# Supplementary material for: Kinome Profiling Reveals an Interaction Between Jasmonate, Salicylate and Light Control of Hyponastic Petiole Growth in Arabidopsis thaliana
Source: PLoS One. 2010 Dec 8;5(12):e14255. doi: 10.1371/journal.pone.0014255 (PMC2999534; doi:10.1371/journal.pone.0014255)
Supplement: Dataset S1 — ScanAlyze-analysed data generated in this study. (3.38 MB XLS) [file pone.0014255.s001.xls]

## Sheet: exp1C
Scanalyze quant kinase1 SAJA spot intensities
HEADER	SPOT	GRID	ROW	COL	CH1I
REMARK	SOFTWARE	ScanAlyze
REMARK	SOFTVERS	2.5
REMARK	CH1 IMAGE	SAJA1C
REMARK	DATE	2006-07-25
REMARK	TIME	1899-12-31 13:32:41
SPOT	1	1	1	1	37296
SPOT	2	1	1	2	63689
SPOT	3	1	1	3	29724
SPOT	4	1	1	4	32617
SPOT	5	1	1	5	34684
SPOT	6	1	1	6	28006
SPOT	7	1	1	7	21980
SPOT	8	1	2	1	41875
SPOT	9	1	2	2	38284
SPOT	10	1	2	3	22019
SPOT	11	1	2	4	32675
SPOT	12	1	2	5	30534
SPOT	13	1	2	6	22611
SPOT	14	1	2	7	27257
SPOT	15	1	3	1	24134
SPOT	16	1	3	2	22659
SPOT	17	1	3	3	26480
SPOT	18	1	3	4	29241
SPOT	19	1	3	5	28163
SPOT	20	1	3	6	26742
SPOT	21	1	3	7	26342
SPOT	22	1	4	1	27068
SPOT	23	1	4	2	26288
SPOT	24	1	4	3	24659
SPOT	25	1	4	4	22809
SPOT	26	1	4	5	36896
SPOT	27	1	4	6	25756
SPOT	28	1	4	7	31024
SPOT	29	1	5	1	23958
SPOT	30	1	5	2	24518
SPOT	31	1	5	3	29212
SPOT	32	1	5	4	24550
SPOT	33	1	5	5	21884
SPOT	34	1	5	6	31715
SPOT	35	1	5	7	32771
SPOT	36	1	6	1	15776
SPOT	37	1	6	2	19798
SPOT	38	1	6	3	24636
SPOT	39	1	6	4	21334
SPOT	40	1	6	5	27148
SPOT	41	1	6	6	35612
SPOT	42	1	6	7	26774
SPOT	43	1	7	1	18774
SPOT	44	1	7	2	24220
SPOT	45	1	7	3	31443
SPOT	46	1	7	4	27232
SPOT	47	1	7	5	23900
SPOT	48	1	7	6	26672
SPOT	49	1	7	7	21952
SPOT	50	2	1	1	23292
SPOT	51	2	1	2	24156
SPOT	52	2	1	3	23561
SPOT	53	2	1	4	23132
SPOT	54	2	1	5	26419
SPOT	55	2	1	6	31798
SPOT	56	2	1	7	26217
SPOT	57	2	2	1	25680
SPOT	58	2	2	2	25852
SPOT	59	2	2	3	30844
SPOT	60	2	2	4	25414
SPOT	61	2	2	5	25516
SPOT	62	2	2	6	25657
SPOT	63	2	2	7	32377
SPOT	64	2	3	1	23385
SPOT	65	2	3	2	30374
SPOT	66	2	3	3	38867
SPOT	67	2	3	4	27075
SPOT	68	2	3	5	31209
SPOT	69	2	3	6	28310
SPOT	70	2	3	7	27104
SPOT	71	2	4	1	24006
SPOT	72	2	4	2	26633
SPOT	73	2	4	3	27436
SPOT	74	2	4	4	39059
SPOT	75	2	4	5	22576
SPOT	76	2	4	6	33270
SPOT	77	2	4	7	25996
SPOT	78	2	5	1	27494
SPOT	79	2	5	2	30409
SPOT	80	2	5	3	23632
SPOT	81	2	5	4	29155
SPOT	82	2	5	5	27740
SPOT	83	2	5	6	33113
SPOT	84	2	5	7	29884
SPOT	85	2	6	1	33923
SPOT	86	2	6	2	26451
SPOT	87	2	6	3	25724
SPOT	88	2	6	4	27324
SPOT	89	2	6	5	21683
SPOT	90	2	6	6	27916
SPOT	91	2	6	7	22390
SPOT	92	2	7	1	24467
SPOT	93	2	7	2	28492
SPOT	94	2	7	3	26278
SPOT	95	2	7	4	21852
SPOT	96	2	7	5	23827
SPOT	97	2	7	6	23574
SPOT	98	2	7	7	22156
SPOT	99	3	1	1	30153
SPOT	100	3	1	2	26518
SPOT	101	3	1	3	22572
SPOT	102	3	1	4	23251
SPOT	103	3	1	5	27571
SPOT	104	3	1	6	27356
SPOT	105	3	1	7	21702
SPOT	106	3	2	1	30672
SPOT	107	3	2	2	23574
SPOT	108	3	2	3	32419
SPOT	109	3	2	4	29488
SPOT	110	3	2	5	28592
SPOT	111	3	2	6	24758
SPOT	112	3	2	7	19523
SPOT	113	3	3	1	26019
SPOT	114	3	3	2	25449
SPOT	115	3	3	3	22492
SPOT	116	3	3	4	25542
SPOT	117	3	3	5	29084
SPOT	118	3	3	6	20812
SPOT	119	3	3	7	25904
SPOT	120	3	4	1	31548
SPOT	121	3	4	2	30246
SPOT	122	3	4	3	28761
SPOT	123	3	4	4	26064
SPOT	124	3	4	5	20332
SPOT	125	3	4	6	27484
SPOT	126	3	4	7	24524
SPOT	127	3	5	1	28595
SPOT	128	3	5	2	31481
SPOT	129	3	5	3	35820
SPOT	130	3	5	4	32054
SPOT	131	3	5	5	24166
SPOT	132	3	5	6	44812
SPOT	133	3	5	7	21859
SPOT	134	3	6	1	37257
SPOT	135	3	6	2	29267
SPOT	136	3	6	3	25129
SPOT	137	3	6	4	25347
SPOT	138	3	6	5	24816
SPOT	139	3	6	6	22940
SPOT	140	3	6	7	22179
SPOT	141	3	7	1	26105
SPOT	142	3	7	2	30038
SPOT	143	3	7	3	29414
SPOT	144	3	7	4	23350
SPOT	145	3	7	5	22272
SPOT	146	3	7	6	36329
SPOT	147	3	7	7	17347
SPOT	148	4	1	1	32918
SPOT	149	4	1	2	23014
SPOT	150	4	1	3	16086
SPOT	151	4	1	4	18336
SPOT	152	4	1	5	14035
SPOT	153	4	1	6	21382
SPOT	154	4	1	7	20841
SPOT	155	4	2	1	24576
SPOT	156	4	2	2	17827
SPOT	157	4	2	3	18025
SPOT	158	4	2	4	13859
SPOT	159	4	2	5	17020
SPOT	160	4	2	6	14268
SPOT	161	4	2	7	13158
SPOT	162	4	3	1	25747
SPOT	163	4	3	2	19369
SPOT	164	4	3	3	20006
SPOT	165	4	3	4	17148
SPOT	166	4	3	5	19481
SPOT	167	4	3	6	12819
SPOT	168	4	3	7	15462
SPOT	169	4	4	1	20732
SPOT	170	4	4	2	20739
SPOT	171	4	4	3	20995
SPOT	172	4	4	4	17958
SPOT	173	4	4	5	14646
SPOT	174	4	4	6	13763
SPOT	175	4	4	7	18176
SPOT	176	4	5	1	20009
SPOT	177	4	5	2	28035
SPOT	178	4	5	3	18608
SPOT	179	4	5	4	18224
SPOT	180	4	5	5	14620
SPOT	181	4	5	6	14473
SPOT	182	4	5	7	16460
SPOT	183	4	6	1	19961
SPOT	184	4	6	2	28534
SPOT	185	4	6	3	20185
SPOT	186	4	6	4	16425
SPOT	187	4	6	5	17897
SPOT	188	4	6	6	14377
SPOT	189	4	6	7	15254
SPOT	190	4	7	1	42537
SPOT	191	4	7	2	20176
SPOT	192	4	7	3	20387
SPOT	193	4	7	4	14140
SPOT	194	4	7	5	18710
SPOT	195	4	7	6	17462
SPOT	196	4	7	7	24800
SPOT	197	5	1	1	17302
SPOT	198	5	1	2	20934
SPOT	199	5	1	3	30243
SPOT	200	5	1	4	32774
SPOT	201	5	1	5	20057
SPOT	202	5	1	6	26051
SPOT	203	5	1	7	27574
SPOT	204	5	2	1	23257
SPOT	205	5	2	2	21193
SPOT	206	5	2	3	27923
SPOT	207	5	2	4	35555
SPOT	208	5	2	5	20028
SPOT	209	5	2	6	31123
SPOT	210	5	2	7	27728
SPOT	211	5	3	1	17107
SPOT	212	5	3	2	23494
SPOT	213	5	3	3	24896
SPOT	214	5	3	4	25795
SPOT	215	5	3	5	32544
SPOT	216	5	3	6	24720
SPOT	217	5	3	7	28972
SPOT	218	5	4	1	28012
SPOT	219	5	4	2	23536
SPOT	220	5	4	3	27891
SPOT	221	5	4	4	23174
SPOT	222	5	4	5	32921
SPOT	223	5	4	6	25801
SPOT	224	5	4	7	28326
SPOT	225	5	5	1	24208
SPOT	226	5	5	2	18739
SPOT	227	5	5	3	28185
SPOT	228	5	5	4	29395
SPOT	229	5	5	5	30579
SPOT	230	5	5	6	30745
SPOT	231	5	5	7	31920
SPOT	232	5	6	1	25782
SPOT	233	5	6	2	25340
SPOT	234	5	6	3	18700
SPOT	235	5	6	4	24406
SPOT	236	5	6	5	28940
SPOT	237	5	6	6	30131
SPOT	238	5	6	7	31209
SPOT	239	5	7	1	25600
SPOT	240	5	7	2	22000
SPOT	241	5	7	3	22057
SPOT	242	5	7	4	20579
SPOT	243	5	7	5	22012
SPOT	244	5	7	6	27280
SPOT	245	5	7	7	29395
SPOT	246	6	1	1	25427
SPOT	247	6	1	2	32793
SPOT	248	6	1	3	24944
SPOT	249	6	1	4	22892
SPOT	250	6	1	5	21116
SPOT	251	6	1	6	25033
SPOT	252	6	1	7	21366
SPOT	253	6	2	1	26368
SPOT	254	6	2	2	21875
SPOT	255	6	2	3	24000
SPOT	256	6	2	4	23852
SPOT	257	6	2	5	32736
SPOT	258	6	2	6	30806
SPOT	259	6	2	7	20854
SPOT	260	6	3	1	28252
SPOT	261	6	3	2	21196
SPOT	262	6	3	3	24499
SPOT	263	6	3	4	27596
SPOT	264	6	3	5	29696
SPOT	265	6	3	6	30713
SPOT	266	6	3	7	24470
SPOT	267	6	4	1	27817
SPOT	268	6	4	2	22972
SPOT	269	6	4	3	21536
SPOT	270	6	4	4	23952
SPOT	271	6	4	5	24163
SPOT	272	6	4	6	29475
SPOT	273	6	4	7	27014
SPOT	274	6	5	1	34896
SPOT	275	6	5	2	33321
SPOT	276	6	5	3	28201
SPOT	277	6	5	4	33964
SPOT	278	6	5	5	25414
SPOT	279	6	5	6	27388
SPOT	280	6	5	7	18579
SPOT	281	6	6	1	33513
SPOT	282	6	6	2	31513
SPOT	283	6	6	3	26249
SPOT	284	6	6	4	26816
SPOT	285	6	6	5	26531
SPOT	286	6	6	6	23641
SPOT	287	6	6	7	22883
SPOT	288	6	7	1	42704
SPOT	289	6	7	2	30700
SPOT	290	6	7	3	26272
SPOT	291	6	7	4	29340
SPOT	292	6	7	5	22665
SPOT	293	6	7	6	34041
SPOT	294	6	7	7	27712
SPOT	295	7	1	1	24432
SPOT	296	7	1	2	21257
SPOT	297	7	1	3	26710
SPOT	298	7	1	4	19382
SPOT	299	7	1	5	19344
SPOT	300	7	1	6	26710
SPOT	301	7	1	7	18332
SPOT	302	7	2	1	23443
SPOT	303	7	2	2	25120
SPOT	304	7	2	3	27750
SPOT	305	7	2	4	28739
SPOT	306	7	2	5	27187
SPOT	307	7	2	6	22908
SPOT	308	7	2	7	25756
SPOT	309	7	3	1	26582
SPOT	310	7	3	2	24208
SPOT	311	7	3	3	25865
SPOT	312	7	3	4	30364
SPOT	313	7	3	5	41334
SPOT	314	7	3	6	27881
SPOT	315	7	3	7	27664
SPOT	316	7	4	1	32787
SPOT	317	7	4	2	33980
SPOT	318	7	4	3	27030
SPOT	319	7	4	4	26195
SPOT	320	7	4	5	24633
SPOT	321	7	4	6	26003
SPOT	322	7	4	7	27296
SPOT	323	7	5	1	24400
SPOT	324	7	5	2	27171
SPOT	325	7	5	3	35574
SPOT	326	7	5	4	23878
SPOT	327	7	5	5	29491
SPOT	328	7	5	6	43904
SPOT	329	7	5	7	46848
SPOT	330	7	6	1	43612
SPOT	331	7	6	2	22537
SPOT	332	7	6	3	20294
SPOT	333	7	6	4	19980
SPOT	334	7	6	5	23945
SPOT	335	7	6	6	26697
SPOT	336	7	6	7	49676
SPOT	337	7	7	1	44726
SPOT	338	7	7	2	28124
SPOT	339	7	7	3	25542
SPOT	340	7	7	4	29542
SPOT	341	7	7	5	23894
SPOT	342	7	7	6	22956
SPOT	343	7	7	7	22134
SPOT	344	8	1	1	23459
SPOT	345	8	1	2	22067
SPOT	346	8	1	3	15430
SPOT	347	8	1	4	22422
SPOT	348	8	1	5	19708
SPOT	349	8	1	6	16473
SPOT	350	8	1	7	13836
SPOT	351	8	2	1	20729
SPOT	352	8	2	2	15932
SPOT	353	8	2	3	18828
SPOT	354	8	2	4	17052
SPOT	355	8	2	5	21814
SPOT	356	8	2	6	22099
SPOT	357	8	2	7	18268
SPOT	358	8	3	1	58038
SPOT	359	8	3	2	15494
SPOT	360	8	3	3	20038
SPOT	361	8	3	4	17545
SPOT	362	8	3	5	16796
SPOT	363	8	3	6	19196
SPOT	364	8	3	7	11379
SPOT	365	8	4	1	25875
SPOT	366	8	4	2	37600
SPOT	367	8	4	3	20684
SPOT	368	8	4	4	18688
SPOT	369	8	4	5	19923
SPOT	370	8	4	6	14892
SPOT	371	8	4	7	16096
SPOT	372	8	5	1	34742
SPOT	373	8	5	2	17766
SPOT	374	8	5	3	12803
SPOT	375	8	5	4	17600
SPOT	376	8	5	5	19084
SPOT	377	8	5	6	20707
SPOT	378	8	5	7	13526
SPOT	379	8	6	1	22384
SPOT	380	8	6	2	25536
SPOT	381	8	6	3	23404
SPOT	382	8	6	4	20044
SPOT	383	8	6	5	23481
SPOT	384	8	6	6	15875
SPOT	385	8	6	7	18198
SPOT	386	8	7	1	24140
SPOT	387	8	7	2	19484
SPOT	388	8	7	3	16531
SPOT	389	8	7	4	22899
SPOT	390	8	7	5	19705
SPOT	391	8	7	6	15612
SPOT	392	8	7	7	13475
SPOT	393	9	1	1	27104
SPOT	394	9	1	2	22825
SPOT	395	9	1	3	19593
SPOT	396	9	1	4	21027
SPOT	397	9	1	5	19542
SPOT	398	9	1	6	22204
SPOT	399	9	1	7	26729
SPOT	400	9	2	1	16870
SPOT	401	9	2	2	18275
SPOT	402	9	2	3	19040
SPOT	403	9	2	4	22681
SPOT	404	9	2	5	23740
SPOT	405	9	2	6	23913
SPOT	406	9	2	7	30467
SPOT	407	9	3	1	23014
SPOT	408	9	3	2	19836
SPOT	409	9	3	3	29177
SPOT	410	9	3	4	24233
SPOT	411	9	3	5	25670
SPOT	412	9	3	6	20624
SPOT	413	9	3	7	30243
SPOT	414	9	4	1	20182
SPOT	415	9	4	2	21641
SPOT	416	9	4	3	19184
SPOT	417	9	4	4	28457
SPOT	418	9	4	5	24777
SPOT	419	9	4	6	20614
SPOT	420	9	4	7	29510
SPOT	421	9	5	1	20662
SPOT	422	9	5	2	19206
SPOT	423	9	5	3	18473
SPOT	424	9	5	4	26204
SPOT	425	9	5	5	20883
SPOT	426	9	5	6	53043
SPOT	427	9	5	7	28768
SPOT	428	9	6	1	25008
SPOT	429	9	6	2	24812
SPOT	430	9	6	3	25049
SPOT	431	9	6	4	22019
SPOT	432	9	6	5	25027
SPOT	433	9	6	6	56643
SPOT	434	9	6	7	27952
SPOT	435	9	7	1	20630
SPOT	436	9	7	2	31158
SPOT	437	9	7	3	29302
SPOT	438	9	7	4	24649
SPOT	439	9	7	5	24176
SPOT	440	9	7	6	40806
SPOT	441	9	7	7	34441
SPOT	442	10	1	1	33536
SPOT	443	10	1	2	40044
SPOT	444	10	1	3	28940
SPOT	445	10	1	4	31728
SPOT	446	10	1	5	24761
SPOT	447	10	1	6	28230
SPOT	448	10	1	7	29244
SPOT	449	10	2	1	29209
SPOT	450	10	2	2	30953
SPOT	451	10	2	3	32822
SPOT	452	10	2	4	26796
SPOT	453	10	2	5	29507
SPOT	454	10	2	6	35334
SPOT	455	10	2	7	26268
SPOT	456	10	3	1	30422
SPOT	457	10	3	2	30108
SPOT	458	10	3	3	32134
SPOT	459	10	3	4	31241
SPOT	460	10	3	5	31616
SPOT	461	10	3	6	30275
SPOT	462	10	3	7	29244
SPOT	463	10	4	1	29836
SPOT	464	10	4	2	30755
SPOT	465	10	4	3	28441
SPOT	466	10	4	4	27209
SPOT	467	10	4	5	24912
SPOT	468	10	4	6	32316
SPOT	469	10	4	7	33968
SPOT	470	10	5	1	29974
SPOT	471	10	5	2	33024
SPOT	472	10	5	3	26889
SPOT	473	10	5	4	24022
SPOT	474	10	5	5	27590
SPOT	475	10	5	6	27641
SPOT	476	10	5	7	32387
SPOT	477	10	6	1	38924
SPOT	478	10	6	2	36534
SPOT	479	10	6	3	28201
SPOT	480	10	6	4	29596
SPOT	481	10	6	5	29708
SPOT	482	10	6	6	26230
SPOT	483	10	6	7	25958
SPOT	484	10	7	1	30777
SPOT	485	10	7	2	30726
SPOT	486	10	7	3	43497
SPOT	487	10	7	4	26483
SPOT	488	10	7	5	23955
SPOT	489	10	7	6	20249
SPOT	490	10	7	7	27004
SPOT	491	11	1	1	25260
SPOT	492	11	1	2	23987
SPOT	493	11	1	3	28480
SPOT	494	11	1	4	31721
SPOT	495	11	1	5	28403
SPOT	496	11	1	6	22953
SPOT	497	11	1	7	21523
SPOT	498	11	2	1	26553
SPOT	499	11	2	2	27190
SPOT	500	11	2	3	24496
SPOT	501	11	2	4	27216
SPOT	502	11	2	5	25081
SPOT	503	11	2	6	23856
SPOT	504	11	2	7	23571
SPOT	505	11	3	1	28051
SPOT	506	11	3	2	29676
SPOT	507	11	3	3	26857
SPOT	508	11	3	4	33196
SPOT	509	11	3	5	31184
SPOT	510	11	3	6	36156
SPOT	511	11	3	7	26291
SPOT	512	11	4	1	27008
SPOT	513	11	4	2	24684
SPOT	514	11	4	3	30793
SPOT	515	11	4	4	23984
SPOT	516	11	4	5	30041
SPOT	517	11	4	6	17216
SPOT	518	11	4	7	29033
SPOT	519	11	5	1	29568
SPOT	520	11	5	2	31872
SPOT	521	11	5	3	27936
SPOT	522	11	5	4	29097
SPOT	523	11	5	5	29804
SPOT	524	11	5	6	24979
SPOT	525	11	5	7	25289
SPOT	526	11	6	1	31632
SPOT	527	11	6	2	33337
SPOT	528	11	6	3	27641
SPOT	529	11	6	4	23360
SPOT	530	11	6	5	30377
SPOT	531	11	6	6	20185
SPOT	532	11	6	7	29756
SPOT	533	11	7	1	28608
SPOT	534	11	7	2	31929
SPOT	535	11	7	3	16784
SPOT	536	11	7	4	20467
SPOT	537	11	7	5	23379
SPOT	538	11	7	6	23721
SPOT	539	11	7	7	20454
SPOT	540	12	1	1	55286
SPOT	541	12	1	2	20976
SPOT	542	12	1	3	17305
SPOT	543	12	1	4	24409
SPOT	544	12	1	5	20681
SPOT	545	12	1	6	19827
SPOT	546	12	1	7	15747
SPOT	547	12	2	1	26563
SPOT	548	12	2	2	17289
SPOT	549	12	2	3	20710
SPOT	550	12	2	4	28928
SPOT	551	12	2	5	21731
SPOT	552	12	2	6	22156
SPOT	553	12	2	7	17859
SPOT	554	12	3	1	49552
SPOT	555	12	3	2	22444
SPOT	556	12	3	3	22396
SPOT	557	12	3	4	25254
SPOT	558	12	3	5	24166
SPOT	559	12	3	6	18681
SPOT	560	12	3	7	12739
SPOT	561	12	4	1	22793
SPOT	562	12	4	2	19600
SPOT	563	12	4	3	18553
SPOT	564	12	4	4	23340
SPOT	565	12	4	5	17833
SPOT	566	12	4	6	15129
SPOT	567	12	4	7	15734
SPOT	568	12	5	1	24848
SPOT	569	12	5	2	19878
SPOT	570	12	5	3	19808
SPOT	571	12	5	4	15756
SPOT	572	12	5	5	51484
SPOT	573	12	5	6	18950
SPOT	574	12	5	7	20092
SPOT	575	12	6	1	27052
SPOT	576	12	6	2	28272
SPOT	577	12	6	3	24758
SPOT	578	12	6	4	20310
SPOT	579	12	6	5	24896
SPOT	580	12	6	6	18985
SPOT	581	12	6	7	14076
SPOT	582	12	7	1	25392
SPOT	583	12	7	2	30252
SPOT	584	12	7	3	21644
SPOT	585	12	7	4	21846
SPOT	586	12	7	5	27644
SPOT	587	12	7	6	18358
SPOT	588	12	7	7	9388
SPOT	589	13	1	1	25347
SPOT	590	13	1	2	21904
SPOT	591	13	1	3	29920
SPOT	592	13	1	4	21760
SPOT	593	13	1	5	21212
SPOT	594	13	1	6	24921
SPOT	595	13	1	7	23027
SPOT	596	13	2	1	22406
SPOT	597	13	2	2	25452
SPOT	598	13	2	3	22684
SPOT	599	13	2	4	21568
SPOT	600	13	2	5	21187
SPOT	601	13	2	6	23939
SPOT	602	13	2	7	26934
SPOT	603	13	3	1	32556
SPOT	604	13	3	2	22969
SPOT	605	13	3	3	25369
SPOT	606	13	3	4	22800
SPOT	607	13	3	5	28784
SPOT	608	13	3	6	26806
SPOT	609	13	3	7	31177
SPOT	610	13	4	1	29052
SPOT	611	13	4	2	28086
SPOT	612	13	4	3	25830
SPOT	613	13	4	4	25638
SPOT	614	13	4	5	24121
SPOT	615	13	4	6	30291
SPOT	616	13	4	7	25065
SPOT	617	13	5	1	19648
SPOT	618	13	5	2	35964
SPOT	619	13	5	3	23056
SPOT	620	13	5	4	20256
SPOT	621	13	5	5	24281
SPOT	622	13	5	6	34073
SPOT	623	13	5	7	29088
SPOT	624	13	6	1	33520
SPOT	625	13	6	2	25974
SPOT	626	13	6	3	37763
SPOT	627	13	6	4	31203
SPOT	628	13	6	5	28032
SPOT	629	13	6	6	25526
SPOT	630	13	6	7	26563
SPOT	631	13	7	1	51699
SPOT	632	13	7	2	35062
SPOT	633	13	7	3	33193
SPOT	634	13	7	4	29283
SPOT	635	13	7	5	24566
SPOT	636	13	7	6	35244
SPOT	637	13	7	7	38483
SPOT	638	14	1	1	30803
SPOT	639	14	1	2	49072
SPOT	640	14	1	3	27152
SPOT	641	14	1	4	25993
SPOT	642	14	1	5	31568
SPOT	643	14	1	6	21980
SPOT	644	14	1	7	23699
SPOT	645	14	2	1	28707
SPOT	646	14	2	2	28598
SPOT	647	14	2	3	27513
SPOT	648	14	2	4	34332
SPOT	649	14	2	5	26185
SPOT	650	14	2	6	32675
SPOT	651	14	2	7	21888
SPOT	652	14	3	1	31344
SPOT	653	14	3	2	26659
SPOT	654	14	3	3	31577
SPOT	655	14	3	4	40547
SPOT	656	14	3	5	27110
SPOT	657	14	3	6	26611
SPOT	658	14	3	7	27132
SPOT	659	14	4	1	31846
SPOT	660	14	4	2	34860
SPOT	661	14	4	3	31433
SPOT	662	14	4	4	28681
SPOT	663	14	4	5	29286
SPOT	664	14	4	6	34332
SPOT	665	14	4	7	23904
SPOT	666	14	5	1	39859
SPOT	667	14	5	2	32915
SPOT	668	14	5	3	28028
SPOT	669	14	5	4	37318
SPOT	670	14	5	5	28348
SPOT	671	14	5	6	24537
SPOT	672	14	5	7	29059
SPOT	673	14	6	1	37766
SPOT	674	14	6	2	53568
SPOT	675	14	6	3	29004
SPOT	676	14	6	4	33043
SPOT	677	14	6	5	23715
SPOT	678	14	6	6	22720
SPOT	679	14	6	7	25843
SPOT	680	14	7	1	52489
SPOT	681	14	7	2	43939
SPOT	682	14	7	3	33612
SPOT	683	14	7	4	45126
SPOT	684	14	7	5	51110
SPOT	685	14	7	6	33964
SPOT	686	14	7	7	32345
SPOT	687	15	1	1	25868
SPOT	688	15	1	2	29014
SPOT	689	15	1	3	25532
SPOT	690	15	1	4	16656
SPOT	691	15	1	5	21219
SPOT	692	15	1	6	27932
SPOT	693	15	1	7	19932
SPOT	694	15	2	1	29203
SPOT	695	15	2	2	30057
SPOT	696	15	2	3	26160
SPOT	697	15	2	4	22470
SPOT	698	15	2	5	19974
SPOT	699	15	2	6	19884
SPOT	700	15	2	7	21715
SPOT	701	15	3	1	24668
SPOT	702	15	3	2	24643
SPOT	703	15	3	3	22713
SPOT	704	15	3	4	20016
SPOT	705	15	3	5	18918
SPOT	706	15	3	6	23753
SPOT	707	15	3	7	21609
SPOT	708	15	4	1	23328
SPOT	709	15	4	2	21504
SPOT	710	15	4	3	28998
SPOT	711	15	4	4	18822
SPOT	712	15	4	5	24752
SPOT	713	15	4	6	28848
SPOT	714	15	4	7	18592
SPOT	715	15	5	1	31488
SPOT	716	15	5	2	26048
SPOT	717	15	5	3	27785
SPOT	718	15	5	4	19216
SPOT	719	15	5	5	19836
SPOT	720	15	5	6	27724
SPOT	721	15	5	7	22595
SPOT	722	15	6	1	28220
SPOT	723	15	6	2	22112
SPOT	724	15	6	3	28083
SPOT	725	15	6	4	19424
SPOT	726	15	6	5	22252
SPOT	727	15	6	6	24355
SPOT	728	15	6	7	17558
SPOT	729	15	7	1	46758
SPOT	730	15	7	2	25708
SPOT	731	15	7	3	25840
SPOT	732	15	7	4	23817
SPOT	733	15	7	5	26166
SPOT	734	15	7	6	20985
SPOT	735	15	7	7	22505
SPOT	736	16	1	1	18300
SPOT	737	16	1	2	25731
SPOT	738	16	1	3	25414
SPOT	739	16	1	4	21347
SPOT	740	16	1	5	49046
SPOT	741	16	1	6	17971
SPOT	742	16	1	7	12214
SPOT	743	16	2	1	17939
SPOT	744	16	2	2	23548
SPOT	745	16	2	3	24348
SPOT	746	16	2	4	21974
SPOT	747	16	2	5	21571
SPOT	748	16	2	6	13590
SPOT	749	16	2	7	15961
SPOT	750	16	3	1	15564
SPOT	751	16	3	2	28598
SPOT	752	16	3	3	22832
SPOT	753	16	3	4	30025
SPOT	754	16	3	5	22105
SPOT	755	16	3	6	21312
SPOT	756	16	3	7	15196
SPOT	757	16	4	1	14956
SPOT	758	16	4	2	55235
SPOT	759	16	4	3	21529
SPOT	760	16	4	4	21139
SPOT	761	16	4	5	20982
SPOT	762	16	4	6	16150
SPOT	763	16	4	7	17507
SPOT	764	16	5	1	19388
SPOT	765	16	5	2	20732
SPOT	766	16	5	3	26544
SPOT	767	16	5	4	39340
SPOT	768	16	5	5	22822
SPOT	769	16	5	6	20764
SPOT	770	16	5	7	12121
SPOT	771	16	6	1	23056
SPOT	772	16	6	2	16816
SPOT	773	16	6	3	21603
SPOT	774	16	6	4	23273
SPOT	775	16	6	5	20838
SPOT	776	16	6	6	13964
SPOT	777	16	6	7	21577
SPOT	778	16	7	1	18147
SPOT	779	16	7	2	19932
SPOT	780	16	7	3	22844
SPOT	781	16	7	4	24528
SPOT	782	16	7	5	21836
SPOT	783	16	7	6	18089
SPOT	784	16	7	7	17238
SPOT	785	17	1	1	27126
SPOT	786	17	1	2	26480
SPOT	787	17	1	3	28512
SPOT	788	17	1	4	22412
SPOT	789	17	1	5	17571
SPOT	790	17	1	6	25110
SPOT	791	17	1	7	31180
SPOT	792	17	2	1	21612
SPOT	793	17	2	2	36886
SPOT	794	17	2	3	26803
SPOT	795	17	2	4	20297
SPOT	796	17	2	5	28428
SPOT	797	17	2	6	26368
SPOT	798	17	2	7	27529
SPOT	799	17	3	1	23564
SPOT	800	17	3	2	32819
SPOT	801	17	3	3	22115
SPOT	802	17	3	4	24569
SPOT	803	17	3	5	29840
SPOT	804	17	3	6	31241
SPOT	805	17	3	7	27164
SPOT	806	17	4	1	29433
SPOT	807	17	4	2	27030
SPOT	808	17	4	3	23939
SPOT	809	17	4	4	24940
SPOT	810	17	4	5	28051
SPOT	811	17	4	6	31040
SPOT	812	17	4	7	26400
SPOT	813	17	5	1	24361
SPOT	814	17	5	2	34432
SPOT	815	17	5	3	29366
SPOT	816	17	5	4	27795
SPOT	817	17	5	5	32787
SPOT	818	17	5	6	23340
SPOT	819	17	5	7	26268
SPOT	820	17	6	1	27337
SPOT	821	17	6	2	29977
SPOT	822	17	6	3	23001
SPOT	823	17	6	4	25747
SPOT	824	17	6	5	33065
SPOT	825	17	6	6	26908
SPOT	826	17	6	7	28444
SPOT	827	17	7	1	30364
SPOT	828	17	7	2	25600
SPOT	829	17	7	3	26496
SPOT	830	17	7	4	23008
SPOT	831	17	7	5	35008
SPOT	832	17	7	6	28073
SPOT	833	17	7	7	42915
SPOT	834	18	1	1	25193
SPOT	835	18	1	2	27900
SPOT	836	18	1	3	27100
SPOT	837	18	1	4	20275
SPOT	838	18	1	5	23088
SPOT	839	18	1	6	25568
SPOT	840	18	1	7	27660
SPOT	841	18	2	1	28102
SPOT	842	18	2	2	22387
SPOT	843	18	2	3	25136
SPOT	844	18	2	4	25942
SPOT	845	18	2	5	25062
SPOT	846	18	2	6	43785
SPOT	847	18	2	7	23881
SPOT	848	18	3	1	30697
SPOT	849	18	3	2	28096
SPOT	850	18	3	3	25731
SPOT	851	18	3	4	30508
SPOT	852	18	3	5	33625
SPOT	853	18	3	6	36019
SPOT	854	18	3	7	25612
SPOT	855	18	4	1	29273
SPOT	856	18	4	2	27718
SPOT	857	18	4	3	30912
SPOT	858	18	4	4	28364
SPOT	859	18	4	5	31798
SPOT	860	18	4	6	63321
SPOT	861	18	4	7	35267
SPOT	862	18	5	1	26547
SPOT	863	18	5	2	29052
SPOT	864	18	5	3	33366
SPOT	865	18	5	4	41507
SPOT	866	18	5	5	26608
SPOT	867	18	5	6	30662
SPOT	868	18	5	7	34438
SPOT	869	18	6	1	32140
SPOT	870	18	6	2	36265
SPOT	871	18	6	3	62070
SPOT	872	18	6	4	29260
SPOT	873	18	6	5	28076
SPOT	874	18	6	6	26393
SPOT	875	18	6	7	28905
SPOT	876	18	7	1	40307
SPOT	877	18	7	2	30396
SPOT	878	18	7	3	38416
SPOT	879	18	7	4	24796
SPOT	880	18	7	5	26796
SPOT	881	18	7	6	30473
SPOT	882	18	7	7	28896
SPOT	883	19	1	1	24851
SPOT	884	19	1	2	27833
SPOT	885	19	1	3	34278
SPOT	886	19	1	4	20352
SPOT	887	19	1	5	26902
SPOT	888	19	1	6	29744
SPOT	889	19	1	7	24326
SPOT	890	19	2	1	29190
SPOT	891	19	2	2	25907
SPOT	892	19	2	3	24582
SPOT	893	19	2	4	32438
SPOT	894	19	2	5	30873
SPOT	895	19	2	6	22585
SPOT	896	19	2	7	22028
SPOT	897	19	3	1	31824
SPOT	898	19	3	2	55472
SPOT	899	19	3	3	30384
SPOT	900	19	3	4	34220
SPOT	901	19	3	5	26992
SPOT	902	19	3	6	27254
SPOT	903	19	3	7	24896
SPOT	904	19	4	1	24217
SPOT	905	19	4	2	38992
SPOT	906	19	4	3	27875
SPOT	907	19	4	4	23977
SPOT	908	19	4	5	28860
SPOT	909	19	4	6	23523
SPOT	910	19	4	7	24518
SPOT	911	19	5	1	28096
SPOT	912	19	5	2	30726
SPOT	913	19	5	3	32227
SPOT	914	19	5	4	29020
SPOT	915	19	5	5	29740
SPOT	916	19	5	6	25222
SPOT	917	19	5	7	25702
SPOT	918	19	6	1	27980
SPOT	919	19	6	2	46217
SPOT	920	19	6	3	25286
SPOT	921	19	6	4	38979
SPOT	922	19	6	5	24278
SPOT	923	19	6	6	21968
SPOT	924	19	6	7	26729
SPOT	925	19	7	1	28324
SPOT	926	19	7	2	35292
SPOT	927	19	7	3	29156
SPOT	928	19	7	4	23504
SPOT	929	19	7	5	23928
SPOT	930	19	7	6	23240
SPOT	931	19	7	7	31364
SPOT	932	20	1	1	16912
SPOT	933	20	1	2	21968
SPOT	934	20	1	3	25590
SPOT	935	20	1	4	21200
SPOT	936	20	1	5	17155
SPOT	937	20	1	6	21219
SPOT	938	20	1	7	14070
SPOT	939	20	2	1	20716
SPOT	940	20	2	2	25116
SPOT	941	20	2	3	20339
SPOT	942	20	2	4	21350
SPOT	943	20	2	5	25606
SPOT	944	20	2	6	25532
SPOT	945	20	2	7	13856
SPOT	946	20	3	1	27731
SPOT	947	20	3	2	25977
SPOT	948	20	3	3	24124
SPOT	949	20	3	4	24108
SPOT	950	20	3	5	19593
SPOT	951	20	3	6	18192
SPOT	952	20	3	7	20873
SPOT	953	20	4	1	25475
SPOT	954	20	4	2	24172
SPOT	955	20	4	3	17945
SPOT	956	20	4	4	19910
SPOT	957	20	4	5	17430
SPOT	958	20	4	6	19107
SPOT	959	20	4	7	17292
SPOT	960	20	5	1	22329
SPOT	961	20	5	2	20889
SPOT	962	20	5	3	18774
SPOT	963	20	5	4	21619
SPOT	964	20	5	5	26755
SPOT	965	20	5	6	21494
SPOT	966	20	5	7	20848
SPOT	967	20	6	1	16601
SPOT	968	20	6	2	17232
SPOT	969	20	6	3	21443
SPOT	970	20	6	4	25676
SPOT	971	20	6	5	25868
SPOT	972	20	6	6	21321
SPOT	973	20	6	7	19936
SPOT	974	20	7	1	27632
SPOT	975	20	7	2	20476
SPOT	976	20	7	3	22393
SPOT	977	20	7	4	23276
SPOT	978	20	7	5	24419
SPOT	979	20	7	6	20211
SPOT	980	20	7	7	20201
SPOT	981	21	1	1	22070
SPOT	982	21	1	2	20835
SPOT	983	21	1	3	28956
SPOT	984	21	1	4	25008
SPOT	985	21	1	5	41804
SPOT	986	21	1	6	30364
SPOT	987	21	1	7	25792
SPOT	988	21	2	1	29744
SPOT	989	21	2	2	21702
SPOT	990	21	2	3	25219
SPOT	991	21	2	4	24492
SPOT	992	21	2	5	30422
SPOT	993	21	2	6	32899
SPOT	994	21	2	7	28224
SPOT	995	21	3	1	25932
SPOT	996	21	3	2	22345
SPOT	997	21	3	3	22601
SPOT	998	21	3	4	27376
SPOT	999	21	3	5	23264
SPOT	1000	21	3	6	35993
SPOT	1001	21	3	7	26547
SPOT	1002	21	4	1	27769
SPOT	1003	21	4	2	34464
SPOT	1004	21	4	3	28531
SPOT	1005	21	4	4	28361
SPOT	1006	21	4	5	31299
SPOT	1007	21	4	6	38761
SPOT	1008	21	4	7	31884
SPOT	1009	21	5	1	23808
SPOT	1010	21	5	2	27827
SPOT	1011	21	5	3	26035
SPOT	1012	21	5	4	32086
SPOT	1013	21	5	5	30467
SPOT	1014	21	5	6	25760
SPOT	1015	21	5	7	32512
SPOT	1016	21	6	1	27776
SPOT	1017	21	6	2	24825
SPOT	1018	21	6	3	25878
SPOT	1019	21	6	4	18326
SPOT	1020	21	6	5	30460
SPOT	1021	21	6	6	40627
SPOT	1022	21	6	7	32204
SPOT	1023	21	7	1	26313
SPOT	1024	21	7	2	33593
SPOT	1025	21	7	3	26678
SPOT	1026	21	7	4	24624
SPOT	1027	21	7	5	29152
SPOT	1028	21	7	6	36825
SPOT	1029	21	7	7	47158
SPOT	1030	22	1	1	29836
SPOT	1031	22	1	2	28227
SPOT	1032	22	1	3	29664
SPOT	1033	22	1	4	32944
SPOT	1034	22	1	5	24118
SPOT	1035	22	1	6	28131
SPOT	1036	22	1	7	48252
SPOT	1037	22	2	1	29600
SPOT	1038	22	2	2	34368
SPOT	1039	22	2	3	32688
SPOT	1040	22	2	4	25900
SPOT	1041	22	2	5	31312
SPOT	1042	22	2	6	27024
SPOT	1043	22	2	7	38800
SPOT	1044	22	3	1	34800
SPOT	1045	22	3	2	39299
SPOT	1046	22	3	3	40438
SPOT	1047	22	3	4	34108
SPOT	1048	22	3	5	28262
SPOT	1049	22	3	6	26713
SPOT	1050	22	3	7	27318
SPOT	1051	22	4	1	33033
SPOT	1052	22	4	2	33033
SPOT	1053	22	4	3	32252
SPOT	1054	22	4	4	28652
SPOT	1055	22	4	5	27603
SPOT	1056	22	4	6	26905
SPOT	1057	22	4	7	33795
SPOT	1058	22	5	1	30812
SPOT	1059	22	5	2	29404
SPOT	1060	22	5	3	26764
SPOT	1061	22	5	4	26547
SPOT	1062	22	5	5	27766
SPOT	1063	22	5	6	34720
SPOT	1064	22	5	7	29161
SPOT	1065	22	6	1	32035
SPOT	1066	22	6	2	30262
SPOT	1067	22	6	3	25865
SPOT	1068	22	6	4	29900
SPOT	1069	22	6	5	57366
SPOT	1070	22	6	6	31568
SPOT	1071	22	6	7	32556
SPOT	1072	22	7	1	36614
SPOT	1073	22	7	2	38358
SPOT	1074	22	7	3	32262
SPOT	1075	22	7	4	30640
SPOT	1076	22	7	5	29577
SPOT	1077	22	7	6	29561
SPOT	1078	22	7	7	33827
SPOT	1079	23	1	1	31340
SPOT	1080	23	1	2	36569
SPOT	1081	23	1	3	21753
SPOT	1082	23	1	4	27475
SPOT	1083	23	1	5	27520
SPOT	1084	23	1	6	22067
SPOT	1085	23	1	7	29504
SPOT	1086	23	2	1	29782
SPOT	1087	23	2	2	49804
SPOT	1088	23	2	3	22896
SPOT	1089	23	2	4	31414
SPOT	1090	23	2	5	44310
SPOT	1091	23	2	6	31353
SPOT	1092	23	2	7	36771
SPOT	1093	23	3	1	52617
SPOT	1094	23	3	2	30470
SPOT	1095	23	3	3	26358
SPOT	1096	23	3	4	34992
SPOT	1097	23	3	5	25110
SPOT	1098	23	3	6	26976
SPOT	1099	23	3	7	39478
SPOT	1100	23	4	1	35270
SPOT	1101	23	4	2	35315
SPOT	1102	23	4	3	57004
SPOT	1103	23	4	4	28528
SPOT	1104	23	4	5	28572
SPOT	1105	23	4	6	31225
SPOT	1106	23	4	7	25875
SPOT	1107	23	5	1	32649
SPOT	1108	23	5	2	32048
SPOT	1109	23	5	3	28454
SPOT	1110	23	5	4	33353
SPOT	1111	23	5	5	20633
SPOT	1112	23	5	6	21974
SPOT	1113	23	5	7	21772
SPOT	1114	23	6	1	28441
SPOT	1115	23	6	2	31961
SPOT	1116	23	6	3	29596
SPOT	1117	23	6	4	34396
SPOT	1118	23	6	5	21852
SPOT	1119	23	6	6	32633
SPOT	1120	23	6	7	20230
SPOT	1121	23	7	1	63360
SPOT	1122	23	7	2	38643
SPOT	1123	23	7	3	24249
SPOT	1124	23	7	4	27296
SPOT	1125	23	7	5	25510
SPOT	1126	23	7	6	23334
SPOT	1127	23	7	7	17910
SPOT	1128	24	1	1	27241
SPOT	1129	24	1	2	22188
SPOT	1130	24	1	3	20185
SPOT	1131	24	1	4	21414
SPOT	1132	24	1	5	60726
SPOT	1133	24	1	6	21920
SPOT	1134	24	1	7	18016
SPOT	1135	24	2	1	26473
SPOT	1136	24	2	2	30124
SPOT	1137	24	2	3	24195
SPOT	1138	24	2	4	19024
SPOT	1139	24	2	5	26572
SPOT	1140	24	2	6	20153
SPOT	1141	24	2	7	20012
SPOT	1142	24	3	1	24361
SPOT	1143	24	3	2	31017
SPOT	1144	24	3	3	24825
SPOT	1145	24	3	4	21971
SPOT	1146	24	3	5	24729
SPOT	1147	24	3	6	18617
SPOT	1148	24	3	7	20684
SPOT	1149	24	4	1	28963
SPOT	1150	24	4	2	27683
SPOT	1151	24	4	3	26572
SPOT	1152	24	4	4	25161
SPOT	1153	24	4	5	25286
SPOT	1154	24	4	6	21545
SPOT	1155	24	4	7	23219
SPOT	1156	24	5	1	25686
SPOT	1157	24	5	2	24348
SPOT	1158	24	5	3	26707
SPOT	1159	24	5	4	22275
SPOT	1160	24	5	5	19308
SPOT	1161	24	5	6	16057
SPOT	1162	24	5	7	22620
SPOT	1163	24	6	1	16508
SPOT	1164	24	6	2	31385
SPOT	1165	24	6	3	29132
SPOT	1166	24	6	4	27952
SPOT	1167	24	6	5	19708
SPOT	1168	24	6	6	20438
SPOT	1169	24	6	7	19881
SPOT	1170	24	7	1	19040
SPOT	1171	24	7	2	22108
SPOT	1172	24	7	3	14208
SPOT	1173	24	7	4	15936
SPOT	1174	24	7	5	22153
SPOT	1175	24	7	6	20230
SPOT	1176	24	7	7	20624
SPOT	1177	25	1	1	27996
SPOT	1178	25	1	2	31020
SPOT	1179	25	1	3	23606
SPOT	1180	25	1	4	24560
SPOT	1181	25	1	5	32131
SPOT	1182	25	1	6	31696
SPOT	1183	25	1	7	32668
SPOT	1184	25	2	1	27644
SPOT	1185	25	2	2	25833
SPOT	1186	25	2	3	29100
SPOT	1187	25	2	4	32176
SPOT	1188	25	2	5	30457
SPOT	1189	25	2	6	34435
SPOT	1190	25	2	7	35286
SPOT	1191	25	3	1	25139
SPOT	1192	25	3	2	29702
SPOT	1193	25	3	3	29952
SPOT	1194	25	3	4	26416
SPOT	1195	25	3	5	42732
SPOT	1196	25	3	6	32841
SPOT	1197	25	3	7	38419
SPOT	1198	25	4	1	26899
SPOT	1199	25	4	2	51644
SPOT	1200	25	4	3	29926
SPOT	1201	25	4	4	26112
SPOT	1202	25	4	5	31299
SPOT	1203	25	4	6	31216
SPOT	1204	25	4	7	33558
SPOT	1205	25	5	1	22793
SPOT	1206	25	5	2	29763
SPOT	1207	25	5	3	26758
SPOT	1208	25	5	4	23878
SPOT	1209	25	5	5	25014
SPOT	1210	25	5	6	31536
SPOT	1211	25	5	7	30585
SPOT	1212	25	6	1	23571
SPOT	1213	25	6	2	31718
SPOT	1214	25	6	3	24812
SPOT	1215	25	6	4	23862
SPOT	1216	25	6	5	25772
SPOT	1217	25	6	6	39094
SPOT	1218	25	6	7	29062
SPOT	1219	25	7	1	24057
SPOT	1220	25	7	2	29833
SPOT	1221	25	7	3	36416
SPOT	1222	25	7	4	25900
SPOT	1223	25	7	5	23414
SPOT	1224	25	7	6	32800
SPOT	1225	25	7	7	36700
SPOT	1226	26	1	1	31769
SPOT	1227	26	1	2	35648
SPOT	1228	26	1	3	26672
SPOT	1229	26	1	4	27491
SPOT	1230	26	1	5	33347
SPOT	1231	26	1	6	28451
SPOT	1232	26	1	7	30568
SPOT	1233	26	2	1	36275
SPOT	1234	26	2	2	35776
SPOT	1235	26	2	3	38585
SPOT	1236	26	2	4	31968
SPOT	1237	26	2	5	24790
SPOT	1238	26	2	6	30067
SPOT	1239	26	2	7	34280
SPOT	1240	26	3	1	34912
SPOT	1241	26	3	2	34825
SPOT	1242	26	3	3	37740
SPOT	1243	26	3	4	39088
SPOT	1244	26	3	5	29225
SPOT	1245	26	3	6	29683
SPOT	1246	26	3	7	31727
SPOT	1247	26	4	1	29414
SPOT	1248	26	4	2	34793
SPOT	1249	26	4	3	24499
SPOT	1250	26	4	4	42102
SPOT	1251	26	4	5	32729
SPOT	1252	26	4	6	26185
SPOT	1253	26	4	7	32090
SPOT	1254	26	5	1	30233
SPOT	1255	26	5	2	40048
SPOT	1256	26	5	3	28822
SPOT	1257	26	5	4	25436
SPOT	1258	26	5	5	26236
SPOT	1259	26	5	6	28476
SPOT	1260	26	5	7	32468
SPOT	1261	26	6	1	25664
SPOT	1262	26	6	2	31520
SPOT	1263	26	6	3	28313
SPOT	1264	26	6	4	32092
SPOT	1265	26	6	5	24000
SPOT	1266	26	6	6	29852
SPOT	1267	26	6	7	31814
SPOT	1268	26	7	1	22144
SPOT	1269	26	7	2	30256
SPOT	1270	26	7	3	43638
SPOT	1271	26	7	4	26633
SPOT	1272	26	7	5	28963
SPOT	1273	26	7	6	26713
SPOT	1274	26	7	7	28116
SPOT	1275	27	1	1	42025
SPOT	1276	27	1	2	34726
SPOT	1277	27	1	3	20569
SPOT	1278	27	1	4	24361
SPOT	1279	27	1	5	23462
SPOT	1280	27	1	6	23888
SPOT	1281	27	1	7	15347
SPOT	1282	27	2	1	41049
SPOT	1283	27	2	2	38326
SPOT	1284	27	2	3	23244
SPOT	1285	27	2	4	24595
SPOT	1286	27	2	5	26000
SPOT	1287	27	2	6	23478
SPOT	1288	27	2	7	22659
SPOT	1289	27	3	1	36153
SPOT	1290	27	3	2	31372
SPOT	1291	27	3	3	17376
SPOT	1292	27	3	4	17270
SPOT	1293	27	3	5	19974
SPOT	1294	27	3	6	18640
SPOT	1295	27	3	7	20348
SPOT	1296	27	4	1	29344
SPOT	1297	27	4	2	27078
SPOT	1298	27	4	3	26291
SPOT	1299	27	4	4	22496
SPOT	1300	27	4	5	26035
SPOT	1301	27	4	6	23859
SPOT	1302	27	4	7	21612
SPOT	1303	27	5	1	31993
SPOT	1304	27	5	2	32182
SPOT	1305	27	5	3	20640
SPOT	1306	27	5	4	23033
SPOT	1307	27	5	5	23404
SPOT	1308	27	5	6	56364
SPOT	1309	27	5	7	21161
SPOT	1310	27	6	1	38688
SPOT	1311	27	6	2	38787
SPOT	1312	27	6	3	19929
SPOT	1313	27	6	4	23996
SPOT	1314	27	6	5	24905
SPOT	1315	27	6	6	24896
SPOT	1316	27	6	7	31283
SPOT	1317	27	7	1	30889
SPOT	1318	27	7	2	24332
SPOT	1319	27	7	3	23689
SPOT	1320	27	7	4	23555
SPOT	1321	27	7	5	22198
SPOT	1322	27	7	6	50086
SPOT	1323	27	7	7	17385
SPOT	1324	28	1	1	40873
SPOT	1325	28	1	2	19564
SPOT	1326	28	1	3	21257
SPOT	1327	28	1	4	18592
SPOT	1328	28	1	5	16675
SPOT	1329	28	1	6	19081
SPOT	1330	28	1	7	15145
SPOT	1331	28	2	1	20035
SPOT	1332	28	2	2	17779
SPOT	1333	28	2	3	16188
SPOT	1334	28	2	4	21536
SPOT	1335	28	2	5	18800
SPOT	1336	28	2	6	18598
SPOT	1337	28	2	7	15948
SPOT	1338	28	3	1	24665
SPOT	1339	28	3	2	22556
SPOT	1340	28	3	3	23724
SPOT	1341	28	3	4	15542
SPOT	1342	28	3	5	17513
SPOT	1343	28	3	6	18662
SPOT	1344	28	3	7	16560
SPOT	1345	28	4	1	20534
SPOT	1346	28	4	2	18780
SPOT	1347	28	4	3	15696
SPOT	1348	28	4	4	26092
SPOT	1349	28	4	5	21065
SPOT	1350	28	4	6	18742
SPOT	1351	28	4	7	16192
SPOT	1352	28	5	1	19817
SPOT	1353	28	5	2	23820
SPOT	1354	28	5	3	13491
SPOT	1355	28	5	4	23513
SPOT	1356	28	5	5	16163
SPOT	1357	28	5	6	17398
SPOT	1358	28	5	7	19017
SPOT	1359	28	6	1	23734
SPOT	1360	28	6	2	15129
SPOT	1361	28	6	3	23100
SPOT	1362	28	6	4	13139
SPOT	1363	28	6	5	20934
SPOT	1364	28	6	6	17888
SPOT	1365	28	6	7	19699
SPOT	1366	28	7	1	32320
SPOT	1367	28	7	2	21152
SPOT	1368	28	7	3	20249
SPOT	1369	28	7	4	23760
SPOT	1370	28	7	5	23120
SPOT	1371	28	7	6	19427
SPOT	1372	28	7	7	23862
SPOT	1373	29	1	1	25136
SPOT	1374	29	1	2	30755
SPOT	1375	29	1	3	26550
SPOT	1376	29	1	4	18003
SPOT	1377	29	1	5	26841
SPOT	1378	29	1	6	26790
SPOT	1379	29	1	7	28995
SPOT	1380	29	2	1	23180
SPOT	1381	29	2	2	23126
SPOT	1382	29	2	3	25670
SPOT	1383	29	2	4	43091
SPOT	1384	29	2	5	25808
SPOT	1385	29	2	6	35196
SPOT	1386	29	2	7	24224
SPOT	1387	29	3	1	20102
SPOT	1388	29	3	2	20076
SPOT	1389	29	3	3	23942
SPOT	1390	29	3	4	23795
SPOT	1391	29	3	5	22896
SPOT	1392	29	3	6	33635
SPOT	1393	29	3	7	28147
SPOT	1394	29	4	1	19862
SPOT	1395	29	4	2	30348
SPOT	1396	29	4	3	28620
SPOT	1397	29	4	4	23692
SPOT	1398	29	4	5	22764
SPOT	1399	29	4	6	34860
SPOT	1400	29	4	7	23190
SPOT	1401	29	5	1	23756
SPOT	1402	29	5	2	22966
SPOT	1403	29	5	3	26675
SPOT	1404	29	5	4	20915
SPOT	1405	29	5	5	23292
SPOT	1406	29	5	6	30076
SPOT	1407	29	5	7	28051
SPOT	1408	29	6	1	25395
SPOT	1409	29	6	2	28480
SPOT	1410	29	6	3	21910
SPOT	1411	29	6	4	23452
SPOT	1412	29	6	5	27472
SPOT	1413	29	6	6	30124
SPOT	1414	29	6	7	30668
SPOT	1415	29	7	1	25152
SPOT	1416	29	7	2	21164
SPOT	1417	29	7	3	25328
SPOT	1418	29	7	4	30345
SPOT	1419	29	7	5	28022
SPOT	1420	29	7	6	25104
SPOT	1421	29	7	7	32339
SPOT	1422	30	1	1	31865
SPOT	1423	30	1	2	28588
SPOT	1424	30	1	3	25510
SPOT	1425	30	1	4	33580
SPOT	1426	30	1	5	27200
SPOT	1427	30	1	6	25558
SPOT	1428	30	1	7	27648
SPOT	1429	30	2	1	25683
SPOT	1430	30	2	2	26956
SPOT	1431	30	2	3	22128
SPOT	1432	30	2	4	23129
SPOT	1433	30	2	5	25436
SPOT	1434	30	2	6	39785
SPOT	1435	30	2	7	28787
SPOT	1436	30	3	1	30054
SPOT	1437	30	3	2	29859
SPOT	1438	30	3	3	28470
SPOT	1439	30	3	4	21235
SPOT	1440	30	3	5	27644
SPOT	1441	30	3	6	31897
SPOT	1442	30	3	7	39395
SPOT	1443	30	4	1	25824
SPOT	1444	30	4	2	23827
SPOT	1445	30	4	3	43024
SPOT	1446	30	4	4	29302
SPOT	1447	30	4	5	22646
SPOT	1448	30	4	6	28438
SPOT	1449	30	4	7	32470
SPOT	1450	30	5	1	30908
SPOT	1451	30	5	2	30086
SPOT	1452	30	5	3	39424
SPOT	1453	30	5	4	36166
SPOT	1454	30	5	5	26614
SPOT	1455	30	5	6	29232
SPOT	1456	30	5	7	30880
SPOT	1457	30	6	1	28444
SPOT	1458	30	6	2	32339
SPOT	1459	30	6	3	23689
SPOT	1460	30	6	4	29414
SPOT	1461	30	6	5	27401
SPOT	1462	30	6	6	24009
SPOT	1463	30	6	7	24105
SPOT	1464	30	7	1	44256
SPOT	1465	30	7	2	28195
SPOT	1466	30	7	3	29929
SPOT	1467	30	7	4	22176
SPOT	1468	30	7	5	23667
SPOT	1469	30	7	6	35632
SPOT	1470	30	7	7	21740
SPOT	1471	31	1	1	28710
SPOT	1472	31	1	2	26966
SPOT	1473	31	1	3	23894
SPOT	1474	31	1	4	20038
SPOT	1475	31	1	5	22416
SPOT	1476	31	1	6	18672
SPOT	1477	31	1	7	23036
SPOT	1478	31	2	1	25689
SPOT	1479	31	2	2	25750
SPOT	1480	31	2	3	24208
SPOT	1481	31	2	4	21814
SPOT	1482	31	2	5	24451
SPOT	1483	31	2	6	15510
SPOT	1484	31	2	7	20848
SPOT	1485	31	3	1	41641
SPOT	1486	31	3	2	23286
SPOT	1487	31	3	3	29897
SPOT	1488	31	3	4	19574
SPOT	1489	31	3	5	22000
SPOT	1490	31	3	6	37132
SPOT	1491	31	3	7	31107
SPOT	1492	31	4	1	29504
SPOT	1493	31	4	2	22716
SPOT	1494	31	4	3	21948
SPOT	1495	31	4	4	24035
SPOT	1496	31	4	5	26240
SPOT	1497	31	4	6	28444
SPOT	1498	31	4	7	25763
SPOT	1499	31	5	1	28233
SPOT	1500	31	5	2	31036
SPOT	1501	31	5	3	28204
SPOT	1502	31	5	4	24310
SPOT	1503	31	5	5	25414
SPOT	1504	31	5	6	48288
SPOT	1505	31	5	7	27142
SPOT	1506	31	6	1	35696
SPOT	1507	31	6	2	25532
SPOT	1508	31	6	3	23110
SPOT	1509	31	6	4	24000
SPOT	1510	31	6	5	22294
SPOT	1511	31	6	6	23660
SPOT	1512	31	6	7	34691
SPOT	1513	31	7	1	46044
SPOT	1514	31	7	2	35920
SPOT	1515	31	7	3	20908
SPOT	1516	31	7	4	27820
SPOT	1517	31	7	5	21257
SPOT	1518	31	7	6	25232
SPOT	1519	31	7	7	33481
SPOT	1520	32	1	1	28419
SPOT	1521	32	1	2	25686
SPOT	1522	32	1	3	23888
SPOT	1523	32	1	4	14185
SPOT	1524	32	1	5	23609
SPOT	1525	32	1	6	20784
SPOT	1526	32	1	7	17097
SPOT	1527	32	2	1	24742
SPOT	1528	32	2	2	15494
SPOT	1529	32	2	3	14816
SPOT	1530	32	2	4	24822
SPOT	1531	32	2	5	17360
SPOT	1532	32	2	6	18480
SPOT	1533	32	2	7	16108
SPOT	1534	32	3	1	59904
SPOT	1535	32	3	2	23196
SPOT	1536	32	3	3	24713
SPOT	1537	32	3	4	23862
SPOT	1538	32	3	5	24851
SPOT	1539	32	3	6	15465
SPOT	1540	32	3	7	17593
SPOT	1541	32	4	1	23033
SPOT	1542	32	4	2	28262
SPOT	1543	32	4	3	24220
SPOT	1544	32	4	4	27836
SPOT	1545	32	4	5	23664
SPOT	1546	32	4	6	15830
SPOT	1547	32	4	7	15305
SPOT	1548	32	5	1	30873
SPOT	1549	32	5	2	17894
SPOT	1550	32	5	3	22851
SPOT	1551	32	5	4	21296
SPOT	1552	32	5	5	23481
SPOT	1553	32	5	6	16576
SPOT	1554	32	5	7	19382
SPOT	1555	32	6	1	47075
SPOT	1556	32	6	2	29776
SPOT	1557	32	6	3	27264
SPOT	1558	32	6	4	19942
SPOT	1559	32	6	5	22198
SPOT	1560	32	6	6	19584
SPOT	1561	32	6	7	19241
SPOT	1562	32	7	1	46176
SPOT	1563	32	7	2	21011
SPOT	1564	32	7	3	14662
SPOT	1565	32	7	4	27456
SPOT	1566	32	7	5	36176
SPOT	1567	32	7	6	19328
SPOT	1568	32	7	7	16252
SPOT	1569	33	1	1	22979
SPOT	1570	33	1	2	29827
SPOT	1571	33	1	3	24732
SPOT	1572	33	1	4	28470
SPOT	1573	33	1	5	27075
SPOT	1574	33	1	6	27004
SPOT	1575	33	1	7	22947
SPOT	1576	33	2	1	22032
SPOT	1577	33	2	2	23974
SPOT	1578	33	2	3	28451
SPOT	1579	33	2	4	17884
SPOT	1580	33	2	5	26652
SPOT	1581	33	2	6	32019
SPOT	1582	33	2	7	29235
SPOT	1583	33	3	1	24124
SPOT	1584	33	3	2	21705
SPOT	1585	33	3	3	27084
SPOT	1586	33	3	4	26256
SPOT	1587	33	3	5	24499
SPOT	1588	33	3	6	28771
SPOT	1589	33	3	7	31238
SPOT	1590	33	4	1	21123
SPOT	1591	33	4	2	28150
SPOT	1592	33	4	3	26416
SPOT	1593	33	4	4	29254
SPOT	1594	33	4	5	26950
SPOT	1595	33	4	6	27670
SPOT	1596	33	4	7	33417
SPOT	1597	33	5	1	27174
SPOT	1598	33	5	2	30758
SPOT	1599	33	5	3	25683
SPOT	1600	33	5	4	30224
SPOT	1601	33	5	5	26716
SPOT	1602	33	5	6	47580
SPOT	1603	33	5	7	27529
SPOT	1604	33	6	1	37030
SPOT	1605	33	6	2	34995
SPOT	1606	33	6	3	30444
SPOT	1607	33	6	4	26166
SPOT	1608	33	6	5	23590
SPOT	1609	33	6	6	53008
SPOT	1610	33	6	7	31648
SPOT	1611	33	7	1	20355
SPOT	1612	33	7	2	23436
SPOT	1613	33	7	3	29312
SPOT	1614	33	7	4	33139
SPOT	1615	33	7	5	31955
SPOT	1616	33	7	6	40652
SPOT	1617	33	7	7	45878
SPOT	1618	34	1	1	28294
SPOT	1619	34	1	2	24710
SPOT	1620	34	1	3	25868
SPOT	1621	34	1	4	22780
SPOT	1622	34	1	5	23875
SPOT	1623	34	1	6	22806
SPOT	1624	34	1	7	22710
SPOT	1625	34	2	1	27299
SPOT	1626	34	2	2	25526
SPOT	1627	34	2	3	28934
SPOT	1628	34	2	4	29862
SPOT	1629	34	2	5	25942
SPOT	1630	34	2	6	47481
SPOT	1631	34	2	7	22496
SPOT	1632	34	3	1	23209
SPOT	1633	34	3	2	28553
SPOT	1634	34	3	3	30096
SPOT	1635	34	3	4	33318
SPOT	1636	34	3	5	35715
SPOT	1637	34	3	6	27164
SPOT	1638	34	3	7	28057
SPOT	1639	34	4	1	26038
SPOT	1640	34	4	2	33600
SPOT	1641	34	4	3	26579
SPOT	1642	34	4	4	32761
SPOT	1643	34	4	5	29299
SPOT	1644	34	4	6	21424
SPOT	1645	34	4	7	25827
SPOT	1646	34	5	1	29024
SPOT	1647	34	5	2	29462
SPOT	1648	34	5	3	27088
SPOT	1649	34	5	4	33568
SPOT	1650	34	5	5	50412
SPOT	1651	34	5	6	23782
SPOT	1652	34	5	7	23449
SPOT	1653	34	6	1	27107
SPOT	1654	34	6	2	29078
SPOT	1655	34	6	3	28566
SPOT	1656	34	6	4	27955
SPOT	1657	34	6	5	22739
SPOT	1658	34	6	6	20723
SPOT	1659	34	6	7	21920
SPOT	1660	34	7	1	31699
SPOT	1661	34	7	2	29894
SPOT	1662	34	7	3	40499
SPOT	1663	34	7	4	28204
SPOT	1664	34	7	5	20816
SPOT	1665	34	7	6	25763
SPOT	1666	34	7	7	23027
SPOT	1667	35	1	1	26611
SPOT	1668	35	1	2	22787
SPOT	1669	35	1	3	33676
SPOT	1670	35	1	4	28364
SPOT	1671	35	1	5	31552
SPOT	1672	35	1	6	27456
SPOT	1673	35	1	7	28723
SPOT	1674	35	2	1	26281
SPOT	1675	35	2	2	25731
SPOT	1676	35	2	3	25084
SPOT	1677	35	2	4	23539
SPOT	1678	35	2	5	26025
SPOT	1679	35	2	6	23747
SPOT	1680	35	2	7	22454
SPOT	1681	35	3	1	27830
SPOT	1682	35	3	2	26412
SPOT	1683	35	3	3	24256
SPOT	1684	35	3	4	32124
SPOT	1685	35	3	5	32908
SPOT	1686	35	3	6	48665
SPOT	1687	35	3	7	19068
SPOT	1688	35	4	1	22848
SPOT	1689	35	4	2	21072
SPOT	1690	35	4	3	22294
SPOT	1691	35	4	4	21814
SPOT	1692	35	4	5	19612
SPOT	1693	35	4	6	19769
SPOT	1694	35	4	7	28905
SPOT	1695	35	5	1	20012
SPOT	1696	35	5	2	30809
SPOT	1697	35	5	3	19897
SPOT	1698	35	5	4	22492
SPOT	1699	35	5	5	26435
SPOT	1700	35	5	6	19142
SPOT	1701	35	5	7	25212
SPOT	1702	35	6	1	27488
SPOT	1703	35	6	2	30950
SPOT	1704	35	6	3	23299
SPOT	1705	35	6	4	23155
SPOT	1706	35	6	5	40726
SPOT	1707	35	6	6	24780
SPOT	1708	35	6	7	33404
SPOT	1709	35	7	1	19779
SPOT	1710	35	7	2	23430
SPOT	1711	35	7	3	19289
SPOT	1712	35	7	4	23612
SPOT	1713	35	7	5	27440
SPOT	1714	35	7	6	24083
SPOT	1715	35	7	7	16972
SPOT	1716	36	1	1	62918
SPOT	1717	36	1	2	18192
SPOT	1718	36	1	3	22137
SPOT	1719	36	1	4	22416
SPOT	1720	36	1	5	20371
SPOT	1721	36	1	6	16902
SPOT	1722	36	1	7	20710
SPOT	1723	36	2	1	22572
SPOT	1724	36	2	2	16144
SPOT	1725	36	2	3	26355
SPOT	1726	36	2	4	22233
SPOT	1727	36	2	5	19884
SPOT	1728	36	2	6	21267
SPOT	1729	36	2	7	13088
SPOT	1730	36	3	1	56745
SPOT	1731	36	3	2	24236
SPOT	1732	36	3	3	22048
SPOT	1733	36	3	4	19472
SPOT	1734	36	3	5	18230
SPOT	1735	36	3	6	18688
SPOT	1736	36	3	7	19542
SPOT	1737	36	4	1	25043
SPOT	1738	36	4	2	17424
SPOT	1739	36	4	3	24048
SPOT	1740	36	4	4	25177
SPOT	1741	36	4	5	19600
SPOT	1742	36	4	6	17936
SPOT	1743	36	4	7	20544
SPOT	1744	36	5	1	24342
SPOT	1745	36	5	2	26089
SPOT	1746	36	5	3	33001
SPOT	1747	36	5	4	25734
SPOT	1748	36	5	5	54316
SPOT	1749	36	5	6	16947
SPOT	1750	36	5	7	24124
SPOT	1751	36	6	1	20761
SPOT	1752	36	6	2	36998
SPOT	1753	36	6	3	55324
SPOT	1754	36	6	4	24243
SPOT	1755	36	6	5	20627
SPOT	1756	36	6	6	24288
SPOT	1757	36	6	7	25097
SPOT	1758	36	7	1	30694
SPOT	1759	36	7	2	27180
SPOT	1760	36	7	3	18713
SPOT	1761	36	7	4	23267
SPOT	1762	36	7	5	38080
SPOT	1763	36	7	6	21785
SPOT	1764	36	7	7	21974
SPOT	1765	37	1	1	25238
SPOT	1766	37	1	2	24243
SPOT	1767	37	1	3	29366
SPOT	1768	37	1	4	27305
SPOT	1769	37	1	5	32204
SPOT	1770	37	1	6	25913
SPOT	1771	37	1	7	28144
SPOT	1772	37	2	1	31235
SPOT	1773	37	2	2	27059
SPOT	1774	37	2	3	28409
SPOT	1775	37	2	4	33548
SPOT	1776	37	2	5	30220
SPOT	1777	37	2	6	28240
SPOT	1778	37	2	7	26480
SPOT	1779	37	3	1	33465
SPOT	1780	37	3	2	28758
SPOT	1781	37	3	3	30569
SPOT	1782	37	3	4	24777
SPOT	1783	37	3	5	27369
SPOT	1784	37	3	6	29430
SPOT	1785	37	3	7	26934
SPOT	1786	37	4	1	26140
SPOT	1787	37	4	2	30505
SPOT	1788	37	4	3	35660
SPOT	1789	37	4	4	32128
SPOT	1790	37	4	5	30681
SPOT	1791	37	4	6	35801
SPOT	1792	37	4	7	32496
SPOT	1793	37	5	1	33228
SPOT	1794	37	5	2	48278
SPOT	1795	37	5	3	35001
SPOT	1796	37	5	4	36313
SPOT	1797	37	5	5	30460
SPOT	1798	37	5	6	31644
SPOT	1799	37	5	7	42028
SPOT	1800	37	6	1	36656
SPOT	1801	37	6	2	40188
SPOT	1802	37	6	3	35932
SPOT	1803	37	6	4	58553
SPOT	1804	37	6	5	34480
SPOT	1805	37	6	6	33260
SPOT	1806	37	6	7	30038
SPOT	1807	37	7	1	57747
SPOT	1808	37	7	2	40332
SPOT	1809	37	7	3	42598
SPOT	1810	37	7	4	38508
SPOT	1811	37	7	5	36729
SPOT	1812	37	7	6	35929
SPOT	1813	37	7	7	39120
SPOT	1814	38	1	1	25964
SPOT	1815	38	1	2	40838
SPOT	1816	38	1	3	28371
SPOT	1817	38	1	4	26214
SPOT	1818	38	1	5	29804
SPOT	1819	38	1	6	25068
SPOT	1820	38	1	7	22551
SPOT	1821	38	2	1	27696
SPOT	1822	38	2	2	24764
SPOT	1823	38	2	3	29468
SPOT	1824	38	2	4	31088
SPOT	1825	38	2	5	30310
SPOT	1826	38	2	6	27894
SPOT	1827	38	2	7	20868
SPOT	1828	38	3	1	27484
SPOT	1829	38	3	2	29568
SPOT	1830	38	3	3	30960
SPOT	1831	38	3	4	23888
SPOT	1832	38	3	5	29187
SPOT	1833	38	3	6	23513
SPOT	1834	38	3	7	29652
SPOT	1835	38	4	1	31644
SPOT	1836	38	4	2	25628
SPOT	1837	38	4	3	26182
SPOT	1838	38	4	4	26214
SPOT	1839	38	4	5	26422
SPOT	1840	38	4	6	30515
SPOT	1841	38	4	7	20536
SPOT	1842	38	5	1	29497
SPOT	1843	38	5	2	27296
SPOT	1844	38	5	3	22691
SPOT	1845	38	5	4	23929
SPOT	1846	38	5	5	30467
SPOT	1847	38	5	6	24521
SPOT	1848	38	5	7	23010
SPOT	1849	38	6	1	31856
SPOT	1850	38	6	2	44944
SPOT	1851	38	6	3	29897
SPOT	1852	38	6	4	33155
SPOT	1853	38	6	5	26230
SPOT	1854	38	6	6	28352
SPOT	1855	38	6	7	25713
SPOT	1856	38	7	1	55980
SPOT	1857	38	7	2	42963
SPOT	1858	38	7	3	39305
SPOT	1859	38	7	4	46310
SPOT	1860	38	7	5	54208
SPOT	1861	38	7	6	26777
SPOT	1862	38	7	7	25054
SPOT	1863	39	1	1	21491
SPOT	1864	39	1	2	21369
SPOT	1865	39	1	3	23292
SPOT	1866	39	1	4	18022
SPOT	1867	39	1	5	20809
SPOT	1868	39	1	6	23129
SPOT	1869	39	1	7	17891
SPOT	1870	39	2	1	20169
SPOT	1871	39	2	2	22953
SPOT	1872	39	2	3	19257
SPOT	1873	39	2	4	18915
SPOT	1874	39	2	5	27280
SPOT	1875	39	2	6	25318
SPOT	1876	39	2	7	21228
SPOT	1877	39	3	1	22880
SPOT	1878	39	3	2	20028
SPOT	1879	39	3	3	17395
SPOT	1880	39	3	4	19193
SPOT	1881	39	3	5	20182
SPOT	1882	39	3	6	24380
SPOT	1883	39	3	7	21196
SPOT	1884	39	4	1	19328
SPOT	1885	39	4	2	25414
SPOT	1886	39	4	3	20131
SPOT	1887	39	4	4	25747
SPOT	1888	39	4	5	24652
SPOT	1889	39	4	6	18931
SPOT	1890	39	4	7	17779
SPOT	1891	39	5	1	24611
SPOT	1892	39	5	2	24185
SPOT	1893	39	5	3	22793
SPOT	1894	39	5	4	24067
SPOT	1895	39	5	5	22921
SPOT	1896	39	5	6	21894
SPOT	1897	39	5	7	32854
SPOT	1898	39	6	1	25008
SPOT	1899	39	6	2	18864
SPOT	1900	39	6	3	24201
SPOT	1901	39	6	4	26009
SPOT	1902	39	6	5	23286
SPOT	1903	39	6	6	20636
SPOT	1904	39	6	7	23798
SPOT	1905	39	7	1	36700
SPOT	1906	39	7	2	19968
SPOT	1907	39	7	3	27920
SPOT	1908	39	7	4	25382
SPOT	1909	39	7	5	23008
SPOT	1910	39	7	6	22534
SPOT	1911	39	7	7	17568
SPOT	1912	40	1	1	23408
SPOT	1913	40	1	2	25126
SPOT	1914	40	1	3	21337
SPOT	1915	40	1	4	17027
SPOT	1916	40	1	5	58873
SPOT	1917	40	1	6	23244
SPOT	1918	40	1	7	30160
SPOT	1919	40	2	1	21558
SPOT	1920	40	2	2	32576
SPOT	1921	40	2	3	17952
SPOT	1922	40	2	4	18224
SPOT	1923	40	2	5	21296
SPOT	1924	40	2	6	25721
SPOT	1925	40	2	7	27558
SPOT	1926	40	3	1	19680
SPOT	1927	40	3	2	34723
SPOT	1928	40	3	3	19766
SPOT	1929	40	3	4	11980
SPOT	1930	40	3	5	19350
SPOT	1931	40	3	6	18726
SPOT	1932	40	3	7	22038
SPOT	1933	40	4	1	19526
SPOT	1934	40	4	2	63203
SPOT	1935	40	4	3	26284
SPOT	1936	40	4	4	21184
SPOT	1937	40	4	5	18867
SPOT	1938	40	4	6	22412
SPOT	1939	40	4	7	26163
SPOT	1940	40	5	1	20931
SPOT	1941	40	5	2	17289
SPOT	1942	40	5	3	21843
SPOT	1943	40	5	4	45600
SPOT	1944	40	5	5	17318
SPOT	1945	40	5	6	19648
SPOT	1946	40	5	7	17596
SPOT	1947	40	6	1	18620
SPOT	1948	40	6	2	16275
SPOT	1949	40	6	3	32537
SPOT	1950	40	6	4	19596
SPOT	1951	40	6	5	27100
SPOT	1952	40	6	6	19254
SPOT	1953	40	6	7	18768
SPOT	1954	40	7	1	17337
SPOT	1955	40	7	2	18422
SPOT	1956	40	7	3	17827
SPOT	1957	40	7	4	36022
SPOT	1958	40	7	5	16761
SPOT	1959	40	7	6	45830
SPOT	1960	40	7	7	16208
SPOT	1961	41	1	1	33299
SPOT	1962	41	1	2	27302
SPOT	1963	41	1	3	26691
SPOT	1964	41	1	4	35040
SPOT	1965	41	1	5	39382
SPOT	1966	41	1	6	38934
SPOT	1967	41	1	7	38105
SPOT	1968	41	2	1	36352
SPOT	1969	41	2	2	29785
SPOT	1970	41	2	3	30166
SPOT	1971	41	2	4	34352
SPOT	1972	41	2	5	34662
SPOT	1973	41	2	6	48800
SPOT	1974	41	2	7	33878
SPOT	1975	41	3	1	30940
SPOT	1976	41	3	2	33619
SPOT	1977	41	3	3	49820
SPOT	1978	41	3	4	35769
SPOT	1979	41	3	5	33312
SPOT	1980	41	3	6	29625
SPOT	1981	41	3	7	24576
SPOT	1982	41	4	1	32070
SPOT	1983	41	4	2	30371
SPOT	1984	41	4	3	30566
SPOT	1985	41	4	4	33126
SPOT	1986	41	4	5	31718
SPOT	1987	41	4	6	27414
SPOT	1988	41	4	7	32502
SPOT	1989	41	5	1	29200
SPOT	1990	41	5	2	32998
SPOT	1991	41	5	3	61808
SPOT	1992	41	5	4	42672
SPOT	1993	41	5	5	31491
[truncated: 359 more rows]

## Sheet: exp1SA
Scanalyze quant kinase1 SAJA spot intensities
HEADER	SPOT	GRID	ROW	COL	CH1I
REMARK	SOFTWARE	ScanAlyze
REMARK	SOFTVERS	2.5
REMARK	CH1 IMAGE	SAJA1SA
REMARK	DATE	2006-07-25
REMARK	TIME	1899-12-31 13:09:47
SPOT	1	1	1	1	19465
SPOT	2	1	1	2	21004
SPOT	3	1	1	3	23724
SPOT	4	1	1	4	27468
SPOT	5	1	1	5	22908
SPOT	6	1	1	6	23424
SPOT	7	1	1	7	19552
SPOT	8	1	2	1	24544
SPOT	9	1	2	2	24944
SPOT	10	1	2	3	25395
SPOT	11	1	2	4	27715
SPOT	12	1	2	5	21728
SPOT	13	1	2	6	21664
SPOT	14	1	2	7	27744
SPOT	15	1	3	1	35225
SPOT	16	1	3	2	18572
SPOT	17	1	3	3	22217
SPOT	18	1	3	4	22924
SPOT	19	1	3	5	29625
SPOT	20	1	3	6	19616
SPOT	21	1	3	7	24476
SPOT	22	1	4	1	23408
SPOT	23	1	4	2	22320
SPOT	24	1	4	3	21542
SPOT	25	1	4	4	20252
SPOT	26	1	4	5	26931
SPOT	27	1	4	6	21609
SPOT	28	1	4	7	27555
SPOT	29	1	5	1	21062
SPOT	30	1	5	2	24012
SPOT	31	1	5	3	21484
SPOT	32	1	5	4	25273
SPOT	33	1	5	5	22723
SPOT	34	1	5	6	24326
SPOT	35	1	5	7	21667
SPOT	36	1	6	1	21308
SPOT	37	1	6	2	20444
SPOT	38	1	6	3	20390
SPOT	39	1	6	4	33987
SPOT	40	1	6	5	27494
SPOT	41	1	6	6	28841
SPOT	42	1	6	7	21340
SPOT	43	1	7	1	22022
SPOT	44	1	7	2	21968
SPOT	45	1	7	3	28566
SPOT	46	1	7	4	24614
SPOT	47	1	7	5	20713
SPOT	48	1	7	6	22768
SPOT	49	1	7	7	18752
SPOT	50	2	1	1	25878
SPOT	51	2	1	2	26435
SPOT	52	2	1	3	26233
SPOT	53	2	1	4	26393
SPOT	54	2	1	5	23814
SPOT	55	2	1	6	23968
SPOT	56	2	1	7	22179
SPOT	57	2	2	1	26425
SPOT	58	2	2	2	28339
SPOT	59	2	2	3	26345
SPOT	60	2	2	4	23872
SPOT	61	2	2	5	26019
SPOT	62	2	2	6	27417
SPOT	63	2	2	7	28281
SPOT	64	2	3	1	21990
SPOT	65	2	3	2	30812
SPOT	66	2	3	3	32896
SPOT	67	2	3	4	23878
SPOT	68	2	3	5	22784
SPOT	69	2	3	6	23916
SPOT	70	2	3	7	24281
SPOT	71	2	4	1	23548
SPOT	72	2	4	2	33113
SPOT	73	2	4	3	57468
SPOT	74	2	4	4	21862
SPOT	75	2	4	5	24700
SPOT	76	2	4	6	24032
SPOT	77	2	4	7	23260
SPOT	78	2	5	1	20371
SPOT	79	2	5	2	27270
SPOT	80	2	5	3	39139
SPOT	81	2	5	4	25811
SPOT	82	2	5	5	26438
SPOT	83	2	5	6	20787
SPOT	84	2	5	7	21401
SPOT	85	2	6	1	22211
SPOT	86	2	6	2	23516
SPOT	87	2	6	3	16006
SPOT	88	2	6	4	25414
SPOT	89	2	6	5	20758
SPOT	90	2	6	6	21734
SPOT	91	2	6	7	22009
SPOT	92	2	7	1	24409
SPOT	93	2	7	2	22678
SPOT	94	2	7	3	23708
SPOT	95	2	7	4	19491
SPOT	96	2	7	5	25580
SPOT	97	2	7	6	22576
SPOT	98	2	7	7	22185
SPOT	99	3	1	1	25689
SPOT	100	3	1	2	22774
SPOT	101	3	1	3	22528
SPOT	102	3	1	4	24393
SPOT	103	3	1	5	34905
SPOT	104	3	1	6	21164
SPOT	105	3	1	7	23334
SPOT	106	3	2	1	29260
SPOT	107	3	2	2	28214
SPOT	108	3	2	3	26934
SPOT	109	3	2	4	25916
SPOT	110	3	2	5	28777
SPOT	111	3	2	6	27737
SPOT	112	3	2	7	26358
SPOT	113	3	3	1	26316
SPOT	114	3	3	2	22467
SPOT	115	3	3	3	23507
SPOT	116	3	3	4	26028
SPOT	117	3	3	5	23843
SPOT	118	3	3	6	25315
SPOT	119	3	3	7	25561
SPOT	120	3	4	1	25097
SPOT	121	3	4	2	21670
SPOT	122	3	4	3	22134
SPOT	123	3	4	4	24115
SPOT	124	3	4	5	23088
SPOT	125	3	4	6	23628
SPOT	126	3	4	7	27136
SPOT	127	3	5	1	20662
SPOT	128	3	5	2	25484
SPOT	129	3	5	3	27747
SPOT	130	3	5	4	24668
SPOT	131	3	5	5	22096
SPOT	132	3	5	6	47737
SPOT	133	3	5	7	24387
SPOT	134	3	6	1	28832
SPOT	135	3	6	2	24764
SPOT	136	3	6	3	21052
SPOT	137	3	6	4	30560
SPOT	138	3	6	5	22236
SPOT	139	3	6	6	22796
SPOT	140	3	6	7	23964
SPOT	141	3	7	1	21238
SPOT	142	3	7	2	21782
SPOT	143	3	7	3	21625
SPOT	144	3	7	4	18345
SPOT	145	3	7	5	24227
SPOT	146	3	7	6	31814
SPOT	147	3	7	7	22499
SPOT	148	4	1	1	29507
SPOT	149	4	1	2	21164
SPOT	150	4	1	3	20774
SPOT	151	4	1	4	22025
SPOT	152	4	1	5	24976
SPOT	153	4	1	6	22406
SPOT	154	4	1	7	20377
SPOT	155	4	2	1	21369
SPOT	156	4	2	2	24736
SPOT	157	4	2	3	23177
SPOT	158	4	2	4	20899
SPOT	159	4	2	5	26204
SPOT	160	4	2	6	19600
SPOT	161	4	2	7	22198
SPOT	162	4	3	1	28492
SPOT	163	4	3	2	22771
SPOT	164	4	3	3	20672
SPOT	165	4	3	4	26732
SPOT	166	4	3	5	18854
SPOT	167	4	3	6	19088
SPOT	168	4	3	7	17753
SPOT	169	4	4	1	25817
SPOT	170	4	4	2	23532
SPOT	171	4	4	3	20441
SPOT	172	4	4	4	25628
SPOT	173	4	4	5	32707
SPOT	174	4	4	6	21705
SPOT	175	4	4	7	26019
SPOT	176	4	5	1	24425
SPOT	177	4	5	2	27747
SPOT	178	4	5	3	22198
SPOT	179	4	5	4	23747
SPOT	180	4	5	5	21686
SPOT	181	4	5	6	20124
SPOT	182	4	5	7	18281
SPOT	183	4	6	1	19078
SPOT	184	4	6	2	25987
SPOT	185	4	6	3	23932
SPOT	186	4	6	4	24704
SPOT	187	4	6	5	21084
SPOT	188	4	6	6	19382
SPOT	189	4	6	7	22841
SPOT	190	4	7	1	37363
SPOT	191	4	7	2	27744
SPOT	192	4	7	3	19536
SPOT	193	4	7	4	24806
SPOT	194	4	7	5	19660
SPOT	195	4	7	6	18851
SPOT	196	4	7	7	19545
SPOT	197	5	1	1	17155
SPOT	198	5	1	2	21542
SPOT	199	5	1	3	24534
SPOT	200	5	1	4	22768
SPOT	201	5	1	5	19446
SPOT	202	5	1	6	22947
SPOT	203	5	1	7	25296
SPOT	204	5	2	1	25449
SPOT	205	5	2	2	38054
SPOT	206	5	2	3	20048
SPOT	207	5	2	4	31606
SPOT	208	5	2	5	20780
SPOT	209	5	2	6	23299
SPOT	210	5	2	7	27238
SPOT	211	5	3	1	15923
SPOT	212	5	3	2	20355
SPOT	213	5	3	3	24768
SPOT	214	5	3	4	27721
SPOT	215	5	3	5	19145
SPOT	216	5	3	6	20908
SPOT	217	5	3	7	17219
SPOT	218	5	4	1	16816
SPOT	219	5	4	2	21283
SPOT	220	5	4	3	24592
SPOT	221	5	4	4	24940
SPOT	222	5	4	5	23043
SPOT	223	5	4	6	29516
SPOT	224	5	4	7	21283
SPOT	225	5	5	1	20540
SPOT	226	5	5	2	19497
SPOT	227	5	5	3	22112
SPOT	228	5	5	4	20492
SPOT	229	5	5	5	24464
SPOT	230	5	5	6	21337
SPOT	231	5	5	7	23417
SPOT	232	5	6	1	22563
SPOT	233	5	6	2	23056
SPOT	234	5	6	3	21552
SPOT	235	5	6	4	23350
SPOT	236	5	6	5	25328
SPOT	237	5	6	6	30873
SPOT	238	5	6	7	26416
SPOT	239	5	7	1	25987
SPOT	240	5	7	2	22694
SPOT	241	5	7	3	15065
SPOT	242	5	7	4	21676
SPOT	243	5	7	5	22560
SPOT	244	5	7	6	20588
SPOT	245	5	7	7	29049
SPOT	246	6	1	1	24028
SPOT	247	6	1	2	20592
SPOT	248	6	1	3	20105
SPOT	249	6	1	4	26412
SPOT	250	6	1	5	20480
SPOT	251	6	1	6	25305
SPOT	252	6	1	7	19753
SPOT	253	6	2	1	21238
SPOT	254	6	2	2	24262
SPOT	255	6	2	3	18841
SPOT	256	6	2	4	22784
SPOT	257	6	2	5	22864
SPOT	258	6	2	6	24352
SPOT	259	6	2	7	22198
SPOT	260	6	3	1	25120
SPOT	261	6	3	2	20886
SPOT	262	6	3	3	19148
SPOT	263	6	3	4	20947
SPOT	264	6	3	5	22560
SPOT	265	6	3	6	22960
SPOT	266	6	3	7	31491
SPOT	267	6	4	1	23296
SPOT	268	6	4	2	23638
SPOT	269	6	4	3	27280
SPOT	270	6	4	4	22998
SPOT	271	6	4	5	22422
SPOT	272	6	4	6	32576
SPOT	273	6	4	7	27260
SPOT	274	6	5	1	20547
SPOT	275	6	5	2	25094
SPOT	276	6	5	3	28931
SPOT	277	6	5	4	31609
SPOT	278	6	5	5	22502
SPOT	279	6	5	6	28169
SPOT	280	6	5	7	17046
SPOT	281	6	6	1	24902
SPOT	282	6	6	2	33056
SPOT	283	6	6	3	21244
SPOT	284	6	6	4	23520
SPOT	285	6	6	5	24694
SPOT	286	6	6	6	23334
SPOT	287	6	6	7	17491
SPOT	288	6	7	1	39574
SPOT	289	6	7	2	24825
SPOT	290	6	7	3	24579
SPOT	291	6	7	4	25155
SPOT	292	6	7	5	22736
SPOT	293	6	7	6	36960
SPOT	294	6	7	7	21827
SPOT	295	7	1	1	23494
SPOT	296	7	1	2	22294
SPOT	297	7	1	3	26992
SPOT	298	7	1	4	24736
SPOT	299	7	1	5	19964
SPOT	300	7	1	6	17308
SPOT	301	7	1	7	18262
SPOT	302	7	2	1	21990
SPOT	303	7	2	2	25788
SPOT	304	7	2	3	22790
SPOT	305	7	2	4	27356
SPOT	306	7	2	5	19692
SPOT	307	7	2	6	21430
SPOT	308	7	2	7	24694
SPOT	309	7	3	1	33616
SPOT	310	7	3	2	26428
SPOT	311	7	3	3	22185
SPOT	312	7	3	4	22012
SPOT	313	7	3	5	20665
SPOT	314	7	3	6	24636
SPOT	315	7	3	7	20822
SPOT	316	7	4	1	26076
SPOT	317	7	4	2	21302
SPOT	318	7	4	3	30524
SPOT	319	7	4	4	25680
SPOT	320	7	4	5	22368
SPOT	321	7	4	6	21302
SPOT	322	7	4	7	24694
SPOT	323	7	5	1	26144
SPOT	324	7	5	2	30089
SPOT	325	7	5	3	27376
SPOT	326	7	5	4	26860
SPOT	327	7	5	5	23161
SPOT	328	7	5	6	38768
SPOT	329	7	5	7	38374
SPOT	330	7	6	1	41612
SPOT	331	7	6	2	24960
SPOT	332	7	6	3	24803
SPOT	333	7	6	4	19497
SPOT	334	7	6	5	25459
SPOT	335	7	6	6	24547
SPOT	336	7	6	7	42368
SPOT	337	7	7	1	49878
SPOT	338	7	7	2	25200
SPOT	339	7	7	3	20313
SPOT	340	7	7	4	25536
SPOT	341	7	7	5	22681
SPOT	342	7	7	6	32240
SPOT	343	7	7	7	24003
SPOT	344	8	1	1	19827
SPOT	345	8	1	2	20512
SPOT	346	8	1	3	21203
SPOT	347	8	1	4	21171
SPOT	348	8	1	5	21984
SPOT	349	8	1	6	25478
SPOT	350	8	1	7	21299
SPOT	351	8	2	1	18380
SPOT	352	8	2	2	20700
SPOT	353	8	2	3	21321
SPOT	354	8	2	4	23673
SPOT	355	8	2	5	21628
SPOT	356	8	2	6	19302
SPOT	357	8	2	7	18876
SPOT	358	8	3	1	58540
SPOT	359	8	3	2	21417
SPOT	360	8	3	3	24956
SPOT	361	8	3	4	22416
SPOT	362	8	3	5	18528
SPOT	363	8	3	6	22534
SPOT	364	8	3	7	16992
SPOT	365	8	4	1	16777
SPOT	366	8	4	2	40096
SPOT	367	8	4	3	19142
SPOT	368	8	4	4	22739
SPOT	369	8	4	5	22537
SPOT	370	8	4	6	24694
SPOT	371	8	4	7	19891
SPOT	372	8	5	1	18246
SPOT	373	8	5	2	23779
SPOT	374	8	5	3	25760
SPOT	375	8	5	4	23177
SPOT	376	8	5	5	21494
SPOT	377	8	5	6	18105
SPOT	378	8	5	7	18720
SPOT	379	8	6	1	19334
SPOT	380	8	6	2	18163
SPOT	381	8	6	3	24121
SPOT	382	8	6	4	21571
SPOT	383	8	6	5	21836
SPOT	384	8	6	6	22083
SPOT	385	8	6	7	18832
SPOT	386	8	7	1	30192
SPOT	387	8	7	2	21360
SPOT	388	8	7	3	17366
SPOT	389	8	7	4	25225
SPOT	390	8	7	5	21321
SPOT	391	8	7	6	24454
SPOT	392	8	7	7	19328
SPOT	393	9	1	1	20556
SPOT	394	9	1	2	25436
SPOT	395	9	1	3	18944
SPOT	396	9	1	4	17296
SPOT	397	9	1	5	20086
SPOT	398	9	1	6	22294
SPOT	399	9	1	7	29548
SPOT	400	9	2	1	17523
SPOT	401	9	2	2	23747
SPOT	402	9	2	3	30976
SPOT	403	9	2	4	21740
SPOT	404	9	2	5	19376
SPOT	405	9	2	6	24118
SPOT	406	9	2	7	23593
SPOT	407	9	3	1	17827
SPOT	408	9	3	2	16614
SPOT	409	9	3	3	22467
SPOT	410	9	3	4	38899
SPOT	411	9	3	5	19596
SPOT	412	9	3	6	24160
SPOT	413	9	3	7	24876
SPOT	414	9	4	1	19584
SPOT	415	9	4	2	20380
SPOT	416	9	4	3	18864
SPOT	417	9	4	4	17548
SPOT	418	9	4	5	22156
SPOT	419	9	4	6	23859
SPOT	420	9	4	7	25891
SPOT	421	9	5	1	22220
SPOT	422	9	5	2	21232
SPOT	423	9	5	3	20076
SPOT	424	9	5	4	23971
SPOT	425	9	5	5	22368
SPOT	426	9	5	6	44803
SPOT	427	9	5	7	23568
SPOT	428	9	6	1	17308
SPOT	429	9	6	2	23238
SPOT	430	9	6	3	24588
SPOT	431	9	6	4	24912
SPOT	432	9	6	5	22448
SPOT	433	9	6	6	58537
SPOT	434	9	6	7	27168
SPOT	435	9	7	1	21404
SPOT	436	9	7	2	26950
SPOT	437	9	7	3	20851
SPOT	438	9	7	4	24806
SPOT	439	9	7	5	22636
SPOT	440	9	7	6	38748
SPOT	441	9	7	7	38009
SPOT	442	10	1	1	28700
SPOT	443	10	1	2	23699
SPOT	444	10	1	3	23913
SPOT	445	10	1	4	23430
SPOT	446	10	1	5	23283
SPOT	447	10	1	6	22336
SPOT	448	10	1	7	26032
SPOT	449	10	2	1	25334
SPOT	450	10	2	2	23932
SPOT	451	10	2	3	26924
SPOT	452	10	2	4	28816
SPOT	453	10	2	5	31702
SPOT	454	10	2	6	25433
SPOT	455	10	2	7	17878
SPOT	456	10	3	1	22022
SPOT	457	10	3	2	24572
SPOT	458	10	3	3	21846
SPOT	459	10	3	4	25990
SPOT	460	10	3	5	25024
SPOT	461	10	3	6	23491
SPOT	462	10	3	7	27788
SPOT	463	10	4	1	22438
SPOT	464	10	4	2	26547
SPOT	465	10	4	3	20579
SPOT	466	10	4	4	21507
SPOT	467	10	4	5	19977
SPOT	468	10	4	6	29136
SPOT	469	10	4	7	32259
SPOT	470	10	5	1	25731
SPOT	471	10	5	2	20185
SPOT	472	10	5	3	19062
SPOT	473	10	5	4	17555
SPOT	474	10	5	5	22505
SPOT	475	10	5	6	26166
SPOT	476	10	5	7	29619
SPOT	477	10	6	1	26838
SPOT	478	10	6	2	24633
SPOT	479	10	6	3	26115
SPOT	480	10	6	4	20745
SPOT	481	10	6	5	24400
SPOT	482	10	6	6	19296
SPOT	483	10	6	7	21945
SPOT	484	10	7	1	23792
SPOT	485	10	7	2	22099
SPOT	486	10	7	3	39603
SPOT	487	10	7	4	26336
SPOT	488	10	7	5	22073
SPOT	489	10	7	6	24713
SPOT	490	10	7	7	26316
SPOT	491	11	1	1	19961
SPOT	492	11	1	2	16275
SPOT	493	11	1	3	24278
SPOT	494	11	1	4	24320
SPOT	495	11	1	5	23113
SPOT	496	11	1	6	23091
SPOT	497	11	1	7	22611
SPOT	498	11	2	1	19388
SPOT	499	11	2	2	17843
SPOT	500	11	2	3	21296
SPOT	501	11	2	4	24182
SPOT	502	11	2	5	20003
SPOT	503	11	2	6	22684
SPOT	504	11	2	7	21187
SPOT	505	11	3	1	25667
SPOT	506	11	3	2	26572
SPOT	507	11	3	3	19385
SPOT	508	11	3	4	32144
SPOT	509	11	3	5	29388
SPOT	510	11	3	6	35980
SPOT	511	11	3	7	21593
SPOT	512	11	4	1	24675
SPOT	513	11	4	2	22531
SPOT	514	11	4	3	25059
SPOT	515	11	4	4	24563
SPOT	516	11	4	5	25548
SPOT	517	11	4	6	26368
SPOT	518	11	4	7	29817
SPOT	519	11	5	1	21440
SPOT	520	11	5	2	27385
SPOT	521	11	5	3	25363
SPOT	522	11	5	4	18768
SPOT	523	11	5	5	24384
SPOT	524	11	5	6	22809
SPOT	525	11	5	7	22419
SPOT	526	11	6	1	30748
SPOT	527	11	6	2	22595
SPOT	528	11	6	3	21238
SPOT	529	11	6	4	23760
SPOT	530	11	6	5	28524
SPOT	531	11	6	6	20595
SPOT	532	11	6	7	33142
SPOT	533	11	7	1	25952
SPOT	534	11	7	2	28502
SPOT	535	11	7	3	18460
SPOT	536	11	7	4	23292
SPOT	537	11	7	5	25561
SPOT	538	11	7	6	23884
SPOT	539	11	7	7	21200
SPOT	540	12	1	1	49635
SPOT	541	12	1	2	21872
SPOT	542	12	1	3	21987
SPOT	543	12	1	4	21500
SPOT	544	12	1	5	20496
SPOT	545	12	1	6	22000
SPOT	546	12	1	7	19353
SPOT	547	12	2	1	25296
SPOT	548	12	2	2	23574
SPOT	549	12	2	3	23862
SPOT	550	12	2	4	22940
SPOT	551	12	2	5	21827
SPOT	552	12	2	6	16502
SPOT	553	12	2	7	18329
SPOT	554	12	3	1	49280
SPOT	555	12	3	2	24316
SPOT	556	12	3	3	22739
SPOT	557	12	3	4	21817
SPOT	558	12	3	5	23062
SPOT	559	12	3	6	18067
SPOT	560	12	3	7	19811
SPOT	561	12	4	1	23862
SPOT	562	12	4	2	21363
SPOT	563	12	4	3	28899
SPOT	564	12	4	4	26086
SPOT	565	12	4	5	19664
SPOT	566	12	4	6	20518
SPOT	567	12	4	7	18208
SPOT	568	12	5	1	17427
SPOT	569	12	5	2	18185
SPOT	570	12	5	3	23078
SPOT	571	12	5	4	23728
SPOT	572	12	5	5	37689
SPOT	573	12	5	6	18512
SPOT	574	12	5	7	22905
SPOT	575	12	6	1	23568
SPOT	576	12	6	2	26790
SPOT	577	12	6	3	21260
SPOT	578	12	6	4	16563
SPOT	579	12	6	5	25763
SPOT	580	12	6	6	21958
SPOT	581	12	6	7	21929
SPOT	582	12	7	1	28761
SPOT	583	12	7	2	21366
SPOT	584	12	7	3	26988
SPOT	585	12	7	4	64368
SPOT	586	12	7	5	23465
SPOT	587	12	7	6	25056
SPOT	588	12	7	7	19440
SPOT	589	13	1	1	20710
SPOT	590	13	1	2	24038
SPOT	591	13	1	3	28060
SPOT	592	13	1	4	20848
SPOT	593	13	1	5	21049
SPOT	594	13	1	6	22422
SPOT	595	13	1	7	20553
SPOT	596	13	2	1	19206
SPOT	597	13	2	2	21843
SPOT	598	13	2	3	20137
SPOT	599	13	2	4	26422
SPOT	600	13	2	5	19936
SPOT	601	13	2	6	20768
SPOT	602	13	2	7	21043
SPOT	603	13	3	1	22112
SPOT	604	13	3	2	17539
SPOT	605	13	3	3	20860
SPOT	606	13	3	4	20560
SPOT	607	13	3	5	20236
SPOT	608	13	3	6	22748
SPOT	609	13	3	7	26387
SPOT	610	13	4	1	22048
SPOT	611	13	4	2	23187
SPOT	612	13	4	3	21833
SPOT	613	13	4	4	20179
SPOT	614	13	4	5	22617
SPOT	615	13	4	6	21520
SPOT	616	13	4	7	21216
SPOT	617	13	5	1	20512
SPOT	618	13	5	2	36115
SPOT	619	13	5	3	22227
SPOT	620	13	5	4	20451
SPOT	621	13	5	5	25257
SPOT	622	13	5	6	32409
SPOT	623	13	5	7	22592
SPOT	624	13	6	1	27225
SPOT	625	13	6	2	29107
SPOT	626	13	6	3	24492
SPOT	627	13	6	4	23696
SPOT	628	13	6	5	23849
SPOT	629	13	6	6	22976
SPOT	630	13	6	7	22678
SPOT	631	13	7	1	59030
SPOT	632	13	7	2	33475
SPOT	633	13	7	3	34889
SPOT	634	13	7	4	21062
SPOT	635	13	7	5	25116
SPOT	636	13	7	6	25504
SPOT	637	13	7	7	25635
SPOT	638	14	1	1	27065
SPOT	639	14	1	2	34524
SPOT	640	14	1	3	22998
SPOT	641	14	1	4	20828
SPOT	642	14	1	5	26310
SPOT	643	14	1	6	22489
SPOT	644	14	1	7	18246
SPOT	645	14	2	1	20716
SPOT	646	14	2	2	21763
SPOT	647	14	2	3	24716
SPOT	648	14	2	4	28768
SPOT	649	14	2	5	23756
SPOT	650	14	2	6	26256
SPOT	651	14	2	7	17129
SPOT	652	14	3	1	21344
SPOT	653	14	3	2	21929
SPOT	654	14	3	3	28204
SPOT	655	14	3	4	21609
SPOT	656	14	3	5	22832
SPOT	657	14	3	6	23161
SPOT	658	14	3	7	29200
SPOT	659	14	4	1	15843
SPOT	660	14	4	2	22243
SPOT	661	14	4	3	21977
SPOT	662	14	4	4	21324
SPOT	663	14	4	5	20512
SPOT	664	14	4	6	26502
SPOT	665	14	4	7	21568
SPOT	666	14	5	1	32352
SPOT	667	14	5	2	24150
SPOT	668	14	5	3	21523
SPOT	669	14	5	4	22617
SPOT	670	14	5	5	27091
SPOT	671	14	5	6	18736
SPOT	672	14	5	7	24240
SPOT	673	14	6	1	28748
SPOT	674	14	6	2	39833
SPOT	675	14	6	3	25782
SPOT	676	14	6	4	28339
SPOT	677	14	6	5	21680
SPOT	678	14	6	6	25104
SPOT	679	14	6	7	24041
SPOT	680	14	7	1	46732
SPOT	681	14	7	2	26553
SPOT	682	14	7	3	24857
SPOT	683	14	7	4	41200
SPOT	684	14	7	5	46771
SPOT	685	14	7	6	31164
SPOT	686	14	7	7	21417
SPOT	687	15	1	1	19014
SPOT	688	15	1	2	24048
SPOT	689	15	1	3	22998
SPOT	690	15	1	4	19171
SPOT	691	15	1	5	18384
SPOT	692	15	1	6	18041
SPOT	693	15	1	7	26300
SPOT	694	15	2	1	15772
SPOT	695	15	2	2	27401
SPOT	696	15	2	3	20246
SPOT	697	15	2	4	26934
SPOT	698	15	2	5	20476
SPOT	699	15	2	6	18803
SPOT	700	15	2	7	27705
SPOT	701	15	3	1	22009
SPOT	702	15	3	2	24659
SPOT	703	15	3	3	20828
SPOT	704	15	3	4	19456
SPOT	705	15	3	5	24518
SPOT	706	15	3	6	20403
SPOT	707	15	3	7	21008
SPOT	708	15	4	1	18697
SPOT	709	15	4	2	20355
SPOT	710	15	4	3	21571
SPOT	711	15	4	4	25404
SPOT	712	15	4	5	27484
SPOT	713	15	4	6	18000
SPOT	714	15	4	7	22089
SPOT	715	15	5	1	21472
SPOT	716	15	5	2	22336
SPOT	717	15	5	3	22809
SPOT	718	15	5	4	21689
SPOT	719	15	5	5	18688
SPOT	720	15	5	6	24492
SPOT	721	15	5	7	22345
SPOT	722	15	6	1	31107
SPOT	723	15	6	2	26192
SPOT	724	15	6	3	28198
SPOT	725	15	6	4	16518
SPOT	726	15	6	5	18451
SPOT	727	15	6	6	18076
SPOT	728	15	6	7	25452
SPOT	729	15	7	1	37587
SPOT	730	15	7	2	21164
SPOT	731	15	7	3	25740
SPOT	732	15	7	4	26630
SPOT	733	15	7	5	24835
SPOT	734	15	7	6	26281
SPOT	735	15	7	7	20064
SPOT	736	16	1	1	27001
SPOT	737	16	1	2	23776
SPOT	738	16	1	3	28320
SPOT	739	16	1	4	25664
SPOT	740	16	1	5	50768
SPOT	741	16	1	6	18988
SPOT	742	16	1	7	17334
SPOT	743	16	2	1	26627
SPOT	744	16	2	2	27724
SPOT	745	16	2	3	18169
SPOT	746	16	2	4	23113
SPOT	747	16	2	5	25510
SPOT	748	16	2	6	19276
SPOT	749	16	2	7	16560
SPOT	750	16	3	1	21200
SPOT	751	16	3	2	32972
SPOT	752	16	3	3	25145
SPOT	753	16	3	4	19990
SPOT	754	16	3	5	20806
SPOT	755	16	3	6	17491
SPOT	756	16	3	7	20003
SPOT	757	16	4	1	20524
SPOT	758	16	4	2	63232
SPOT	759	16	4	3	28700
SPOT	760	16	4	4	19056
SPOT	761	16	4	5	19996
SPOT	762	16	4	6	18396
SPOT	763	16	4	7	21321
SPOT	764	16	5	1	16713
SPOT	765	16	5	2	25395
SPOT	766	16	5	3	16432
SPOT	767	16	5	4	42892
SPOT	768	16	5	5	23622
SPOT	769	16	5	6	18672
SPOT	770	16	5	7	17993
SPOT	771	16	6	1	14928
SPOT	772	16	6	2	21068
SPOT	773	16	6	3	28048
SPOT	774	16	6	4	20419
SPOT	775	16	6	5	26972
SPOT	776	16	6	6	17094
SPOT	777	16	6	7	21939
SPOT	778	16	7	1	21808
SPOT	779	16	7	2	20137
SPOT	780	16	7	3	14822
SPOT	781	16	7	4	31388
SPOT	782	16	7	5	23200
SPOT	783	16	7	6	16822
SPOT	784	16	7	7	50348
SPOT	785	17	1	1	19766
SPOT	786	17	1	2	23104
SPOT	787	17	1	3	18748
SPOT	788	17	1	4	19491
SPOT	789	17	1	5	21936
SPOT	790	17	1	6	22262
SPOT	791	17	1	7	20828
SPOT	792	17	2	1	25136
SPOT	793	17	2	2	29728
SPOT	794	17	2	3	16694
SPOT	795	17	2	4	18281
SPOT	796	17	2	5	25033
SPOT	797	17	2	6	22144
SPOT	798	17	2	7	27795
SPOT	799	17	3	1	21891
SPOT	800	17	3	2	23539
SPOT	801	17	3	3	24665
SPOT	802	17	3	4	23206
SPOT	803	17	3	5	25104
SPOT	804	17	3	6	32995
SPOT	805	17	3	7	23996
SPOT	806	17	4	1	20441
SPOT	807	17	4	2	19494
SPOT	808	17	4	3	25068
SPOT	809	17	4	4	26547
SPOT	810	17	4	5	24233
SPOT	811	17	4	6	24307
SPOT	812	17	4	7	25388
SPOT	813	17	5	1	20739
SPOT	814	17	5	2	32755
SPOT	815	17	5	3	21049
SPOT	816	17	5	4	33958
SPOT	817	17	5	5	25148
SPOT	818	17	5	6	24508
SPOT	819	17	5	7	24496
SPOT	820	17	6	1	24211
SPOT	821	17	6	2	26368
SPOT	822	17	6	3	21363
SPOT	823	17	6	4	22009
SPOT	824	17	6	5	19958
SPOT	825	17	6	6	24931
SPOT	826	17	6	7	18252
SPOT	827	17	7	1	30956
SPOT	828	17	7	2	24422
SPOT	829	17	7	3	22572
SPOT	830	17	7	4	19526
SPOT	831	17	7	5	24579
SPOT	832	17	7	6	22764
SPOT	833	17	7	7	48412
SPOT	834	18	1	1	22755
SPOT	835	18	1	2	26467
SPOT	836	18	1	3	22576
SPOT	837	18	1	4	23760
SPOT	838	18	1	5	28217
SPOT	839	18	1	6	24265
SPOT	840	18	1	7	23484
SPOT	841	18	2	1	17942
SPOT	842	18	2	2	24723
SPOT	843	18	2	3	23504
SPOT	844	18	2	4	26316
SPOT	845	18	2	5	23958
SPOT	846	18	2	6	24198
SPOT	847	18	2	7	18646
SPOT	848	18	3	1	21574
SPOT	849	18	3	2	22057
SPOT	850	18	3	3	20108
SPOT	851	18	3	4	27417
SPOT	852	18	3	5	26787
SPOT	853	18	3	6	26428
SPOT	854	18	3	7	22438
SPOT	855	18	4	1	23545
SPOT	856	18	4	2	22502
SPOT	857	18	4	3	20588
SPOT	858	18	4	4	19664
SPOT	859	18	4	5	20816
SPOT	860	18	4	6	23526
SPOT	861	18	4	7	21116
SPOT	862	18	5	1	25811
SPOT	863	18	5	2	24896
SPOT	864	18	5	3	27321
SPOT	865	18	5	4	24016
SPOT	866	18	5	5	23513
SPOT	867	18	5	6	24972
SPOT	868	18	5	7	32614
SPOT	869	18	6	1	26249
SPOT	870	18	6	2	28172
SPOT	871	18	6	3	21475
SPOT	872	18	6	4	17568
SPOT	873	18	6	5	26342
SPOT	874	18	6	6	21254
SPOT	875	18	6	7	21651
SPOT	876	18	7	1	31676
SPOT	877	18	7	2	27174
SPOT	878	18	7	3	30272
SPOT	879	18	7	4	27497
SPOT	880	18	7	5	26112
SPOT	881	18	7	6	24064
SPOT	882	18	7	7	24137
SPOT	883	19	1	1	23436
SPOT	884	19	1	2	27427
SPOT	885	19	1	3	25145
SPOT	886	19	1	4	19321
SPOT	887	19	1	5	18592
SPOT	888	19	1	6	21747
SPOT	889	19	1	7	21811
SPOT	890	19	2	1	26611
SPOT	891	19	2	2	25852
SPOT	892	19	2	3	20908
SPOT	893	19	2	4	19324
SPOT	894	19	2	5	28419
SPOT	895	19	2	6	16611
SPOT	896	19	2	7	22131
SPOT	897	19	3	1	26400
SPOT	898	19	3	2	49257
SPOT	899	19	3	3	22892
SPOT	900	19	3	4	26697
SPOT	901	19	3	5	24179
SPOT	902	19	3	6	16332
SPOT	903	19	3	7	25433
SPOT	904	19	4	1	31411
SPOT	905	19	4	2	33404
SPOT	906	19	4	3	23388
SPOT	907	19	4	4	22636
SPOT	908	19	4	5	16672
SPOT	909	19	4	6	25264
SPOT	910	19	4	7	20627
SPOT	911	19	5	1	23289
SPOT	912	19	5	2	18963
SPOT	913	19	5	3	27804
SPOT	914	19	5	4	18771
SPOT	915	19	5	5	23737
SPOT	916	19	5	6	21052
SPOT	917	19	5	7	25177
SPOT	918	19	6	1	20841
SPOT	919	19	6	2	20092
SPOT	920	19	6	3	27219
SPOT	921	19	6	4	19216
SPOT	922	19	6	5	21897
SPOT	923	19	6	6	22761
SPOT	924	19	6	7	23216
SPOT	925	19	7	1	26195
SPOT	926	19	7	2	29280
SPOT	927	19	7	3	25366
SPOT	928	19	7	4	20342
SPOT	929	19	7	5	24329
SPOT	930	19	7	6	22864
SPOT	931	19	7	7	19737
SPOT	932	20	1	1	18614
SPOT	933	20	1	2	22697
SPOT	934	20	1	3	19776
SPOT	935	20	1	4	16336
SPOT	936	20	1	5	20371
SPOT	937	20	1	6	23526
SPOT	938	20	1	7	22636
SPOT	939	20	2	1	24947
SPOT	940	20	2	2	23385
SPOT	941	20	2	3	22432
SPOT	942	20	2	4	15702
SPOT	943	20	2	5	19478
SPOT	944	20	2	6	20649
SPOT	945	20	2	7	18166
SPOT	946	20	3	1	22950
SPOT	947	20	3	2	18051
SPOT	948	20	3	3	24515
SPOT	949	20	3	4	13990
SPOT	950	20	3	5	14464
SPOT	951	20	3	6	18758
SPOT	952	20	3	7	20300
SPOT	953	20	4	1	24076
SPOT	954	20	4	2	20947
SPOT	955	20	4	3	22684
SPOT	956	20	4	4	18838
SPOT	957	20	4	5	19580
SPOT	958	20	4	6	19459
SPOT	959	20	4	7	19862
SPOT	960	20	5	1	16921
SPOT	961	20	5	2	30966
SPOT	962	20	5	3	18096
SPOT	963	20	5	4	16396
SPOT	964	20	5	5	26601
SPOT	965	20	5	6	20028
SPOT	966	20	5	7	16876
SPOT	967	20	6	1	15737
SPOT	968	20	6	2	17996
SPOT	969	20	6	3	26153
SPOT	970	20	6	4	23008
SPOT	971	20	6	5	20377
SPOT	972	20	6	6	25324
SPOT	973	20	6	7	21065
SPOT	974	20	7	1	24956
SPOT	975	20	7	2	16848
SPOT	976	20	7	3	16905
SPOT	977	20	7	4	26822
SPOT	978	20	7	5	21088
SPOT	979	20	7	6	19280
SPOT	980	20	7	7	21641
SPOT	981	21	1	1	24768
SPOT	982	21	1	2	19392
SPOT	983	21	1	3	13542
SPOT	984	21	1	4	24080
SPOT	985	21	1	5	23315
SPOT	986	21	1	6	21299
SPOT	987	21	1	7	25244
SPOT	988	21	2	1	24179
SPOT	989	21	2	2	20083
SPOT	990	21	2	3	22582
SPOT	991	21	2	4	20774
SPOT	992	21	2	5	23804
SPOT	993	21	2	6	26704
SPOT	994	21	2	7	18547
SPOT	995	21	3	1	26566
SPOT	996	21	3	2	18883
SPOT	997	21	3	3	18326
SPOT	998	21	3	4	27388
SPOT	999	21	3	5	23276
SPOT	1000	21	3	6	17964
SPOT	1001	21	3	7	18076
SPOT	1002	21	4	1	22121
SPOT	1003	21	4	2	18444
SPOT	1004	21	4	3	21513
SPOT	1005	21	4	4	25907
SPOT	1006	21	4	5	22025
SPOT	1007	21	4	6	25580
SPOT	1008	21	4	7	19955
SPOT	1009	21	5	1	19184
SPOT	1010	21	5	2	17536
SPOT	1011	21	5	3	21737
SPOT	1012	21	5	4	24057
SPOT	1013	21	5	5	24032
SPOT	1014	21	5	6	22822
SPOT	1015	21	5	7	19808
SPOT	1016	21	6	1	17222
SPOT	1017	21	6	2	20704
SPOT	1018	21	6	3	22220
SPOT	1019	21	6	4	21088
SPOT	1020	21	6	5	26345
SPOT	1021	21	6	6	34128
SPOT	1022	21	6	7	25404
SPOT	1023	21	7	1	20025
SPOT	1024	21	7	2	32112
SPOT	1025	21	7	3	23164
SPOT	1026	21	7	4	18521
SPOT	1027	21	7	5	25763
SPOT	1028	21	7	6	29401
SPOT	1029	21	7	7	40297
SPOT	1030	22	1	1	25740
SPOT	1031	22	1	2	21104
SPOT	1032	22	1	3	23078
SPOT	1033	22	1	4	22140
SPOT	1034	22	1	5	23248
SPOT	1035	22	1	6	26886
SPOT	1036	22	1	7	26979
SPOT	1037	22	2	1	23206
SPOT	1038	22	2	2	18886
SPOT	1039	22	2	3	20396
SPOT	1040	22	2	4	22838
SPOT	1041	22	2	5	30761
SPOT	1042	22	2	6	25555
SPOT	1043	22	2	7	25030
SPOT	1044	22	3	1	21715
SPOT	1045	22	3	2	38329
SPOT	1046	22	3	3	23856
SPOT	1047	22	3	4	30438
SPOT	1048	22	3	5	25270
SPOT	1049	22	3	6	23113
SPOT	1050	22	3	7	21216
SPOT	1051	22	4	1	22419
SPOT	1052	22	4	2	21104
SPOT	1053	22	4	3	19849
SPOT	1054	22	4	4	23993
SPOT	1055	22	4	5	25494
SPOT	1056	22	4	6	27350
SPOT	1057	22	4	7	27395
SPOT	1058	22	5	1	18627
SPOT	1059	22	5	2	20732
SPOT	1060	22	5	3	22083
SPOT	1061	22	5	4	26268
SPOT	1062	22	5	5	30204
SPOT	1063	22	5	6	28332
SPOT	1064	22	5	7	25433
SPOT	1065	22	6	1	22464
SPOT	1066	22	6	2	26304
SPOT	1067	22	6	3	24569
SPOT	1068	22	6	4	24176
SPOT	1069	22	6	5	55408
SPOT	1070	22	6	6	28483
SPOT	1071	22	6	7	25139
SPOT	1072	22	7	1	28108
SPOT	1073	22	7	2	18844
SPOT	1074	22	7	3	22585
SPOT	1075	22	7	4	22540
SPOT	1076	22	7	5	26320
SPOT	1077	22	7	6	29680
SPOT	1078	22	7	7	47296
SPOT	1079	23	1	1	27072
SPOT	1080	23	1	2	21456
SPOT	1081	23	1	3	23820
SPOT	1082	23	1	4	16089
SPOT	1083	23	1	5	19302
SPOT	1084	23	1	6	25817
SPOT	1085	23	1	7	19808
SPOT	1086	23	2	1	24608
SPOT	1087	23	2	2	29561
SPOT	1088	23	2	3	22867
SPOT	1089	23	2	4	20492
SPOT	1090	23	2	5	22761
SPOT	1091	23	2	6	19545
SPOT	1092	23	2	7	21097
SPOT	1093	23	3	1	29398
SPOT	1094	23	3	2	23219
SPOT	1095	23	3	3	22464
SPOT	1096	23	3	4	30467
SPOT	1097	23	3	5	23750
SPOT	1098	23	3	6	27705
SPOT	1099	23	3	7	38028
SPOT	1100	23	4	1	27427
SPOT	1101	23	4	2	22345
SPOT	1102	23	4	3	57424
SPOT	1103	23	4	4	22595
SPOT	1104	23	4	5	18057
SPOT	1105	23	4	6	31382
SPOT	1106	23	4	7	22979
SPOT	1107	23	5	1	33974
SPOT	1108	23	5	2	23798
SPOT	1109	23	5	3	25091
SPOT	1110	23	5	4	28220
SPOT	1111	23	5	5	21337
SPOT	1112	23	5	6	18742
SPOT	1113	23	5	7	35395
SPOT	1114	23	6	1	25049
SPOT	1115	23	6	2	24371
SPOT	1116	23	6	3	23795
SPOT	1117	23	6	4	31536
SPOT	1118	23	6	5	18937
SPOT	1119	23	6	6	23548
SPOT	1120	23	6	7	19369
SPOT	1121	23	7	1	65113
SPOT	1122	23	7	2	33299
SPOT	1123	23	7	3	21574
SPOT	1124	23	7	4	26012
SPOT	1125	23	7	5	19945
SPOT	1126	23	7	6	19398
SPOT	1127	23	7	7	19673
SPOT	1128	24	1	1	20809
SPOT	1129	24	1	2	19913
SPOT	1130	24	1	3	18256
SPOT	1131	24	1	4	23161
SPOT	1132	24	1	5	61395
SPOT	1133	24	1	6	20595
SPOT	1134	24	1	7	15708
SPOT	1135	24	2	1	20380
SPOT	1136	24	2	2	18931
SPOT	1137	24	2	3	16864
SPOT	1138	24	2	4	18886
SPOT	1139	24	2	5	24160
SPOT	1140	24	2	6	21417
SPOT	1141	24	2	7	19676
SPOT	1142	24	3	1	28012
SPOT	1143	24	3	2	18534
SPOT	1144	24	3	3	24016
SPOT	1145	24	3	4	19664
SPOT	1146	24	3	5	25891
SPOT	1147	24	3	6	23337
SPOT	1148	24	3	7	24896
SPOT	1149	24	4	1	22166
SPOT	1150	24	4	2	15708
SPOT	1151	24	4	3	25014
SPOT	1152	24	4	4	22006
SPOT	1153	24	4	5	21628
SPOT	1154	24	4	6	17680
SPOT	1155	24	4	7	22000
SPOT	1156	24	5	1	23657
SPOT	1157	24	5	2	19542
SPOT	1158	24	5	3	19283
SPOT	1159	24	5	4	21916
SPOT	1160	24	5	5	23235
SPOT	1161	24	5	6	16723
SPOT	1162	24	5	7	17046
SPOT	1163	24	6	1	17894
SPOT	1164	24	6	2	19219
SPOT	1165	24	6	3	27548
SPOT	1166	24	6	4	16416
SPOT	1167	24	6	5	21555
SPOT	1168	24	6	6	19577
SPOT	1169	24	6	7	20675
SPOT	1170	24	7	1	17734
SPOT	1171	24	7	2	26150
SPOT	1172	24	7	3	18841
SPOT	1173	24	7	4	21945
SPOT	1174	24	7	5	20342
SPOT	1175	24	7	6	20972
SPOT	1176	24	7	7	20860
SPOT	1177	25	1	1	24716
SPOT	1178	25	1	2	22947
SPOT	1179	25	1	3	21180
SPOT	1180	25	1	4	23110
SPOT	1181	25	1	5	18924
SPOT	1182	25	1	6	20982
SPOT	1183	25	1	7	20614
SPOT	1184	25	2	1	20627
SPOT	1185	25	2	2	21289
SPOT	1186	25	2	3	19830
SPOT	1187	25	2	4	25104
SPOT	1188	25	2	5	22172
SPOT	1189	25	2	6	21900
SPOT	1190	25	2	7	22746
SPOT	1191	25	3	1	18860
SPOT	1192	25	3	2	22009
SPOT	1193	25	3	3	20144
SPOT	1194	25	3	4	22028
SPOT	1195	25	3	5	33654
SPOT	1196	25	3	6	21004
SPOT	1197	25	3	7	24397
SPOT	1198	25	4	1	21273
SPOT	1199	25	4	2	21104
SPOT	1200	25	4	3	18656
SPOT	1201	25	4	4	22393
SPOT	1202	25	4	5	16742
SPOT	1203	25	4	6	24864
SPOT	1204	25	4	7	25027
SPOT	1205	25	5	1	22694
SPOT	1206	25	5	2	21712
SPOT	1207	25	5	3	20512
SPOT	1208	25	5	4	21120
SPOT	1209	25	5	5	20812
SPOT	1210	25	5	6	19379
SPOT	1211	25	5	7	19816
SPOT	1212	25	6	1	31916
SPOT	1213	25	6	2	22246
SPOT	1214	25	6	3	21523
SPOT	1215	25	6	4	23689
SPOT	1216	25	6	5	24297
SPOT	1217	25	6	6	36864
SPOT	1218	25	6	7	22137
SPOT	1219	25	7	1	24236
SPOT	1220	25	7	2	25484
SPOT	1221	25	7	3	25308
SPOT	1222	25	7	4	19785
SPOT	1223	25	7	5	24428
SPOT	1224	25	7	6	21827
SPOT	1225	25	7	7	27146
SPOT	1226	26	1	1	22470
SPOT	1227	26	1	2	20979
SPOT	1228	26	1	3	25084
SPOT	1229	26	1	4	22016
SPOT	1230	26	1	5	39302
SPOT	1231	26	1	6	32044
SPOT	1232	26	1	7	27593
SPOT	1233	26	2	1	20662
SPOT	1234	26	2	2	21513
SPOT	1235	26	2	3	25251
SPOT	1236	26	2	4	22083
SPOT	1237	26	2	5	22428
SPOT	1238	26	2	6	27328
SPOT	1239	26	2	7	29180
SPOT	1240	26	3	1	25059
SPOT	1241	26	3	2	24102
SPOT	1242	26	3	3	34956
SPOT	1243	26	3	4	21897
SPOT	1244	26	3	5	27654
SPOT	1245	26	3	6	26640
SPOT	1246	26	3	7	27926
SPOT	1247	26	4	1	27702
SPOT	1248	26	4	2	24444
SPOT	1249	26	4	3	18201
SPOT	1250	26	4	4	24224
SPOT	1251	26	4	5	25244
SPOT	1252	26	4	6	26096
SPOT	1253	26	4	7	30793
SPOT	1254	26	5	1	23497
SPOT	1255	26	5	2	28387
SPOT	1256	26	5	3	21120
SPOT	1257	26	5	4	25158
SPOT	1258	26	5	5	27484
SPOT	1259	26	5	6	27376
SPOT	1260	26	5	7	29097
SPOT	1261	26	6	1	21081
SPOT	1262	26	6	2	28668
SPOT	1263	26	6	3	27382
SPOT	1264	26	6	4	26736
SPOT	1265	26	6	5	22956
SPOT	1266	26	6	6	23763
SPOT	1267	26	6	7	24009
SPOT	1268	26	7	1	23814
SPOT	1269	26	7	2	30185
SPOT	1270	26	7	3	28192
SPOT	1271	26	7	4	22537
SPOT	1272	26	7	5	22755
SPOT	1273	26	7	6	25555
SPOT	1274	26	7	7	22006
SPOT	1275	27	1	1	28288
SPOT	1276	27	1	2	22025
SPOT	1277	27	1	3	18608
SPOT	1278	27	1	4	20380
SPOT	1279	27	1	5	23385
SPOT	1280	27	1	6	16953
SPOT	1281	27	1	7	16985
SPOT	1282	27	2	1	31593
SPOT	1283	27	2	2	26492
SPOT	1284	27	2	3	22886
SPOT	1285	27	2	4	22150
SPOT	1286	27	2	5	26473
SPOT	1287	27	2	6	16419
SPOT	1288	27	2	7	19228
SPOT	1289	27	3	1	32176
SPOT	1290	27	3	2	24844
SPOT	1291	27	3	3	22441
SPOT	1292	27	3	4	17072
SPOT	1293	27	3	5	16508
SPOT	1294	27	3	6	19529
SPOT	1295	27	3	7	21097
SPOT	1296	27	4	1	31561
SPOT	1297	27	4	2	22816
SPOT	1298	27	4	3	23936
SPOT	1299	27	4	4	25366
SPOT	1300	27	4	5	16976
SPOT	1301	27	4	6	22787
SPOT	1302	27	4	7	18729
SPOT	1303	27	5	1	29942
SPOT	1304	27	5	2	31769
SPOT	1305	27	5	3	20915
SPOT	1306	27	5	4	22857
SPOT	1307	27	5	5	17382
SPOT	1308	27	5	6	51062
SPOT	1309	27	5	7	22393
SPOT	1310	27	6	1	39744
SPOT	1311	27	6	2	29478
SPOT	1312	27	6	3	20384
SPOT	1313	27	6	4	19046
SPOT	1314	27	6	5	26067
SPOT	1315	27	6	6	26038
SPOT	1316	27	6	7	26912
SPOT	1317	27	7	1	30230
SPOT	1318	27	7	2	25984
SPOT	1319	27	7	3	19942
SPOT	1320	27	7	4	24179
SPOT	1321	27	7	5	26512
SPOT	1322	27	7	6	43865
SPOT	1323	27	7	7	20508
SPOT	1324	28	1	1	43491
SPOT	1325	28	1	2	17340
SPOT	1326	28	1	3	15305
SPOT	1327	28	1	4	16256
SPOT	1328	28	1	5	16137
SPOT	1329	28	1	6	20928
SPOT	1330	28	1	7	19708
SPOT	1331	28	2	1	21056
SPOT	1332	28	2	2	17929
SPOT	1333	28	2	3	20665
SPOT	1334	28	2	4	17779
SPOT	1335	28	2	5	17926
SPOT	1336	28	2	6	24521
SPOT	1337	28	2	7	17724
SPOT	1338	28	3	1	20486
SPOT	1339	28	3	2	20950
SPOT	1340	28	3	3	18816
SPOT	1341	28	3	4	22886
SPOT	1342	28	3	5	20924
SPOT	1343	28	3	6	22262
SPOT	1344	28	3	7	22377
SPOT	1345	28	4	1	20006
SPOT	1346	28	4	2	19155
SPOT	1347	28	4	3	21836
SPOT	1348	28	4	4	25427
SPOT	1349	28	4	5	17811
SPOT	1350	28	4	6	21952
SPOT	1351	28	4	7	22540
SPOT	1352	28	5	1	22416
SPOT	1353	28	5	2	24220
SPOT	1354	28	5	3	19584
SPOT	1355	28	5	4	21382
SPOT	1356	28	5	5	20432
SPOT	1357	28	5	6	17472
SPOT	1358	28	5	7	21312
SPOT	1359	28	6	1	24374
SPOT	1360	28	6	2	17331
SPOT	1361	28	6	3	24684
SPOT	1362	28	6	4	17683
SPOT	1363	28	6	5	29990
SPOT	1364	28	6	6	17270
SPOT	1365	28	6	7	21164
SPOT	1366	28	7	1	38761
SPOT	1367	28	7	2	21920
SPOT	1368	28	7	3	23302
SPOT	1369	28	7	4	16313
SPOT	1370	28	7	5	21264
SPOT	1371	28	7	6	21638
SPOT	1372	28	7	7	22281
SPOT	1373	29	1	1	21312
SPOT	1374	29	1	2	20300
SPOT	1375	29	1	3	23600
SPOT	1376	29	1	4	18134
SPOT	1377	29	1	5	19753
SPOT	1378	29	1	6	23587
SPOT	1379	29	1	7	22080
SPOT	1380	29	2	1	18339
SPOT	1381	29	2	2	24710
SPOT	1382	29	2	3	20048
SPOT	1383	29	2	4	37731
SPOT	1384	29	2	5	21180
SPOT	1385	29	2	6	29062
SPOT	1386	29	2	7	18908
SPOT	1387	29	3	1	18204
SPOT	1388	29	3	2	26259
SPOT	1389	29	3	3	24092
SPOT	1390	29	3	4	23708
SPOT	1391	29	3	5	19814
SPOT	1392	29	3	6	20841
SPOT	1393	29	3	7	19628
SPOT	1394	29	4	1	19145
SPOT	1395	29	4	2	25436
SPOT	1396	29	4	3	27587
SPOT	1397	29	4	4	21692
SPOT	1398	29	4	5	21353
SPOT	1399	29	4	6	25958
SPOT	1400	29	4	7	21878
SPOT	1401	29	5	1	17705
SPOT	1402	29	5	2	25731
SPOT	1403	29	5	3	20662
SPOT	1404	29	5	4	19417
SPOT	1405	29	5	5	24576
SPOT	1406	29	5	6	23782
SPOT	1407	29	5	7	27030
SPOT	1408	29	6	1	18364
SPOT	1409	29	6	2	32124
SPOT	1410	29	6	3	23456
SPOT	1411	29	6	4	16960
SPOT	1412	29	6	5	22390
SPOT	1413	29	6	6	25507
SPOT	1414	29	6	7	29001
SPOT	1415	29	7	1	25539
SPOT	1416	29	7	2	20377
SPOT	1417	29	7	3	19062
SPOT	1418	29	7	4	18169
SPOT	1419	29	7	5	20393
SPOT	1420	29	7	6	23408
SPOT	1421	29	7	7	25833
SPOT	1422	30	1	1	18771
SPOT	1423	30	1	2	25260
SPOT	1424	30	1	3	27280
SPOT	1425	30	1	4	26332
SPOT	1426	30	1	5	25091
SPOT	1427	30	1	6	26588
SPOT	1428	30	1	7	22512
SPOT	1429	30	2	1	26096
SPOT	1430	30	2	2	21859
SPOT	1431	30	2	3	29273
SPOT	1432	30	2	4	28873
SPOT	1433	30	2	5	25756
SPOT	1434	30	2	6	29616
SPOT	1435	30	2	7	22108
SPOT	1436	30	3	1	24697
SPOT	1437	30	3	2	24057
SPOT	1438	30	3	3	22211
SPOT	1439	30	3	4	22720
SPOT	1440	30	3	5	29014
SPOT	1441	30	3	6	27689
SPOT	1442	30	3	7	31427
SPOT	1443	30	4	1	21155
SPOT	1444	30	4	2	21712
SPOT	1445	30	4	3	31516
SPOT	1446	30	4	4	26630
SPOT	1447	30	4	5	29401
SPOT	1448	30	4	6	25008
SPOT	1449	30	4	7	29574
SPOT	1450	30	5	1	24560
SPOT	1451	30	5	2	26710
SPOT	1452	30	5	3	23296
SPOT	1453	30	5	4	28003
SPOT	1454	30	5	5	22089
SPOT	1455	30	5	6	23945
SPOT	1456	30	5	7	27833
SPOT	1457	30	6	1	26339
SPOT	1458	30	6	2	28835
SPOT	1459	30	6	3	18902
SPOT	1460	30	6	4	27209
SPOT	1461	30	6	5	24000
SPOT	1462	30	6	6	27184
SPOT	1463	30	6	7	22358
SPOT	1464	30	7	1	40147
SPOT	1465	30	7	2	27273
SPOT	1466	30	7	3	24553
SPOT	1467	30	7	4	23580
SPOT	1468	30	7	5	26652
SPOT	1469	30	7	6	33987
SPOT	1470	30	7	7	24153
SPOT	1471	31	1	1	25888
SPOT	1472	31	1	2	20812
SPOT	1473	31	1	3	18041
SPOT	1474	31	1	4	21206
SPOT	1475	31	1	5	21974
SPOT	1476	31	1	6	22086
SPOT	1477	31	1	7	20204
SPOT	1478	31	2	1	24806
SPOT	1479	31	2	2	27497
SPOT	1480	31	2	3	22524
SPOT	1481	31	2	4	22422
SPOT	1482	31	2	5	24131
SPOT	1483	31	2	6	15484
SPOT	1484	31	2	7	23872
SPOT	1485	31	3	1	40710
SPOT	1486	31	3	2	29052
SPOT	1487	31	3	3	20179
SPOT	1488	31	3	4	19542
SPOT	1489	31	3	5	19804
SPOT	1490	31	3	6	35987
SPOT	1491	31	3	7	28707
SPOT	1492	31	4	1	28246
SPOT	1493	31	4	2	23878
SPOT	1494	31	4	3	25635
SPOT	1495	31	4	4	23856
SPOT	1496	31	4	5	20758
SPOT	1497	31	4	6	19408
SPOT	1498	31	4	7	24796
SPOT	1499	31	5	1	26502
SPOT	1500	31	5	2	27548
SPOT	1501	31	5	3	25849
SPOT	1502	31	5	4	22905
SPOT	1503	31	5	5	28320
SPOT	1504	31	5	6	41440
SPOT	1505	31	5	7	29708
SPOT	1506	31	6	1	34710
SPOT	1507	31	6	2	31612
SPOT	1508	31	6	3	27500
SPOT	1509	31	6	4	21984
SPOT	1510	31	6	5	18908
SPOT	1511	31	6	6	28083
SPOT	1512	31	6	7	37516
SPOT	1513	31	7	1	52700
SPOT	1514	31	7	2	30646
SPOT	1515	31	7	3	22499
SPOT	1516	31	7	4	24310
SPOT	1517	31	7	5	19542
SPOT	1518	31	7	6	21843
SPOT	1519	31	7	7	16931
SPOT	1520	32	1	1	23744
SPOT	1521	32	1	2	24947
SPOT	1522	32	1	3	20179
SPOT	1523	32	1	4	18070
SPOT	1524	32	1	5	26825
SPOT	1525	32	1	6	20851
SPOT	1526	32	1	7	32755
SPOT	1527	32	2	1	22409
SPOT	1528	32	2	2	17206
SPOT	1529	32	2	3	18464
SPOT	1530	32	2	4	20480
SPOT	1531	32	2	5	19065
SPOT	1532	32	2	6	17315
SPOT	1533	32	2	7	19728
SPOT	1534	32	3	1	62854
SPOT	1535	32	3	2	21705
SPOT	1536	32	3	3	18854
SPOT	1537	32	3	4	20771
SPOT	1538	32	3	5	17785
SPOT	1539	32	3	6	23584
SPOT	1540	32	3	7	24096
SPOT	1541	32	4	1	20486
SPOT	1542	32	4	2	39244
SPOT	1543	32	4	3	23430
SPOT	1544	32	4	4	21340
SPOT	1545	32	4	5	27843
SPOT	1546	32	4	6	21465
SPOT	1547	32	4	7	18534
SPOT	1548	32	5	1	25798
SPOT	1549	32	5	2	23472
SPOT	1550	32	5	3	23468
SPOT	1551	32	5	4	22288
SPOT	1552	32	5	5	20521
SPOT	1553	32	5	6	21891
SPOT	1554	32	5	7	21027
SPOT	1555	32	6	1	18688
SPOT	1556	32	6	2	22086
SPOT	1557	32	6	3	21081
SPOT	1558	32	6	4	21104
SPOT	1559	32	6	5	22560
SPOT	1560	32	6	6	26409
SPOT	1561	32	6	7	23971
SPOT	1562	32	7	1	25465
SPOT	1563	32	7	2	25500
SPOT	1564	32	7	3	16828
SPOT	1565	32	7	4	21120
SPOT	1566	32	7	5	24214
SPOT	1567	32	7	6	17308
SPOT	1568	32	7	7	18822
SPOT	1569	33	1	1	20256
SPOT	1570	33	1	2	19033
SPOT	1571	33	1	3	18742
SPOT	1572	33	1	4	18739
SPOT	1573	33	1	5	20646
SPOT	1574	33	1	6	18374
SPOT	1575	33	1	7	18944
SPOT	1576	33	2	1	23619
SPOT	1577	33	2	2	28512
SPOT	1578	33	2	3	23539
SPOT	1579	33	2	4	23654
SPOT	1580	33	2	5	22537
SPOT	1581	33	2	6	17264
SPOT	1582	33	2	7	19577
SPOT	1583	33	3	1	21478
SPOT	1584	33	3	2	21548
SPOT	1585	33	3	3	19574
SPOT	1586	33	3	4	19020
SPOT	1587	33	3	5	25136
SPOT	1588	33	3	6	20752
SPOT	1589	33	3	7	20969
SPOT	1590	33	4	1	22128
SPOT	1591	33	4	2	23980
SPOT	1592	33	4	3	22179
SPOT	1593	33	4	4	20384
SPOT	1594	33	4	5	23452
SPOT	1595	33	4	6	25731
SPOT	1596	33	4	7	25366
SPOT	1597	33	5	1	21945
SPOT	1598	33	5	2	23804
SPOT	1599	33	5	3	20713
SPOT	1600	33	5	4	26774
SPOT	1601	33	5	5	24086
SPOT	1602	33	5	6	41660
SPOT	1603	33	5	7	22025
SPOT	1604	33	6	1	19449
SPOT	1605	33	6	2	25843
SPOT	1606	33	6	3	23139
SPOT	1607	33	6	4	21664
SPOT	1608	33	6	5	23184
SPOT	1609	33	6	6	56342
SPOT	1610	33	6	7	19065
SPOT	1611	33	7	1	17376
SPOT	1612	33	7	2	25731
SPOT	1613	33	7	3	26019
SPOT	1614	33	7	4	22806
SPOT	1615	33	7	5	19584
SPOT	1616	33	7	6	35868
SPOT	1617	33	7	7	35708
SPOT	1618	34	1	1	23126
SPOT	1619	34	1	2	26336
SPOT	1620	34	1	3	19638
SPOT	1621	34	1	4	26489
SPOT	1622	34	1	5	26691
SPOT	1623	34	1	6	26544
SPOT	1624	34	1	7	35340
SPOT	1625	34	2	1	19408
SPOT	1626	34	2	2	24678
SPOT	1627	34	2	3	20614
SPOT	1628	34	2	4	24700
SPOT	1629	34	2	5	29171
SPOT	1630	34	2	6	29552
SPOT	1631	34	2	7	40342
SPOT	1632	34	3	1	20780
SPOT	1633	34	3	2	24348
SPOT	1634	34	3	3	27916
SPOT	1635	34	3	4	20873
SPOT	1636	34	3	5	23990
SPOT	1637	34	3	6	27734
SPOT	1638	34	3	7	27475
SPOT	1639	34	4	1	21411
SPOT	1640	34	4	2	17840
SPOT	1641	34	4	3	22716
SPOT	1642	34	4	4	22096
SPOT	1643	34	4	5	20249
SPOT	1644	34	4	6	20534
SPOT	1645	34	4	7	26745
SPOT	1646	34	5	1	21561
SPOT	1647	34	5	2	22009
SPOT	1648	34	5	3	18531
SPOT	1649	34	5	4	22806
SPOT	1650	34	5	5	23433
SPOT	1651	34	5	6	23580
SPOT	1652	34	5	7	24268
SPOT	1653	34	6	1	22038
SPOT	1654	34	6	2	25331
SPOT	1655	34	6	3	22880
SPOT	1656	34	6	4	23526
SPOT	1657	34	6	5	26563
SPOT	1658	34	6	6	20880
SPOT	1659	34	6	7	23126
SPOT	1660	34	7	1	22822
SPOT	1661	34	7	2	27062
SPOT	1662	34	7	3	35488
SPOT	1663	34	7	4	17289
SPOT	1664	34	7	5	23769
SPOT	1665	34	7	6	25334
SPOT	1666	34	7	7	23852
SPOT	1667	35	1	1	24998
SPOT	1668	35	1	2	24508
SPOT	1669	35	1	3	21257
SPOT	1670	35	1	4	19292
SPOT	1671	35	1	5	24851
SPOT	1672	35	1	6	24396
SPOT	1673	35	1	7	14624
SPOT	1674	35	2	1	20316
SPOT	1675	35	2	2	22428
SPOT	1676	35	2	3	16476
SPOT	1677	35	2	4	18940
SPOT	1678	35	2	5	16080
SPOT	1679	35	2	6	17865
SPOT	1680	35	2	7	18368
SPOT	1681	35	3	1	26528
SPOT	1682	35	3	2	26678
SPOT	1683	35	3	3	19840
SPOT	1684	35	3	4	20588
SPOT	1685	35	3	5	25446
SPOT	1686	35	3	6	37942
SPOT	1687	35	3	7	19337
SPOT	1688	35	4	1	19497
SPOT	1689	35	4	2	18566
SPOT	1690	35	4	3	18851
SPOT	1691	35	4	4	20982
SPOT	1692	35	4	5	16150
SPOT	1693	35	4	6	17033
SPOT	1694	35	4	7	31324
SPOT	1695	35	5	1	26092
SPOT	1696	35	5	2	24918
SPOT	1697	35	5	3	19504
SPOT	1698	35	5	4	17225
SPOT	1699	35	5	5	20988
SPOT	1700	35	5	6	17721
SPOT	1701	35	5	7	18908
SPOT	1702	35	6	1	29196
SPOT	1703	35	6	2	29788
SPOT	1704	35	6	3	20422
SPOT	1705	35	6	4	17164
SPOT	1706	35	6	5	25097
SPOT	1707	35	6	6	14800
SPOT	1708	35	6	7	24604
SPOT	1709	35	7	1	21328
SPOT	1710	35	7	2	26121
SPOT	1711	35	7	3	16787
SPOT	1712	35	7	4	16166
SPOT	1713	35	7	5	26985
SPOT	1714	35	7	6	16371
SPOT	1715	35	7	7	13753
SPOT	1716	36	1	1	55923
SPOT	1717	36	1	2	20150
SPOT	1718	36	1	3	15280
SPOT	1719	36	1	4	15308
SPOT	1720	36	1	5	19849
SPOT	1721	36	1	6	19692
SPOT	1722	36	1	7	18592
SPOT	1723	36	2	1	20761
SPOT	1724	36	2	2	18032
SPOT	1725	36	2	3	19561
SPOT	1726	36	2	4	17942
SPOT	1727	36	2	5	21132
SPOT	1728	36	2	6	18627
SPOT	1729	36	2	7	23033
SPOT	1730	36	3	1	51260
SPOT	1731	36	3	2	18185
SPOT	1732	36	3	3	18870
SPOT	1733	36	3	4	19926
SPOT	1734	36	3	5	21424
SPOT	1735	36	3	6	19193
SPOT	1736	36	3	7	18512
SPOT	1737	36	4	1	18972
SPOT	1738	36	4	2	16800
SPOT	1739	36	4	3	16592
SPOT	1740	36	4	4	21779
SPOT	1741	36	4	5	17369
SPOT	1742	36	4	6	20096
SPOT	1743	36	4	7	22214
SPOT	1744	36	5	1	16886
SPOT	1745	36	5	2	17635
SPOT	1746	36	5	3	19337
SPOT	1747	36	5	4	15622
SPOT	1748	36	5	5	54732
SPOT	1749	36	5	6	19379
SPOT	1750	36	5	7	29392
SPOT	1751	36	6	1	16672
SPOT	1752	36	6	2	29363
SPOT	1753	36	6	3	28281
SPOT	1754	36	6	4	19078
SPOT	1755	36	6	5	19971
SPOT	1756	36	6	6	19468
SPOT	1757	36	6	7	25824
SPOT	1758	36	7	1	22534
SPOT	1759	36	7	2	18105
SPOT	1760	36	7	3	19724
SPOT	1761	36	7	4	21667
SPOT	1762	36	7	5	23491
SPOT	1763	36	7	6	18928
SPOT	1764	36	7	7	21894
SPOT	1765	37	1	1	17398
SPOT	1766	37	1	2	22672
SPOT	1767	37	1	3	21660
SPOT	1768	37	1	4	22211
SPOT	1769	37	1	5	24809
SPOT	1770	37	1	6	24864
SPOT	1771	37	1	7	28627
SPOT	1772	37	2	1	23203
SPOT	1773	37	2	2	26166
SPOT	1774	37	2	3	31260
SPOT	1775	37	2	4	26163
SPOT	1776	37	2	5	23120
SPOT	1777	37	2	6	20057
SPOT	1778	37	2	7	21510
SPOT	1779	37	3	1	26630
SPOT	1780	37	3	2	23456
SPOT	1781	37	3	3	23593
SPOT	1782	37	3	4	22928
SPOT	1783	37	3	5	19715
SPOT	1784	37	3	6	25388
SPOT	1785	37	3	7	20940
SPOT	1786	37	4	1	30688
SPOT	1787	37	4	2	24672
SPOT	1788	37	4	3	28979
SPOT	1789	37	4	4	28259
SPOT	1790	37	4	5	25107
SPOT	1791	37	4	6	22294
SPOT	1792	37	4	7	23878
SPOT	1793	37	5	1	24236
SPOT	1794	37	5	2	33769
SPOT	1795	37	5	3	22380
SPOT	1796	37	5	4	27360
SPOT	1797	37	5	5	25417
SPOT	1798	37	5	6	29606
SPOT	1799	37	5	7	23193
SPOT	1800	37	6	1	22496
SPOT	1801	37	6	2	26182
SPOT	1802	37	6	3	28105
SPOT	1803	37	6	4	27379
SPOT	1804	37	6	5	21657
SPOT	1805	37	6	6	21388
SPOT	1806	37	6	7	24716
SPOT	1807	37	7	1	49276
SPOT	1808	37	7	2	33008
SPOT	1809	37	7	3	28873
SPOT	1810	37	7	4	24416
SPOT	1811	37	7	5	24214
SPOT	1812	37	7	6	24809
SPOT	1813	37	7	7	27235
SPOT	1814	38	1	1	21340
SPOT	1815	38	1	2	39574
SPOT	1816	38	1	3	24044
SPOT	1817	38	1	4	22041
SPOT	1818	38	1	5	25696
SPOT	1819	38	1	6	28764
SPOT	1820	38	1	7	24947
SPOT	1821	38	2	1	24265
SPOT	1822	38	2	2	19420
SPOT	1823	38	2	3	22268
SPOT	1824	38	2	4	27456
SPOT	1825	38	2	5	25475
SPOT	1826	38	2	6	35840
SPOT	1827	38	2	7	19804
SPOT	1828	38	3	1	23715
SPOT	1829	38	3	2	21846
SPOT	1830	38	3	3	22454
SPOT	1831	38	3	4	23916
SPOT	1832	38	3	5	25808
SPOT	1833	38	3	6	23376
SPOT	1834	38	3	7	25123
SPOT	1835	38	4	1	23948
SPOT	1836	38	4	2	24748
SPOT	1837	38	4	3	25936
SPOT	1838	38	4	4	26044
SPOT	1839	38	4	5	25443
SPOT	1840	38	4	6	28233
SPOT	1841	38	4	7	22294
SPOT	1842	38	5	1	29424
SPOT	1843	38	5	2	20131
SPOT	1844	38	5	3	18998
SPOT	1845	38	5	4	25539
SPOT	1846	38	5	5	31491
SPOT	1847	38	5	6	23526
SPOT	1848	38	5	7	27996
SPOT	1849	38	6	1	20387
SPOT	1850	38	6	2	43852
SPOT	1851	38	6	3	18096
SPOT	1852	38	6	4	24483
SPOT	1853	38	6	5	22620
SPOT	1854	38	6	6	25606
SPOT	1855	38	6	7	18726
SPOT	1856	38	7	1	62742
SPOT	1857	38	7	2	32249
SPOT	1858	38	7	3	25443
SPOT	1859	38	7	4	41744
SPOT	1860	38	7	5	49478
SPOT	1861	38	7	6	32003
SPOT	1862	38	7	7	20512
SPOT	1863	39	1	1	21014
SPOT	1864	39	1	2	22480
SPOT	1865	39	1	3	18902
SPOT	1866	39	1	4	14915
SPOT	1867	39	1	5	17820
SPOT	1868	39	1	6	20729
SPOT	1869	39	1	7	21104
SPOT	1870	39	2	1	25750
SPOT	1871	39	2	2	23075
SPOT	1872	39	2	3	21958
SPOT	1873	39	2	4	21001
SPOT	1874	39	2	5	16342
SPOT	1875	39	2	6	18860
SPOT	1876	39	2	7	21097
SPOT	1877	39	3	1	19222
SPOT	1878	39	3	2	21948
SPOT	1879	39	3	3	19321
SPOT	1880	39	3	4	15353
SPOT	1881	39	3	5	16473
SPOT	1882	39	3	6	19676
SPOT	1883	39	3	7	20614
SPOT	1884	39	4	1	21417
SPOT	1885	39	4	2	21865
SPOT	1886	39	4	3	22326
SPOT	1887	39	4	4	20963
SPOT	1888	39	4	5	21408
SPOT	1889	39	4	6	17932
SPOT	1890	39	4	7	16694
SPOT	1891	39	5	1	26963
SPOT	1892	39	5	2	22483
SPOT	1893	39	5	3	18947
SPOT	1894	39	5	4	15606
SPOT	1895	39	5	5	19673
SPOT	1896	39	5	6	19718
SPOT	1897	39	5	7	16412
SPOT	1898	39	6	1	24441
SPOT	1899	39	6	2	21228
SPOT	1900	39	6	3	19977
SPOT	1901	39	6	4	16454
SPOT	1902	39	6	5	20528
SPOT	1903	39	6	6	17987
SPOT	1904	39	6	7	22870
SPOT	1905	39	7	1	40134
SPOT	1906	39	7	2	25248
SPOT	1907	39	7	3	18092
SPOT	1908	39	7	4	25126
SPOT	1909	39	7	5	24054
SPOT	1910	39	7	6	23584
SPOT	1911	39	7	7	17836
SPOT	1912	40	1	1	16560
SPOT	1913	40	1	2	17388
SPOT	1914	40	1	3	20547
SPOT	1915	40	1	4	16364
SPOT	1916	40	1	5	54278
SPOT	1917	40	1	6	18182
SPOT	1918	40	1	7	18745
SPOT	1919	40	2	1	20044
SPOT	1920	40	2	2	25760
SPOT	1921	40	2	3	18649
SPOT	1922	40	2	4	21193
SPOT	1923	40	2	5	22387
SPOT	1924	40	2	6	17977
SPOT	1925	40	2	7	18726
SPOT	1926	40	3	1	17116
SPOT	1927	40	3	2	29385
SPOT	1928	40	3	3	18892
SPOT	1929	40	3	4	16944
SPOT	1930	40	3	5	19174
SPOT	1931	40	3	6	15481
SPOT	1932	40	3	7	15654
SPOT	1933	40	4	1	17865
SPOT	1934	40	4	2	61222
SPOT	1935	40	4	3	25379
SPOT	1936	40	4	4	22310
SPOT	1937	40	4	5	20768
SPOT	1938	40	4	6	23030
SPOT	1939	40	4	7	18889
SPOT	1940	40	5	1	16041
SPOT	1941	40	5	2	20752
SPOT	1942	40	5	3	16944
SPOT	1943	40	5	4	41603
SPOT	1944	40	5	5	22956
SPOT	1945	40	5	6	20204
SPOT	1946	40	5	7	18912
SPOT	1947	40	6	1	20419
SPOT	1948	40	6	2	17859
SPOT	1949	40	6	3	24716
SPOT	1950	40	6	4	28361
SPOT	1951	40	6	5	18992
SPOT	1952	40	6	6	21478
SPOT	1953	40	6	7	18835
SPOT	1954	40	7	1	16679
SPOT	1955	40	7	2	22255
SPOT	1956	40	7	3	21763
SPOT	1957	40	7	4	25244
SPOT	1958	40	7	5	17408
SPOT	1959	40	7	6	17005
SPOT	1960	40	7	7	16826
SPOT	1961	41	1	1	24368
SPOT	1962	41	1	2	25699
SPOT	1963	41	1	3	24016
SPOT	1964	41	1	4	30435
SPOT	1965	41	1	5	24352
SPOT	1966	41	1	6	31440
SPOT	1967	41	1	7	23488
SPOT	1968	41	2	1	22608
SPOT	1969	41	2	2	21404
SPOT	1970	41	2	3	28256
SPOT	1971	41	2	4	25996
SPOT	1972	41	2	5	24761
SPOT	1973	41	2	6	36339
SPOT	1974	41	2	7	25660
SPOT	1975	41	3	1	25379
SPOT	1976	41	3	2	24185
SPOT	1977	41	3	3	26681
SPOT	1978	41	3	4	24214
SPOT	1979	41	3	5	30201
SPOT	1980	41	3	6	31516
SPOT	1981	41	3	7	24220
SPOT	1982	41	4	1	29900
SPOT	1983	41	4	2	20249
SPOT	1984	41	4	3	24105
SPOT	1985	41	4	4	25315
SPOT	1986	41	4	5	30550
SPOT	1987	41	4	6	28668
SPOT	1988	41	4	7	21577
SPOT	1989	41	5	1	25616
SPOT	1990	41	5	2	30387
SPOT	1991	41	5	3	27881
SPOT	1992	41	5	4	27347
SPOT	1993	41	5	5	20870
[truncated: 359 more rows]

## Sheet: exp1JA
Scanalyze quant kinase1 SAJA spot intensities
HEADER	SPOT	GRID	ROW	COL	CH1I
REMARK	SOFTWARE	ScanAlyze
REMARK	SOFTVERS	2.5
REMARK	CH1 IMAGE	SAJA1JA
REMARK	DATE	2006-07-25
REMARK	TIME	1899-12-31 11:38:43
SPOT	1	1	1	1	21097
SPOT	2	1	1	2	22998
SPOT	3	1	1	3	22729
SPOT	4	1	1	4	26947
SPOT	5	1	1	5	31808
SPOT	6	1	1	6	22419
SPOT	7	1	1	7	22742
SPOT	8	1	2	1	22176
SPOT	9	1	2	2	15574
SPOT	10	1	2	3	25689
SPOT	11	1	2	4	24387
SPOT	12	1	2	5	29497
SPOT	13	1	2	6	20729
SPOT	14	1	2	7	16851
SPOT	15	1	3	1	17264
SPOT	16	1	3	2	19622
SPOT	17	1	3	3	21753
SPOT	18	1	3	4	20540
SPOT	19	1	3	5	26144
SPOT	20	1	3	6	18486
SPOT	21	1	3	7	20675
SPOT	22	1	4	1	16777
SPOT	23	1	4	2	16563
SPOT	24	1	4	3	17894
SPOT	25	1	4	4	20195
SPOT	26	1	4	5	18851
SPOT	27	1	4	6	20579
SPOT	28	1	4	7	24000
SPOT	29	1	5	1	20652
SPOT	30	1	5	2	18854
SPOT	31	1	5	3	19993
SPOT	32	1	5	4	22128
SPOT	33	1	5	5	24009
SPOT	34	1	5	6	21296
SPOT	35	1	5	7	18291
SPOT	36	1	6	1	21830
SPOT	37	1	6	2	16460
SPOT	38	1	6	3	15350
SPOT	39	1	6	4	21209
SPOT	40	1	6	5	20435
SPOT	41	1	6	6	23484
SPOT	42	1	6	7	21337
SPOT	43	1	7	1	21600
SPOT	44	1	7	2	20688
SPOT	45	1	7	3	24636
SPOT	46	1	7	4	19385
SPOT	47	1	7	5	19577
SPOT	48	1	7	6	16505
SPOT	49	1	7	7	20140
SPOT	50	2	1	1	21430
SPOT	51	2	1	2	22108
SPOT	52	2	1	3	17984
SPOT	53	2	1	4	22947
SPOT	54	2	1	5	25337
SPOT	55	2	1	6	28409
SPOT	56	2	1	7	18480
SPOT	57	2	2	1	20499
SPOT	58	2	2	2	26771
SPOT	59	2	2	3	21398
SPOT	60	2	2	4	36076
SPOT	61	2	2	5	19120
SPOT	62	2	2	6	18060
SPOT	63	2	2	7	20054
SPOT	64	2	3	1	20873
SPOT	65	2	3	2	19843
SPOT	66	2	3	3	25766
SPOT	67	2	3	4	17238
SPOT	68	2	3	5	19171
SPOT	69	2	3	6	18140
SPOT	70	2	3	7	18422
SPOT	71	2	4	1	18540
SPOT	72	2	4	2	18633
SPOT	73	2	4	3	18150
SPOT	74	2	4	4	22220
SPOT	75	2	4	5	24553
SPOT	76	2	4	6	18771
SPOT	77	2	4	7	20764
SPOT	78	2	5	1	22262
SPOT	79	2	5	2	22499
SPOT	80	2	5	3	21728
SPOT	81	2	5	4	16937
SPOT	82	2	5	5	17254
SPOT	83	2	5	6	18806
SPOT	84	2	5	7	17267
SPOT	85	2	6	1	21993
SPOT	86	2	6	2	20083
SPOT	87	2	6	3	16972
SPOT	88	2	6	4	26537
SPOT	89	2	6	5	18864
SPOT	90	2	6	6	19824
SPOT	91	2	6	7	16796
SPOT	92	2	7	1	17200
SPOT	93	2	7	2	20940
SPOT	94	2	7	3	15164
SPOT	95	2	7	4	15619
SPOT	96	2	7	5	17190
SPOT	97	2	7	6	16368
SPOT	98	2	7	7	15516
SPOT	99	3	1	1	17932
SPOT	100	3	1	2	22112
SPOT	101	3	1	3	17884
SPOT	102	3	1	4	21804
SPOT	103	3	1	5	44800
SPOT	104	3	1	6	18736
SPOT	105	3	1	7	20966
SPOT	106	3	2	1	17763
SPOT	107	3	2	2	19801
SPOT	108	3	2	3	15116
SPOT	109	3	2	4	16787
SPOT	110	3	2	5	19619
SPOT	111	3	2	6	21184
SPOT	112	3	2	7	18144
SPOT	113	3	3	1	23033
SPOT	114	3	3	2	21580
SPOT	115	3	3	3	15347
SPOT	116	3	3	4	14419
SPOT	117	3	3	5	23196
SPOT	118	3	3	6	20336
SPOT	119	3	3	7	17526
SPOT	120	3	4	1	20348
SPOT	121	3	4	2	22131
SPOT	122	3	4	3	20745
SPOT	123	3	4	4	19622
SPOT	124	3	4	5	20924
SPOT	125	3	4	6	19910
SPOT	126	3	4	7	19977
SPOT	127	3	5	1	22553
SPOT	128	3	5	2	22048
SPOT	129	3	5	3	21596
SPOT	130	3	5	4	21340
SPOT	131	3	5	5	22867
SPOT	132	3	5	6	52403
SPOT	133	3	5	7	19232
SPOT	134	3	6	1	22617
SPOT	135	3	6	2	22614
SPOT	136	3	6	3	25494
SPOT	137	3	6	4	13776
SPOT	138	3	6	5	18956
SPOT	139	3	6	6	19875
SPOT	140	3	6	7	24320
SPOT	141	3	7	1	14985
SPOT	142	3	7	2	19657
SPOT	143	3	7	3	17753
SPOT	144	3	7	4	21737
SPOT	145	3	7	5	18867
SPOT	146	3	7	6	26096
SPOT	147	3	7	7	20291
SPOT	148	4	1	1	30963
SPOT	149	4	1	2	17996
SPOT	150	4	1	3	16243
SPOT	151	4	1	4	19766
SPOT	152	4	1	5	24006
SPOT	153	4	1	6	19955
SPOT	154	4	1	7	18819
SPOT	155	4	2	1	22854
SPOT	156	4	2	2	19635
SPOT	157	4	2	3	17859
SPOT	158	4	2	4	24406
SPOT	159	4	2	5	18803
SPOT	160	4	2	6	21571
SPOT	161	4	2	7	17497
SPOT	162	4	3	1	16620
SPOT	163	4	3	2	22822
SPOT	164	4	3	3	28131
SPOT	165	4	3	4	23616
SPOT	166	4	3	5	22003
SPOT	167	4	3	6	21475
SPOT	168	4	3	7	21635
SPOT	169	4	4	1	20633
SPOT	170	4	4	2	20476
SPOT	171	4	4	3	14454
SPOT	172	4	4	4	30227
SPOT	173	4	4	5	26688
SPOT	174	4	4	6	24364
SPOT	175	4	4	7	25504
SPOT	176	4	5	1	30188
SPOT	177	4	5	2	23289
SPOT	178	4	5	3	18300
SPOT	179	4	5	4	19852
SPOT	180	4	5	5	19619
SPOT	181	4	5	6	29721
SPOT	182	4	5	7	20304
SPOT	183	4	6	1	19980
SPOT	184	4	6	2	21350
SPOT	185	4	6	3	23283
SPOT	186	4	6	4	22835
SPOT	187	4	6	5	24406
SPOT	188	4	6	6	33388
SPOT	189	4	6	7	23376
SPOT	190	4	7	1	32627
SPOT	191	4	7	2	31260
SPOT	192	4	7	3	32675
SPOT	193	4	7	4	20640
SPOT	194	4	7	5	23161
SPOT	195	4	7	6	23510
SPOT	196	4	7	7	23107
SPOT	197	5	1	1	16620
SPOT	198	5	1	2	17622
SPOT	199	5	1	3	16918
SPOT	200	5	1	4	24128
SPOT	201	5	1	5	21209
SPOT	202	5	1	6	19260
SPOT	203	5	1	7	21491
SPOT	204	5	2	1	19340
SPOT	205	5	2	2	20012
SPOT	206	5	2	3	15020
SPOT	207	5	2	4	32739
SPOT	208	5	2	5	24265
SPOT	209	5	2	6	27430
SPOT	210	5	2	7	17305
SPOT	211	5	3	1	16243
SPOT	212	5	3	2	16553
SPOT	213	5	3	3	20473
SPOT	214	5	3	4	23548
SPOT	215	5	3	5	35385
SPOT	216	5	3	6	21040
SPOT	217	5	3	7	18755
SPOT	218	5	4	1	23552
SPOT	219	5	4	2	17555
SPOT	220	5	4	3	20387
SPOT	221	5	4	4	20937
SPOT	222	5	4	5	21657
SPOT	223	5	4	6	26512
SPOT	224	5	4	7	23206
SPOT	225	5	5	1	19699
SPOT	226	5	5	2	20294
SPOT	227	5	5	3	19558
SPOT	228	5	5	4	20886
SPOT	229	5	5	5	19740
SPOT	230	5	5	6	17728
SPOT	231	5	5	7	21475
SPOT	232	5	6	1	20172
SPOT	233	5	6	2	22953
SPOT	234	5	6	3	15363
SPOT	235	5	6	4	11692
SPOT	236	5	6	5	16364
SPOT	237	5	6	6	18569
SPOT	238	5	6	7	22025
SPOT	239	5	7	1	29116
SPOT	240	5	7	2	18908
SPOT	241	5	7	3	17334
SPOT	242	5	7	4	18652
SPOT	243	5	7	5	20480
SPOT	244	5	7	6	16393
SPOT	245	5	7	7	24544
SPOT	246	6	1	1	19062
SPOT	247	6	1	2	20076
SPOT	248	6	1	3	15961
SPOT	249	6	1	4	22537
SPOT	250	6	1	5	16563
SPOT	251	6	1	6	16627
SPOT	252	6	1	7	13548
SPOT	253	6	2	1	20934
SPOT	254	6	2	2	20755
SPOT	255	6	2	3	18000
SPOT	256	6	2	4	18316
SPOT	257	6	2	5	21267
SPOT	258	6	2	6	21523
SPOT	259	6	2	7	16016
SPOT	260	6	3	1	24726
SPOT	261	6	3	2	21977
SPOT	262	6	3	3	20572
SPOT	263	6	3	4	15244
SPOT	264	6	3	5	14771
SPOT	265	6	3	6	20112
SPOT	266	6	3	7	28227
SPOT	267	6	4	1	22064
SPOT	268	6	4	2	19840
SPOT	269	6	4	3	19689
SPOT	270	6	4	4	17024
SPOT	271	6	4	5	17811
SPOT	272	6	4	6	27059
SPOT	273	6	4	7	19625
SPOT	274	6	5	1	20451
SPOT	275	6	5	2	22985
SPOT	276	6	5	3	20150
SPOT	277	6	5	4	19104
SPOT	278	6	5	5	22080
SPOT	279	6	5	6	21228
SPOT	280	6	5	7	17430
SPOT	281	6	6	1	23318
SPOT	282	6	6	2	27795
SPOT	283	6	6	3	18787
SPOT	284	6	6	4	28150
SPOT	285	6	6	5	15580
SPOT	286	6	6	6	17145
SPOT	287	6	6	7	18240
SPOT	288	6	7	1	30777
SPOT	289	6	7	2	19785
SPOT	290	6	7	3	14988
SPOT	291	6	7	4	19667
SPOT	292	6	7	5	20531
SPOT	293	6	7	6	29734
SPOT	294	6	7	7	21366
SPOT	295	7	1	1	19852
SPOT	296	7	1	2	16265
SPOT	297	7	1	3	19395
SPOT	298	7	1	4	19328
SPOT	299	7	1	5	16998
SPOT	300	7	1	6	18537
SPOT	301	7	1	7	19660
SPOT	302	7	2	1	18252
SPOT	303	7	2	2	17961
SPOT	304	7	2	3	18384
SPOT	305	7	2	4	18105
SPOT	306	7	2	5	18889
SPOT	307	7	2	6	18371
SPOT	308	7	2	7	20064
SPOT	309	7	3	1	21769
SPOT	310	7	3	2	16768
SPOT	311	7	3	3	19651
SPOT	312	7	3	4	20726
SPOT	313	7	3	5	19942
SPOT	314	7	3	6	24294
SPOT	315	7	3	7	19859
SPOT	316	7	4	1	18550
SPOT	317	7	4	2	19254
SPOT	318	7	4	3	17731
SPOT	319	7	4	4	21612
SPOT	320	7	4	5	17968
SPOT	321	7	4	6	15353
SPOT	322	7	4	7	18835
SPOT	323	7	5	1	34048
SPOT	324	7	5	2	19817
SPOT	325	7	5	3	19801
SPOT	326	7	5	4	18803
SPOT	327	7	5	5	19238
SPOT	328	7	5	6	31280
SPOT	329	7	5	7	27395
SPOT	330	7	6	1	35715
SPOT	331	7	6	2	19264
SPOT	332	7	6	3	17657
SPOT	333	7	6	4	15580
SPOT	334	7	6	5	19392
SPOT	335	7	6	6	20579
SPOT	336	7	6	7	27209
SPOT	337	7	7	1	37974
SPOT	338	7	7	2	22220
SPOT	339	7	7	3	17865
SPOT	340	7	7	4	20124
SPOT	341	7	7	5	17225
SPOT	342	7	7	6	18729
SPOT	343	7	7	7	19900
SPOT	344	8	1	1	19174
SPOT	345	8	1	2	16214
SPOT	346	8	1	3	23340
SPOT	347	8	1	4	23270
SPOT	348	8	1	5	28086
SPOT	349	8	1	6	21916
SPOT	350	8	1	7	19724
SPOT	351	8	2	1	16819
SPOT	352	8	2	2	18268
SPOT	353	8	2	3	27100
SPOT	354	8	2	4	20857
SPOT	355	8	2	5	25539
SPOT	356	8	2	6	23484
SPOT	357	8	2	7	21577
SPOT	358	8	3	1	54377
SPOT	359	8	3	2	17555
SPOT	360	8	3	3	26240
SPOT	361	8	3	4	30444
SPOT	362	8	3	5	23164
SPOT	363	8	3	6	20608
SPOT	364	8	3	7	22307
SPOT	365	8	4	1	19721
SPOT	366	8	4	2	32521
SPOT	367	8	4	3	20444
SPOT	368	8	4	4	24265
SPOT	369	8	4	5	23830
SPOT	370	8	4	6	20105
SPOT	371	8	4	7	23475
SPOT	372	8	5	1	19785
SPOT	373	8	5	2	23468
SPOT	374	8	5	3	23990
SPOT	375	8	5	4	24406
SPOT	376	8	5	5	17856
SPOT	377	8	5	6	18118
SPOT	378	8	5	7	21763
SPOT	379	8	6	1	21683
SPOT	380	8	6	2	22819
SPOT	381	8	6	3	20563
SPOT	382	8	6	4	23411
SPOT	383	8	6	5	25974
SPOT	384	8	6	6	20044
SPOT	385	8	6	7	20809
SPOT	386	8	7	1	22944
SPOT	387	8	7	2	20819
SPOT	388	8	7	3	19331
SPOT	389	8	7	4	24217
SPOT	390	8	7	5	19056
SPOT	391	8	7	6	19238
SPOT	392	8	7	7	21856
SPOT	393	9	1	1	24873
SPOT	394	9	1	2	18358
SPOT	395	9	1	3	17344
SPOT	396	9	1	4	17353
SPOT	397	9	1	5	15203
SPOT	398	9	1	6	14060
SPOT	399	9	1	7	19334
SPOT	400	9	2	1	17753
SPOT	401	9	2	2	23968
SPOT	402	9	2	3	16860
SPOT	403	9	2	4	23254
SPOT	404	9	2	5	22947
SPOT	405	9	2	6	16454
SPOT	406	9	2	7	15100
SPOT	407	9	3	1	22489
SPOT	408	9	3	2	24256
SPOT	409	9	3	3	18921
SPOT	410	9	3	4	15817
SPOT	411	9	3	5	21145
SPOT	412	9	3	6	19235
SPOT	413	9	3	7	22329
SPOT	414	9	4	1	22732
SPOT	415	9	4	2	19689
SPOT	416	9	4	3	17190
SPOT	417	9	4	4	15500
SPOT	418	9	4	5	16275
SPOT	419	9	4	6	18710
SPOT	420	9	4	7	21052
SPOT	421	9	5	1	20851
SPOT	422	9	5	2	24339
SPOT	423	9	5	3	19523
SPOT	424	9	5	4	29625
SPOT	425	9	5	5	21520
SPOT	426	9	5	6	42611
SPOT	427	9	5	7	20934
SPOT	428	9	6	1	24947
SPOT	429	9	6	2	29817
SPOT	430	9	6	3	24998
SPOT	431	9	6	4	19648
SPOT	432	9	6	5	22828
SPOT	433	9	6	6	45001
SPOT	434	9	6	7	19622
SPOT	435	9	7	1	22470
SPOT	436	9	7	2	21721
SPOT	437	9	7	3	23507
SPOT	438	9	7	4	18230
SPOT	439	9	7	5	19897
SPOT	440	9	7	6	30006
SPOT	441	9	7	7	35414
SPOT	442	10	1	1	20854
SPOT	443	10	1	2	18915
SPOT	444	10	1	3	16022
SPOT	445	10	1	4	16912
SPOT	446	10	1	5	16246
SPOT	447	10	1	6	17427
SPOT	448	10	1	7	20012
SPOT	449	10	2	1	25817
SPOT	450	10	2	2	18454
SPOT	451	10	2	3	16230
SPOT	452	10	2	4	23734
SPOT	453	10	2	5	20896
SPOT	454	10	2	6	20460
SPOT	455	10	2	7	20966
SPOT	456	10	3	1	22553
SPOT	457	10	3	2	17379
SPOT	458	10	3	3	21644
SPOT	459	10	3	4	17171
SPOT	460	10	3	5	21411
SPOT	461	10	3	6	21206
SPOT	462	10	3	7	21654
SPOT	463	10	4	1	19904
SPOT	464	10	4	2	21235
SPOT	465	10	4	3	18246
SPOT	466	10	4	4	15324
SPOT	467	10	4	5	20083
SPOT	468	10	4	6	21152
SPOT	469	10	4	7	23529
SPOT	470	10	5	1	24041
SPOT	471	10	5	2	18752
SPOT	472	10	5	3	16256
SPOT	473	10	5	4	19734
SPOT	474	10	5	5	18902
SPOT	475	10	5	6	21459
SPOT	476	10	5	7	23603
SPOT	477	10	6	1	21523
SPOT	478	10	6	2	25987
SPOT	479	10	6	3	20553
SPOT	480	10	6	4	23568
SPOT	481	10	6	5	26704
SPOT	482	10	6	6	16848
SPOT	483	10	6	7	17104
SPOT	484	10	7	1	24528
SPOT	485	10	7	2	18483
SPOT	486	10	7	3	25817
SPOT	487	10	7	4	20134
SPOT	488	10	7	5	17292
SPOT	489	10	7	6	18134
SPOT	490	10	7	7	14582
SPOT	491	11	1	1	19990
SPOT	492	11	1	2	19500
SPOT	493	11	1	3	19974
SPOT	494	11	1	4	22787
SPOT	495	11	1	5	22505
SPOT	496	11	1	6	18198
SPOT	497	11	1	7	22051
SPOT	498	11	2	1	18902
SPOT	499	11	2	2	18547
SPOT	500	11	2	3	20176
SPOT	501	11	2	4	21849
SPOT	502	11	2	5	15475
SPOT	503	11	2	6	21478
SPOT	504	11	2	7	22121
SPOT	505	11	3	1	20534
SPOT	506	11	3	2	23158
SPOT	507	11	3	3	17884
SPOT	508	11	3	4	23408
SPOT	509	11	3	5	22774
SPOT	510	11	3	6	25788
SPOT	511	11	3	7	22976
SPOT	512	11	4	1	18758
SPOT	513	11	4	2	21632
SPOT	514	11	4	3	20896
SPOT	515	11	4	4	21312
SPOT	516	11	4	5	17040
SPOT	517	11	4	6	20646
SPOT	518	11	4	7	25331
SPOT	519	11	5	1	15686
SPOT	520	11	5	2	20611
SPOT	521	11	5	3	19020
SPOT	522	11	5	4	17545
SPOT	523	11	5	5	22489
SPOT	524	11	5	6	17603
SPOT	525	11	5	7	18736
SPOT	526	11	6	1	23926
SPOT	527	11	6	2	23568
SPOT	528	11	6	3	16256
SPOT	529	11	6	4	18246
SPOT	530	11	6	5	25654
SPOT	531	11	6	6	19328
SPOT	532	11	6	7	25750
SPOT	533	11	7	1	18128
SPOT	534	11	7	2	22307
SPOT	535	11	7	3	15440
SPOT	536	11	7	4	18185
SPOT	537	11	7	5	20819
SPOT	538	11	7	6	19859
SPOT	539	11	7	7	20448
SPOT	540	12	1	1	48784
SPOT	541	12	1	2	26198
SPOT	542	12	1	3	22192
SPOT	543	12	1	4	22822
SPOT	544	12	1	5	19913
SPOT	545	12	1	6	22528
SPOT	546	12	1	7	20963
SPOT	547	12	2	1	22188
SPOT	548	12	2	2	21065
SPOT	549	12	2	3	20192
SPOT	550	12	2	4	24867
SPOT	551	12	2	5	21411
SPOT	552	12	2	6	20800
SPOT	553	12	2	7	21948
SPOT	554	12	3	1	38908
SPOT	555	12	3	2	22076
SPOT	556	12	3	3	21804
SPOT	557	12	3	4	27747
SPOT	558	12	3	5	24259
SPOT	559	12	3	6	22585
SPOT	560	12	3	7	18166
SPOT	561	12	4	1	20710
SPOT	562	12	4	2	24496
SPOT	563	12	4	3	20089
SPOT	564	12	4	4	22768
SPOT	565	12	4	5	23504
SPOT	566	12	4	6	21744
SPOT	567	12	4	7	19702
SPOT	568	12	5	1	20851
SPOT	569	12	5	2	20121
SPOT	570	12	5	3	20902
SPOT	571	12	5	4	21756
SPOT	572	12	5	5	31747
SPOT	573	12	5	6	23347
SPOT	574	12	5	7	25209
SPOT	575	12	6	1	22035
SPOT	576	12	6	2	28044
SPOT	577	12	6	3	22675
SPOT	578	12	6	4	21248
SPOT	579	12	6	5	20268
SPOT	580	12	6	6	18691
SPOT	581	12	6	7	23945
SPOT	582	12	7	1	26118
SPOT	583	12	7	2	21593
SPOT	584	12	7	3	21756
SPOT	585	12	7	4	24601
SPOT	586	12	7	5	23964
SPOT	587	12	7	6	20633
SPOT	588	12	7	7	19654
SPOT	589	13	1	1	19792
SPOT	590	13	1	2	21449
SPOT	591	13	1	3	24585
SPOT	592	13	1	4	19907
SPOT	593	13	1	5	14169
SPOT	594	13	1	6	14697
SPOT	595	13	1	7	21577
SPOT	596	13	2	1	18259
SPOT	597	13	2	2	23644
SPOT	598	13	2	3	24848
SPOT	599	13	2	4	17702
SPOT	600	13	2	5	17718
SPOT	601	13	2	6	19312
SPOT	602	13	2	7	18198
SPOT	603	13	3	1	18339
SPOT	604	13	3	2	27017
SPOT	605	13	3	3	24307
SPOT	606	13	3	4	20595
SPOT	607	13	3	5	23622
SPOT	608	13	3	6	49260
SPOT	609	13	3	7	18521
SPOT	610	13	4	1	22099
SPOT	611	13	4	2	19971
SPOT	612	13	4	3	17961
SPOT	613	13	4	4	19478
SPOT	614	13	4	5	16851
SPOT	615	13	4	6	19008
SPOT	616	13	4	7	22243
SPOT	617	13	5	1	19708
SPOT	618	13	5	2	41846
SPOT	619	13	5	3	24598
SPOT	620	13	5	4	15945
SPOT	621	13	5	5	19571
SPOT	622	13	5	6	21913
SPOT	623	13	5	7	20720
SPOT	624	13	6	1	19312
SPOT	625	13	6	2	29372
SPOT	626	13	6	3	19152
SPOT	627	13	6	4	21312
SPOT	628	13	6	5	20099
SPOT	629	13	6	6	20268
SPOT	630	13	6	7	21952
SPOT	631	13	7	1	39750
SPOT	632	13	7	2	28723
SPOT	633	13	7	3	24438
SPOT	634	13	7	4	17168
SPOT	635	13	7	5	18108
SPOT	636	13	7	6	25606
SPOT	637	13	7	7	23574
SPOT	638	14	1	1	17222
SPOT	639	14	1	2	25753
SPOT	640	14	1	3	20486
SPOT	641	14	1	4	18502
SPOT	642	14	1	5	24275
SPOT	643	14	1	6	19568
SPOT	644	14	1	7	15286
SPOT	645	14	2	1	14924
SPOT	646	14	2	2	17980
SPOT	647	14	2	3	17561
SPOT	648	14	2	4	24806
SPOT	649	14	2	5	20265
SPOT	650	14	2	6	19523
SPOT	651	14	2	7	17097
SPOT	652	14	3	1	21801
SPOT	653	14	3	2	17939
SPOT	654	14	3	3	22435
SPOT	655	14	3	4	18022
SPOT	656	14	3	5	16684
SPOT	657	14	3	6	19382
SPOT	658	14	3	7	20547
SPOT	659	14	4	1	21472
SPOT	660	14	4	2	21283
SPOT	661	14	4	3	15817
SPOT	662	14	4	4	21776
SPOT	663	14	4	5	20883
SPOT	664	14	4	6	15964
SPOT	665	14	4	7	18812
SPOT	666	14	5	1	19036
SPOT	667	14	5	2	29907
SPOT	668	14	5	3	15152
SPOT	669	14	5	4	17651
SPOT	670	14	5	5	23779
SPOT	671	14	5	6	18611
SPOT	672	14	5	7	19590
SPOT	673	14	6	1	18880
SPOT	674	14	6	2	31356
SPOT	675	14	6	3	17651
SPOT	676	14	6	4	19129
SPOT	677	14	6	5	21033
SPOT	678	14	6	6	17136
SPOT	679	14	6	7	17334
SPOT	680	14	7	1	40502
SPOT	681	14	7	2	24012
SPOT	682	14	7	3	25036
SPOT	683	14	7	4	30662
SPOT	684	14	7	5	40931
SPOT	685	14	7	6	25606
SPOT	686	14	7	7	19603
SPOT	687	15	1	1	15612
SPOT	688	15	1	2	16025
SPOT	689	15	1	3	11513
SPOT	690	15	1	4	17014
SPOT	691	15	1	5	22921
SPOT	692	15	1	6	23017
SPOT	693	15	1	7	26528
SPOT	694	15	2	1	17984
SPOT	695	15	2	2	22601
SPOT	696	15	2	3	16064
SPOT	697	15	2	4	18505
SPOT	698	15	2	5	24006
SPOT	699	15	2	6	20409
SPOT	700	15	2	7	16803
SPOT	701	15	3	1	18108
SPOT	702	15	3	2	17577
SPOT	703	15	3	3	17523
SPOT	704	15	3	4	18860
SPOT	705	15	3	5	22691
SPOT	706	15	3	6	16342
SPOT	707	15	3	7	21321
SPOT	708	15	4	1	18121
SPOT	709	15	4	2	16556
SPOT	710	15	4	3	17500
SPOT	711	15	4	4	17523
SPOT	712	15	4	5	27356
SPOT	713	15	4	6	23302
SPOT	714	15	4	7	20028
SPOT	715	15	5	1	19414
SPOT	716	15	5	2	13846
SPOT	717	15	5	3	22134
SPOT	718	15	5	4	15257
SPOT	719	15	5	5	21068
SPOT	720	15	5	6	18220
SPOT	721	15	5	7	21251
SPOT	722	15	6	1	25980
SPOT	723	15	6	2	14486
SPOT	724	15	6	3	15993
SPOT	725	15	6	4	18326
SPOT	726	15	6	5	19308
SPOT	727	15	6	6	22544
SPOT	728	15	6	7	20515
SPOT	729	15	7	1	32611
SPOT	730	15	7	2	16777
SPOT	731	15	7	3	19270
SPOT	732	15	7	4	23248
SPOT	733	15	7	5	22550
SPOT	734	15	7	6	19500
SPOT	735	15	7	7	23129
SPOT	736	16	1	1	19059
SPOT	737	16	1	2	19900
SPOT	738	16	1	3	28323
SPOT	739	16	1	4	22892
SPOT	740	16	1	5	40569
SPOT	741	16	1	6	20134
SPOT	742	16	1	7	19641
SPOT	743	16	2	1	21443
SPOT	744	16	2	2	26889
SPOT	745	16	2	3	18323
SPOT	746	16	2	4	21046
SPOT	747	16	2	5	21206
SPOT	748	16	2	6	20163
SPOT	749	16	2	7	21324
SPOT	750	16	3	1	19209
SPOT	751	16	3	2	21900
SPOT	752	16	3	3	18784
SPOT	753	16	3	4	18723
SPOT	754	16	3	5	23328
SPOT	755	16	3	6	21347
SPOT	756	16	3	7	22166
SPOT	757	16	4	1	20969
SPOT	758	16	4	2	50284
SPOT	759	16	4	3	20867
SPOT	760	16	4	4	26608
SPOT	761	16	4	5	29862
SPOT	762	16	4	6	19750
SPOT	763	16	4	7	18019
SPOT	764	16	5	1	23043
SPOT	765	16	5	2	19638
SPOT	766	16	5	3	23756
SPOT	767	16	5	4	32848
SPOT	768	16	5	5	25225
SPOT	769	16	5	6	30256
SPOT	770	16	5	7	25699
SPOT	771	16	6	1	18457
SPOT	772	16	6	2	21606
SPOT	773	16	6	3	23641
SPOT	774	16	6	4	22179
SPOT	775	16	6	5	26022
SPOT	776	16	6	6	23046
SPOT	777	16	6	7	22819
SPOT	778	16	7	1	21737
SPOT	779	16	7	2	25273
SPOT	780	16	7	3	24025
SPOT	781	16	7	4	31548
SPOT	782	16	7	5	25616
SPOT	783	16	7	6	22240
SPOT	784	16	7	7	20976
SPOT	785	17	1	1	17990
SPOT	786	17	1	2	23670
SPOT	787	17	1	3	17923
SPOT	788	17	1	4	17862
SPOT	789	17	1	5	22140
SPOT	790	17	1	6	19846
SPOT	791	17	1	7	20515
SPOT	792	17	2	1	15865
SPOT	793	17	2	2	21862
SPOT	794	17	2	3	18313
SPOT	795	17	2	4	22652
SPOT	796	17	2	5	37676
SPOT	797	17	2	6	18550
SPOT	798	17	2	7	22403
SPOT	799	17	3	1	18310
SPOT	800	17	3	2	19286
SPOT	801	17	3	3	19113
SPOT	802	17	3	4	19369
SPOT	803	17	3	5	39606
SPOT	804	17	3	6	42137
SPOT	805	17	3	7	20057
SPOT	806	17	4	1	39190
SPOT	807	17	4	2	20368
SPOT	808	17	4	3	18656
SPOT	809	17	4	4	15894
SPOT	810	17	4	5	21148
SPOT	811	17	4	6	25990
SPOT	812	17	4	7	22342
SPOT	813	17	5	1	23731
SPOT	814	17	5	2	26675
SPOT	815	17	5	3	11580
SPOT	816	17	5	4	22188
SPOT	817	17	5	5	19942
SPOT	818	17	5	6	26278
SPOT	819	17	5	7	29910
SPOT	820	17	6	1	15052
SPOT	821	17	6	2	18912
SPOT	822	17	6	3	13206
SPOT	823	17	6	4	18752
SPOT	824	17	6	5	18870
SPOT	825	17	6	6	17539
SPOT	826	17	6	7	17708
SPOT	827	17	7	1	18208
SPOT	828	17	7	2	20921
SPOT	829	17	7	3	22150
SPOT	830	17	7	4	13673
SPOT	831	17	7	5	16585
SPOT	832	17	7	6	16192
SPOT	833	17	7	7	32044
SPOT	834	18	1	1	16688
SPOT	835	18	1	2	17366
SPOT	836	18	1	3	20028
SPOT	837	18	1	4	17683
SPOT	838	18	1	5	19235
SPOT	839	18	1	6	19968
SPOT	840	18	1	7	20534
SPOT	841	18	2	1	21212
SPOT	842	18	2	2	21340
SPOT	843	18	2	3	17401
SPOT	844	18	2	4	19145
SPOT	845	18	2	5	22771
SPOT	846	18	2	6	17920
SPOT	847	18	2	7	18076
SPOT	848	18	3	1	21536
SPOT	849	18	3	2	15772
SPOT	850	18	3	3	17500
SPOT	851	18	3	4	20598
SPOT	852	18	3	5	23513
SPOT	853	18	3	6	17344
SPOT	854	18	3	7	17507
SPOT	855	18	4	1	21068
SPOT	856	18	4	2	20406
SPOT	857	18	4	3	20342
SPOT	858	18	4	4	19046
SPOT	859	18	4	5	18374
SPOT	860	18	4	6	15651
SPOT	861	18	4	7	20700
SPOT	862	18	5	1	24752
SPOT	863	18	5	2	21363
SPOT	864	18	5	3	44355
SPOT	865	18	5	4	23177
SPOT	866	18	5	5	21254
SPOT	867	18	5	6	20179
SPOT	868	18	5	7	22979
SPOT	869	18	6	1	21110
SPOT	870	18	6	2	18416
SPOT	871	18	6	3	26182
SPOT	872	18	6	4	22115
SPOT	873	18	6	5	19529
SPOT	874	18	6	6	20073
SPOT	875	18	6	7	20905
SPOT	876	18	7	1	27628
SPOT	877	18	7	2	23904
SPOT	878	18	7	3	25324
SPOT	879	18	7	4	18422
SPOT	880	18	7	5	17433
SPOT	881	18	7	6	19164
SPOT	882	18	7	7	16547
SPOT	883	19	1	1	19136
SPOT	884	19	1	2	18969
SPOT	885	19	1	3	17744
SPOT	886	19	1	4	19011
SPOT	887	19	1	5	18710
SPOT	888	19	1	6	17763
SPOT	889	19	1	7	21360
SPOT	890	19	2	1	22534
SPOT	891	19	2	2	18707
SPOT	892	19	2	3	17881
SPOT	893	19	2	4	17273
SPOT	894	19	2	5	24636
SPOT	895	19	2	6	20051
SPOT	896	19	2	7	19993
SPOT	897	19	3	1	22576
SPOT	898	19	3	2	34390
SPOT	899	19	3	3	19760
SPOT	900	19	3	4	26147
SPOT	901	19	3	5	22752
SPOT	902	19	3	6	20560
SPOT	903	19	3	7	19488
SPOT	904	19	4	1	19974
SPOT	905	19	4	2	19398
SPOT	906	19	4	3	17769
SPOT	907	19	4	4	18876
SPOT	908	19	4	5	23273
SPOT	909	19	4	6	20700
SPOT	910	19	4	7	21168
SPOT	911	19	5	1	18083
SPOT	912	19	5	2	16899
SPOT	913	19	5	3	18118
SPOT	914	19	5	4	20454
SPOT	915	19	5	5	25952
SPOT	916	19	5	6	20560
SPOT	917	19	5	7	21155
SPOT	918	19	6	1	18160
SPOT	919	19	6	2	15619
SPOT	920	19	6	3	19308
SPOT	921	19	6	4	19868
SPOT	922	19	6	5	23068
SPOT	923	19	6	6	32435
SPOT	924	19	6	7	19785
SPOT	925	19	7	1	22080
SPOT	926	19	7	2	23852
SPOT	927	19	7	3	18326
SPOT	928	19	7	4	17923
SPOT	929	19	7	5	17222
SPOT	930	19	7	6	19865
SPOT	931	19	7	7	19427
SPOT	932	20	1	1	24022
SPOT	933	20	1	2	20726
SPOT	934	20	1	3	18553
SPOT	935	20	1	4	19603
SPOT	936	20	1	5	21619
SPOT	937	20	1	6	21126
SPOT	938	20	1	7	17820
SPOT	939	20	2	1	23084
SPOT	940	20	2	2	17168
SPOT	941	20	2	3	23795
SPOT	942	20	2	4	19625
SPOT	943	20	2	5	18128
SPOT	944	20	2	6	21833
SPOT	945	20	2	7	22864
SPOT	946	20	3	1	20537
SPOT	947	20	3	2	22012
SPOT	948	20	3	3	25094
SPOT	949	20	3	4	27116
SPOT	950	20	3	5	22320
SPOT	951	20	3	6	24291
SPOT	952	20	3	7	19478
SPOT	953	20	4	1	19529
SPOT	954	20	4	2	16979
SPOT	955	20	4	3	18313
SPOT	956	20	4	4	20582
SPOT	957	20	4	5	19891
SPOT	958	20	4	6	20492
SPOT	959	20	4	7	24611
SPOT	960	20	5	1	21827
SPOT	961	20	5	2	21939
SPOT	962	20	5	3	20617
SPOT	963	20	5	4	18937
SPOT	964	20	5	5	29692
SPOT	965	20	5	6	19513
SPOT	966	20	5	7	22233
SPOT	967	20	6	1	22035
SPOT	968	20	6	2	16979
SPOT	969	20	6	3	23046
SPOT	970	20	6	4	19987
SPOT	971	20	6	5	19510
SPOT	972	20	6	6	18515
SPOT	973	20	6	7	17552
SPOT	974	20	7	1	23030
SPOT	975	20	7	2	17555
SPOT	976	20	7	3	20739
SPOT	977	20	7	4	19955
SPOT	978	20	7	5	20454
SPOT	979	20	7	6	20582
SPOT	980	20	7	7	23513
SPOT	981	21	1	1	16035
SPOT	982	21	1	2	16934
SPOT	983	21	1	3	13798
SPOT	984	21	1	4	19996
SPOT	985	21	1	5	19763
SPOT	986	21	1	6	17123
SPOT	987	21	1	7	19145
SPOT	988	21	2	1	16265
SPOT	989	21	2	2	19254
SPOT	990	21	2	3	18268
SPOT	991	21	2	4	16841
SPOT	992	21	2	5	20153
SPOT	993	21	2	6	24569
SPOT	994	21	2	7	20400
SPOT	995	21	3	1	16150
SPOT	996	21	3	2	17568
SPOT	997	21	3	3	14774
SPOT	998	21	3	4	17267
SPOT	999	21	3	5	15382
SPOT	1000	21	3	6	19779
SPOT	1001	21	3	7	19651
SPOT	1002	21	4	1	17267
SPOT	1003	21	4	2	17584
SPOT	1004	21	4	3	18880
SPOT	1005	21	4	4	13564
SPOT	1006	21	4	5	18742
SPOT	1007	21	4	6	15676
SPOT	1008	21	4	7	16553
SPOT	1009	21	5	1	13430
SPOT	1010	21	5	2	18470
SPOT	1011	21	5	3	16780
SPOT	1012	21	5	4	16169
SPOT	1013	21	5	5	19379
SPOT	1014	21	5	6	17324
SPOT	1015	21	5	7	17216
SPOT	1016	21	6	1	18924
SPOT	1017	21	6	2	18547
SPOT	1018	21	6	3	14998
SPOT	1019	21	6	4	13856
SPOT	1020	21	6	5	14998
SPOT	1021	21	6	6	22252
SPOT	1022	21	6	7	17619
SPOT	1023	21	7	1	17792
SPOT	1024	21	7	2	23555
SPOT	1025	21	7	3	17376
SPOT	1026	21	7	4	18793
SPOT	1027	21	7	5	17228
SPOT	1028	21	7	6	18048
SPOT	1029	21	7	7	26473
SPOT	1030	22	1	1	18115
SPOT	1031	22	1	2	16297
SPOT	1032	22	1	3	18227
SPOT	1033	22	1	4	16480
SPOT	1034	22	1	5	19577
SPOT	1035	22	1	6	17433
SPOT	1036	22	1	7	16153
SPOT	1037	22	2	1	20089
SPOT	1038	22	2	2	22336
SPOT	1039	22	2	3	18489
SPOT	1040	22	2	4	19248
SPOT	1041	22	2	5	20355
SPOT	1042	22	2	6	19452
SPOT	1043	22	2	7	21340
SPOT	1044	22	3	1	23862
SPOT	1045	22	3	2	34796
SPOT	1046	22	3	3	17081
SPOT	1047	22	3	4	16140
SPOT	1048	22	3	5	19785
SPOT	1049	22	3	6	23795
SPOT	1050	22	3	7	15820
SPOT	1051	22	4	1	16592
SPOT	1052	22	4	2	18166
SPOT	1053	22	4	3	20697
SPOT	1054	22	4	4	20844
SPOT	1055	22	4	5	19542
SPOT	1056	22	4	6	18368
SPOT	1057	22	4	7	23942
SPOT	1058	22	5	1	15817
SPOT	1059	22	5	2	16355
SPOT	1060	22	5	3	16665
SPOT	1061	22	5	4	16272
SPOT	1062	22	5	5	19395
SPOT	1063	22	5	6	20134
SPOT	1064	22	5	7	18272
SPOT	1065	22	6	1	14032
SPOT	1066	22	6	2	15862
SPOT	1067	22	6	3	14748
SPOT	1068	22	6	4	15894
SPOT	1069	22	6	5	35632
SPOT	1070	22	6	6	13708
SPOT	1071	22	6	7	19004
SPOT	1072	22	7	1	22464
SPOT	1073	22	7	2	13760
SPOT	1074	22	7	3	17529
SPOT	1075	22	7	4	14857
SPOT	1076	22	7	5	18368
SPOT	1077	22	7	6	18969
SPOT	1078	22	7	7	21340
SPOT	1079	23	1	1	15462
SPOT	1080	23	1	2	15721
SPOT	1081	23	1	3	12684
SPOT	1082	23	1	4	19481
SPOT	1083	23	1	5	18560
SPOT	1084	23	1	6	22259
SPOT	1085	23	1	7	20668
SPOT	1086	23	2	1	23088
SPOT	1087	23	2	2	23513
SPOT	1088	23	2	3	15523
SPOT	1089	23	2	4	14694
SPOT	1090	23	2	5	21315
SPOT	1091	23	2	6	20851
SPOT	1092	23	2	7	22553
SPOT	1093	23	3	1	21392
SPOT	1094	23	3	2	15036
SPOT	1095	23	3	3	18777
SPOT	1096	23	3	4	28844
SPOT	1097	23	3	5	19993
SPOT	1098	23	3	6	21251
SPOT	1099	23	3	7	32729
SPOT	1100	23	4	1	17216
SPOT	1101	23	4	2	16547
SPOT	1102	23	4	3	53792
SPOT	1103	23	4	4	20742
SPOT	1104	23	4	5	19712
SPOT	1105	23	4	6	22086
SPOT	1106	23	4	7	36614
SPOT	1107	23	5	1	21187
SPOT	1108	23	5	2	22438
SPOT	1109	23	5	3	24553
SPOT	1110	23	5	4	24473
SPOT	1111	23	5	5	26326
SPOT	1112	23	5	6	20556
SPOT	1113	23	5	7	28739
SPOT	1114	23	6	1	22339
SPOT	1115	23	6	2	19331
SPOT	1116	23	6	3	21488
SPOT	1117	23	6	4	26067
SPOT	1118	23	6	5	22220
SPOT	1119	23	6	6	16505
SPOT	1120	23	6	7	23280
SPOT	1121	23	7	1	64480
SPOT	1122	23	7	2	22825
SPOT	1123	23	7	3	15587
SPOT	1124	23	7	4	20540
SPOT	1125	23	7	5	16476
SPOT	1126	23	7	6	18313
SPOT	1127	23	7	7	18620
SPOT	1128	24	1	1	17788
SPOT	1129	24	1	2	19510
SPOT	1130	24	1	3	22012
SPOT	1131	24	1	4	20467
SPOT	1132	24	1	5	58556
SPOT	1133	24	1	6	19462
SPOT	1134	24	1	7	18374
SPOT	1135	24	2	1	18617
SPOT	1136	24	2	2	17478
SPOT	1137	24	2	3	20172
SPOT	1138	24	2	4	21177
SPOT	1139	24	2	5	23324
SPOT	1140	24	2	6	18163
SPOT	1141	24	2	7	24947
SPOT	1142	24	3	1	17660
SPOT	1143	24	3	2	18870
SPOT	1144	24	3	3	18204
SPOT	1145	24	3	4	19209
SPOT	1146	24	3	5	21145
SPOT	1147	24	3	6	21424
SPOT	1148	24	3	7	13984
SPOT	1149	24	4	1	15830
SPOT	1150	24	4	2	16857
SPOT	1151	24	4	3	20038
SPOT	1152	24	4	4	20435
SPOT	1153	24	4	5	16556
SPOT	1154	24	4	6	21283
SPOT	1155	24	4	7	20944
SPOT	1156	24	5	1	20928
SPOT	1157	24	5	2	17907
SPOT	1158	24	5	3	20134
SPOT	1159	24	5	4	25705
SPOT	1160	24	5	5	19344
SPOT	1161	24	5	6	15987
SPOT	1162	24	5	7	20838
SPOT	1163	24	6	1	18960
SPOT	1164	24	6	2	16624
SPOT	1165	24	6	3	20672
SPOT	1166	24	6	4	21920
SPOT	1167	24	6	5	17958
SPOT	1168	24	6	6	19363
SPOT	1169	24	6	7	18800
SPOT	1170	24	7	1	21875
SPOT	1171	24	7	2	23286
SPOT	1172	24	7	3	16889
SPOT	1173	24	7	4	21766
SPOT	1174	24	7	5	22041
SPOT	1175	24	7	6	22630
SPOT	1176	24	7	7	24764
SPOT	1177	25	1	1	15516
SPOT	1178	25	1	2	15814
SPOT	1179	25	1	3	16598
SPOT	1180	25	1	4	14899
SPOT	1181	25	1	5	14972
SPOT	1182	25	1	6	16265
SPOT	1183	25	1	7	18473
SPOT	1184	25	2	1	17984
SPOT	1185	25	2	2	18476
SPOT	1186	25	2	3	16288
SPOT	1187	25	2	4	20179
SPOT	1188	25	2	5	15446
SPOT	1189	25	2	6	18739
SPOT	1190	25	2	7	19011
SPOT	1191	25	3	1	18915
SPOT	1192	25	3	2	15740
SPOT	1193	25	3	3	17587
SPOT	1194	25	3	4	14678
SPOT	1195	25	3	5	31584
SPOT	1196	25	3	6	14716
SPOT	1197	25	3	7	13696
SPOT	1198	25	4	1	19481
SPOT	1199	25	4	2	16720
SPOT	1200	25	4	3	17548
SPOT	1201	25	4	4	19884
SPOT	1202	25	4	5	16569
SPOT	1203	25	4	6	18768
SPOT	1204	25	4	7	18697
SPOT	1205	25	5	1	16476
SPOT	1206	25	5	2	15641
SPOT	1207	25	5	3	13635
SPOT	1208	25	5	4	18467
SPOT	1209	25	5	5	18668
SPOT	1210	25	5	6	20121
SPOT	1211	25	5	7	16457
SPOT	1212	25	6	1	17875
SPOT	1213	25	6	2	14211
SPOT	1214	25	6	3	15248
SPOT	1215	25	6	4	20470
SPOT	1216	25	6	5	18876
SPOT	1217	25	6	6	16393
SPOT	1218	25	6	7	16505
SPOT	1219	25	7	1	17040
SPOT	1220	25	7	2	18147
SPOT	1221	25	7	3	22912
SPOT	1222	25	7	4	16595
SPOT	1223	25	7	5	19814
SPOT	1224	25	7	6	24387
SPOT	1225	25	7	7	16150
SPOT	1226	26	1	1	13062
SPOT	1227	26	1	2	13897
SPOT	1228	26	1	3	15267
SPOT	1229	26	1	4	17452
SPOT	1230	26	1	5	14921
SPOT	1231	26	1	6	22960
SPOT	1232	26	1	7	17289
SPOT	1233	26	2	1	18086
SPOT	1234	26	2	2	18624
SPOT	1235	26	2	3	19100
SPOT	1236	26	2	4	13753
SPOT	1237	26	2	5	21577
SPOT	1238	26	2	6	17036
SPOT	1239	26	2	7	16758
SPOT	1240	26	3	1	21072
SPOT	1241	26	3	2	19683
SPOT	1242	26	3	3	26848
SPOT	1243	26	3	4	14169
SPOT	1244	26	3	5	14108
SPOT	1245	26	3	6	15558
SPOT	1246	26	3	7	12140
SPOT	1247	26	4	1	22691
SPOT	1248	26	4	2	15350
SPOT	1249	26	4	3	14422
SPOT	1250	26	4	4	13446
SPOT	1251	26	4	5	17692
SPOT	1252	26	4	6	15545
SPOT	1253	26	4	7	18960
SPOT	1254	26	5	1	16038
SPOT	1255	26	5	2	24867
SPOT	1256	26	5	3	20278
SPOT	1257	26	5	4	15033
SPOT	1258	26	5	5	14124
SPOT	1259	26	5	6	15811
SPOT	1260	26	5	7	15433
SPOT	1261	26	6	1	16377
SPOT	1262	26	6	2	16345
SPOT	1263	26	6	3	18825
SPOT	1264	26	6	4	20166
SPOT	1265	26	6	5	14896
SPOT	1266	26	6	6	14816
SPOT	1267	26	6	7	18076
SPOT	1268	26	7	1	15920
SPOT	1269	26	7	2	14521
SPOT	1270	26	7	3	18467
SPOT	1271	26	7	4	18848
SPOT	1272	26	7	5	14656
SPOT	1273	26	7	6	17353
SPOT	1274	26	7	7	15046
SPOT	1275	27	1	1	17142
SPOT	1276	27	1	2	18572
SPOT	1277	27	1	3	19436
SPOT	1278	27	1	4	17459
SPOT	1279	27	1	5	19920
SPOT	1280	27	1	6	24832
SPOT	1281	27	1	7	16496
SPOT	1282	27	2	1	19171
SPOT	1283	27	2	2	21014
SPOT	1284	27	2	3	18332
SPOT	1285	27	2	4	18384
SPOT	1286	27	2	5	23750
SPOT	1287	27	2	6	16476
SPOT	1288	27	2	7	16656
SPOT	1289	27	3	1	22950
SPOT	1290	27	3	2	13196
SPOT	1291	27	3	3	16284
SPOT	1292	27	3	4	26064
SPOT	1293	27	3	5	18976
SPOT	1294	27	3	6	22115
SPOT	1295	27	3	7	18217
SPOT	1296	27	4	1	13750
SPOT	1297	27	4	2	19552
SPOT	1298	27	4	3	17155
SPOT	1299	27	4	4	17766
SPOT	1300	27	4	5	12841
SPOT	1301	27	4	6	19625
SPOT	1302	27	4	7	17968
SPOT	1303	27	5	1	16902
SPOT	1304	27	5	2	19417
SPOT	1305	27	5	3	15331
SPOT	1306	27	5	4	18598
SPOT	1307	27	5	5	17936
SPOT	1308	27	5	6	53369
SPOT	1309	27	5	7	16515
SPOT	1310	27	6	1	20537
SPOT	1311	27	6	2	21561
SPOT	1312	27	6	3	12115
SPOT	1313	27	6	4	18300
SPOT	1314	27	6	5	16470
SPOT	1315	27	6	6	20710
SPOT	1316	27	6	7	24624
SPOT	1317	27	7	1	19424
SPOT	1318	27	7	2	13212
SPOT	1319	27	7	3	16422
SPOT	1320	27	7	4	19523
SPOT	1321	27	7	5	19152
SPOT	1322	27	7	6	28924
SPOT	1323	27	7	7	18992
SPOT	1324	28	1	1	32505
SPOT	1325	28	1	2	16467
SPOT	1326	28	1	3	21155
SPOT	1327	28	1	4	20438
SPOT	1328	28	1	5	21062
SPOT	1329	28	1	6	20060
SPOT	1330	28	1	7	17059
SPOT	1331	28	2	1	21516
SPOT	1332	28	2	2	18614
SPOT	1333	28	2	3	24083
SPOT	1334	28	2	4	22275
SPOT	1335	28	2	5	20438
SPOT	1336	28	2	6	23472
SPOT	1337	28	2	7	18313
SPOT	1338	28	3	1	20076
SPOT	1339	28	3	2	18595
SPOT	1340	28	3	3	22832
SPOT	1341	28	3	4	26195
SPOT	1342	28	3	5	22425
SPOT	1343	28	3	6	18422
SPOT	1344	28	3	7	18793
SPOT	1345	28	4	1	18643
SPOT	1346	28	4	2	18246
SPOT	1347	28	4	3	19404
SPOT	1348	28	4	4	24499
SPOT	1349	28	4	5	19337
SPOT	1350	28	4	6	17616
SPOT	1351	28	4	7	18160
SPOT	1352	28	5	1	14880
SPOT	1353	28	5	2	22720
SPOT	1354	28	5	3	17750
SPOT	1355	28	5	4	23360
SPOT	1356	28	5	5	15686
SPOT	1357	28	5	6	17212
SPOT	1358	28	5	7	18960
SPOT	1359	28	6	1	20432
SPOT	1360	28	6	2	17750
SPOT	1361	28	6	3	23372
SPOT	1362	28	6	4	19286
SPOT	1363	28	6	5	23273
SPOT	1364	28	6	6	20124
SPOT	1365	28	6	7	16966
SPOT	1366	28	7	1	23836
SPOT	1367	28	7	2	18428
SPOT	1368	28	7	3	16051
SPOT	1369	28	7	4	19584
SPOT	1370	28	7	5	21308
SPOT	1371	28	7	6	18393
SPOT	1372	28	7	7	23472
SPOT	1373	29	1	1	16947
SPOT	1374	29	1	2	17500
SPOT	1375	29	1	3	18320
SPOT	1376	29	1	4	19721
SPOT	1377	29	1	5	15619
SPOT	1378	29	1	6	10211
SPOT	1379	29	1	7	13536
SPOT	1380	29	2	1	16998
SPOT	1381	29	2	2	21494
SPOT	1382	29	2	3	14192
SPOT	1383	29	2	4	30774
SPOT	1384	29	2	5	15584
SPOT	1385	29	2	6	26796
SPOT	1386	29	2	7	17616
SPOT	1387	29	3	1	13529
SPOT	1388	29	3	2	20697
SPOT	1389	29	3	3	11609
SPOT	1390	29	3	4	16985
SPOT	1391	29	3	5	18976
SPOT	1392	29	3	6	16857
SPOT	1393	29	3	7	15302
SPOT	1394	29	4	1	17507
SPOT	1395	29	4	2	17948
SPOT	1396	29	4	3	16476
SPOT	1397	29	4	4	14672
SPOT	1398	29	4	5	16480
SPOT	1399	29	4	6	17868
SPOT	1400	29	4	7	23123
SPOT	1401	29	5	1	14486
SPOT	1402	29	5	2	22992
SPOT	1403	29	5	3	21168
SPOT	1404	29	5	4	12537
SPOT	1405	29	5	5	12576
SPOT	1406	29	5	6	14588
SPOT	1407	29	5	7	19334
SPOT	1408	29	6	1	13350
SPOT	1409	29	6	2	19779
SPOT	1410	29	6	3	14684
SPOT	1411	29	6	4	15680
SPOT	1412	29	6	5	17398
SPOT	1413	29	6	6	17417
SPOT	1414	29	6	7	16748
SPOT	1415	29	7	1	16064
SPOT	1416	29	7	2	15440
SPOT	1417	29	7	3	14064
SPOT	1418	29	7	4	15392
SPOT	1419	29	7	5	15123
SPOT	1420	29	7	6	21571
SPOT	1421	29	7	7	20540
SPOT	1422	30	1	1	15507
SPOT	1423	30	1	2	15824
SPOT	1424	30	1	3	18966
SPOT	1425	30	1	4	19792
SPOT	1426	30	1	5	19676
SPOT	1427	30	1	6	18515
SPOT	1428	30	1	7	13564
SPOT	1429	30	2	1	15776
SPOT	1430	30	2	2	18275
SPOT	1431	30	2	3	17977
SPOT	1432	30	2	4	20454
SPOT	1433	30	2	5	17756
SPOT	1434	30	2	6	17785
SPOT	1435	30	2	7	21254
SPOT	1436	30	3	1	17523
SPOT	1437	30	3	2	13856
SPOT	1438	30	3	3	15801
SPOT	1439	30	3	4	33238
SPOT	1440	30	3	5	23984
SPOT	1441	30	3	6	32710
SPOT	1442	30	3	7	20012
SPOT	1443	30	4	1	15449
SPOT	1444	30	4	2	17091
SPOT	1445	30	4	3	18617
SPOT	1446	30	4	4	14739
SPOT	1447	30	4	5	20732
SPOT	1448	30	4	6	21545
SPOT	1449	30	4	7	18201
SPOT	1450	30	5	1	15248
SPOT	1451	30	5	2	19974
SPOT	1452	30	5	3	16560
SPOT	1453	30	5	4	19155
SPOT	1454	30	5	5	15939
SPOT	1455	30	5	6	21846
SPOT	1456	30	5	7	15203
SPOT	1457	30	6	1	19132
SPOT	1458	30	6	2	30915
SPOT	1459	30	6	3	19945
SPOT	1460	30	6	4	24288
SPOT	1461	30	6	5	15699
SPOT	1462	30	6	6	17152
SPOT	1463	30	6	7	23417
SPOT	1464	30	7	1	32393
SPOT	1465	30	7	2	24668
SPOT	1466	30	7	3	19014
SPOT	1467	30	7	4	23286
SPOT	1468	30	7	5	25052
SPOT	1469	30	7	6	56822
SPOT	1470	30	7	7	16460
SPOT	1471	31	1	1	15590
SPOT	1472	31	1	2	14998
SPOT	1473	31	1	3	19196
SPOT	1474	31	1	4	21593
SPOT	1475	31	1	5	16707
SPOT	1476	31	1	6	17193
SPOT	1477	31	1	7	17027
SPOT	1478	31	2	1	16768
SPOT	1479	31	2	2	15916
SPOT	1480	31	2	3	17449
SPOT	1481	31	2	4	21084
SPOT	1482	31	2	5	19923
SPOT	1483	31	2	6	22931
SPOT	1484	31	2	7	19929
SPOT	1485	31	3	1	23715
SPOT	1486	31	3	2	17484
SPOT	1487	31	3	3	17468
SPOT	1488	31	3	4	17171
SPOT	1489	31	3	5	15142
SPOT	1490	31	3	6	23280
SPOT	1491	31	3	7	18332
SPOT	1492	31	4	1	19296
SPOT	1493	31	4	2	15305
SPOT	1494	31	4	3	14307
SPOT	1495	31	4	4	18243
SPOT	1496	31	4	5	17491
SPOT	1497	31	4	6	21596
SPOT	1498	31	4	7	18489
SPOT	1499	31	5	1	15366
SPOT	1500	31	5	2	19833
SPOT	1501	31	5	3	18774
SPOT	1502	31	5	4	18345
SPOT	1503	31	5	5	26176
SPOT	1504	31	5	6	38998
SPOT	1505	31	5	7	28470
SPOT	1506	31	6	1	27196
SPOT	1507	31	6	2	20780
SPOT	1508	31	6	3	19040
SPOT	1509	31	6	4	17257
SPOT	1510	31	6	5	26976
SPOT	1511	31	6	6	65065
SPOT	1512	31	6	7	37568
SPOT	1513	31	7	1	26742
SPOT	1514	31	7	2	20150
SPOT	1515	31	7	3	17446
SPOT	1516	31	7	4	45865
SPOT	1517	31	7	5	31996
SPOT	1518	31	7	6	48380
SPOT	1519	31	7	7	18505
SPOT	1520	32	1	1	19004
SPOT	1521	32	1	2	19481
SPOT	1522	32	1	3	19433
SPOT	1523	32	1	4	19107
SPOT	1524	32	1	5	20966
SPOT	1525	32	1	6	31926
SPOT	1526	32	1	7	19968
SPOT	1527	32	2	1	20288
SPOT	1528	32	2	2	16444
SPOT	1529	32	2	3	17529
SPOT	1530	32	2	4	17673
SPOT	1531	32	2	5	22371
SPOT	1532	32	2	6	15376
SPOT	1533	32	2	7	22096
SPOT	1534	32	3	1	59472
SPOT	1535	32	3	2	18118
SPOT	1536	32	3	3	16537
SPOT	1537	32	3	4	21939
SPOT	1538	32	3	5	20406
SPOT	1539	32	3	6	18076
SPOT	1540	32	3	7	19990
SPOT	1541	32	4	1	15216
SPOT	1542	32	4	2	24499
SPOT	1543	32	4	3	14086
SPOT	1544	32	4	4	19968
SPOT	1545	32	4	5	23676
SPOT	1546	32	4	6	22310
SPOT	1547	32	4	7	19033
SPOT	1548	32	5	1	17216
SPOT	1549	32	5	2	12937
SPOT	1550	32	5	3	17190
SPOT	1551	32	5	4	17532
SPOT	1552	32	5	5	17798
SPOT	1553	32	5	6	19584
SPOT	1554	32	5	7	19612
SPOT	1555	32	6	1	18761
SPOT	1556	32	6	2	17248
SPOT	1557	32	6	3	18294
SPOT	1558	32	6	4	16211
SPOT	1559	32	6	5	17513
SPOT	1560	32	6	6	17888
SPOT	1561	32	6	7	18784
SPOT	1562	32	7	1	21116
SPOT	1563	32	7	2	14304
SPOT	1564	32	7	3	15305
SPOT	1565	32	7	4	17068
SPOT	1566	32	7	5	22412
SPOT	1567	32	7	6	20044
SPOT	1568	32	7	7	15788
SPOT	1569	33	1	1	19516
SPOT	1570	33	1	2	22256
SPOT	1571	33	1	3	20208
SPOT	1572	33	1	4	16412
SPOT	1573	33	1	5	17724
SPOT	1574	33	1	6	16726
SPOT	1575	33	1	7	20329
SPOT	1576	33	2	1	17356
SPOT	1577	33	2	2	22905
SPOT	1578	33	2	3	18432
SPOT	1579	33	2	4	17123
SPOT	1580	33	2	5	13948
SPOT	1581	33	2	6	15513
SPOT	1582	33	2	7	18304
SPOT	1583	33	3	1	17043
SPOT	1584	33	3	2	12403
SPOT	1585	33	3	3	18470
SPOT	1586	33	3	4	21449
SPOT	1587	33	3	5	16803
SPOT	1588	33	3	6	13824
SPOT	1589	33	3	7	15430
SPOT	1590	33	4	1	16249
SPOT	1591	33	4	2	17296
SPOT	1592	33	4	3	12230
SPOT	1593	33	4	4	14323
SPOT	1594	33	4	5	14867
SPOT	1595	33	4	6	15513
SPOT	1596	33	4	7	15267
SPOT	1597	33	5	1	18064
SPOT	1598	33	5	2	20953
SPOT	1599	33	5	3	15433
SPOT	1600	33	5	4	15462
SPOT	1601	33	5	5	15756
SPOT	1602	33	5	6	33305
SPOT	1603	33	5	7	19296
SPOT	1604	33	6	1	16694
SPOT	1605	33	6	2	18864
SPOT	1606	33	6	3	18960
SPOT	1607	33	6	4	14496
SPOT	1608	33	6	5	17644
SPOT	1609	33	6	6	42992
SPOT	1610	33	6	7	18425
SPOT	1611	33	7	1	15254
SPOT	1612	33	7	2	16540
SPOT	1613	33	7	3	17920
SPOT	1614	33	7	4	12630
SPOT	1615	33	7	5	15164
SPOT	1616	33	7	6	26409
SPOT	1617	33	7	7	26937
SPOT	1618	34	1	1	16598
SPOT	1619	34	1	2	18211
SPOT	1620	34	1	3	19622
SPOT	1621	34	1	4	23353
SPOT	1622	34	1	5	32985
SPOT	1623	34	1	6	28832
SPOT	1624	34	1	7	17920
SPOT	1625	34	2	1	24560
SPOT	1626	34	2	2	16912
SPOT	1627	34	2	3	23241
SPOT	1628	34	2	4	20166
SPOT	1629	34	2	5	20720
SPOT	1630	34	2	6	18675
SPOT	1631	34	2	7	16252
SPOT	1632	34	3	1	22032
SPOT	1633	34	3	2	16889
SPOT	1634	34	3	3	18131
SPOT	1635	34	3	4	14912
SPOT	1636	34	3	5	14675
SPOT	1637	34	3	6	16569
SPOT	1638	34	3	7	29068
SPOT	1639	34	4	1	18915
SPOT	1640	34	4	2	16307
SPOT	1641	34	4	3	16051
SPOT	1642	34	4	4	14384
SPOT	1643	34	4	5	21408
SPOT	1644	34	4	6	24284
SPOT	1645	34	4	7	50156
SPOT	1646	34	5	1	20198
SPOT	1647	34	5	2	20556
SPOT	1648	34	5	3	11289
SPOT	1649	34	5	4	11712
SPOT	1650	34	5	5	18630
SPOT	1651	34	5	6	15388
SPOT	1652	34	5	7	28281
SPOT	1653	34	6	1	15955
SPOT	1654	34	6	2	21465
SPOT	1655	34	6	3	20272
SPOT	1656	34	6	4	15196
SPOT	1657	34	6	5	17302
SPOT	1658	34	6	6	17030
SPOT	1659	34	6	7	18249
SPOT	1660	34	7	1	17078
SPOT	1661	34	7	2	20908
SPOT	1662	34	7	3	26134
SPOT	1663	34	7	4	21030
SPOT	1664	34	7	5	17680
SPOT	1665	34	7	6	19804
SPOT	1666	34	7	7	15036
SPOT	1667	35	1	1	11612
SPOT	1668	35	1	2	16614
SPOT	1669	35	1	3	16422
SPOT	1670	35	1	4	22982
SPOT	1671	35	1	5	24102
SPOT	1672	35	1	6	25888
SPOT	1673	35	1	7	16700
SPOT	1674	35	2	1	13446
SPOT	1675	35	2	2	13830
SPOT	1676	35	2	3	15235
SPOT	1677	35	2	4	12576
SPOT	1678	35	2	5	24137
SPOT	1679	35	2	6	22156
SPOT	1680	35	2	7	19276
SPOT	1681	35	3	1	22409
SPOT	1682	35	3	2	29264
SPOT	1683	35	3	3	25856
SPOT	1684	35	3	4	28960
SPOT	1685	35	3	5	24153
SPOT	1686	35	3	6	23638
SPOT	1687	35	3	7	17062
SPOT	1688	35	4	1	18009
SPOT	1689	35	4	2	15625
SPOT	1690	35	4	3	21123
SPOT	1691	35	4	4	21068
SPOT	1692	35	4	5	13984
SPOT	1693	35	4	6	18851
SPOT	1694	35	4	7	25625
SPOT	1695	35	5	1	16873
SPOT	1696	35	5	2	18880
SPOT	1697	35	5	3	17196
SPOT	1698	35	5	4	13193
SPOT	1699	35	5	5	18441
SPOT	1700	35	5	6	15292
SPOT	1701	35	5	7	16428
SPOT	1702	35	6	1	19321
SPOT	1703	35	6	2	16540
SPOT	1704	35	6	3	16304
SPOT	1705	35	6	4	17833
SPOT	1706	35	6	5	18393
SPOT	1707	35	6	6	15504
SPOT	1708	35	6	7	23670
SPOT	1709	35	7	1	14764
SPOT	1710	35	7	2	19801
SPOT	1711	35	7	3	13641
SPOT	1712	35	7	4	15302
SPOT	1713	35	7	5	22755
SPOT	1714	35	7	6	16451
SPOT	1715	35	7	7	15510
SPOT	1716	36	1	1	59174
SPOT	1717	36	1	2	22640
SPOT	1718	36	1	3	15910
SPOT	1719	36	1	4	16502
SPOT	1720	36	1	5	20550
SPOT	1721	36	1	6	15379
SPOT	1722	36	1	7	21619
SPOT	1723	36	2	1	18166
SPOT	1724	36	2	2	18166
SPOT	1725	36	2	3	18086
SPOT	1726	36	2	4	17520
SPOT	1727	36	2	5	12060
SPOT	1728	36	2	6	15737
SPOT	1729	36	2	7	16745
SPOT	1730	36	3	1	39328
SPOT	1731	36	3	2	17100
SPOT	1732	36	3	3	15142
SPOT	1733	36	3	4	19388
SPOT	1734	36	3	5	14816
SPOT	1735	36	3	6	18038
SPOT	1736	36	3	7	14371
SPOT	1737	36	4	1	15801
SPOT	1738	36	4	2	16012
SPOT	1739	36	4	3	21203
SPOT	1740	36	4	4	23779
SPOT	1741	36	4	5	12940
SPOT	1742	36	4	6	18931
SPOT	1743	36	4	7	14444
SPOT	1744	36	5	1	17356
SPOT	1745	36	5	2	17497
SPOT	1746	36	5	3	16848
SPOT	1747	36	5	4	19664
SPOT	1748	36	5	5	42764
SPOT	1749	36	5	6	20700
SPOT	1750	36	5	7	20601
SPOT	1751	36	6	1	19961
SPOT	1752	36	6	2	23078
SPOT	1753	36	6	3	21145
SPOT	1754	36	6	4	14656
SPOT	1755	36	6	5	17449
SPOT	1756	36	6	6	19065
SPOT	1757	36	6	7	19062
SPOT	1758	36	7	1	19558
SPOT	1759	36	7	2	20000
SPOT	1760	36	7	3	21638
SPOT	1761	36	7	4	18163
SPOT	1762	36	7	5	22572
SPOT	1763	36	7	6	18451
SPOT	1764	36	7	7	14707
SPOT	1765	37	1	1	17651
SPOT	1766	37	1	2	14464
SPOT	1767	37	1	3	16854
SPOT	1768	37	1	4	18012
SPOT	1769	37	1	5	19443
SPOT	1770	37	1	6	17171
SPOT	1771	37	1	7	18409
SPOT	1772	37	2	1	22316
SPOT	1773	37	2	2	18038
SPOT	1774	37	2	3	19136
SPOT	1775	37	2	4	15740
SPOT	1776	37	2	5	14761
SPOT	1777	37	2	6	18720
SPOT	1778	37	2	7	15468
SPOT	1779	37	3	1	16249
SPOT	1780	37	3	2	13808
SPOT	1781	37	3	3	13929
SPOT	1782	37	3	4	18448
SPOT	1783	37	3	5	17708
SPOT	1784	37	3	6	12560
SPOT	1785	37	3	7	20585
SPOT	1786	37	4	1	21683
SPOT	1787	37	4	2	21068
SPOT	1788	37	4	3	20822
SPOT	1789	37	4	4	22585
SPOT	1790	37	4	5	17401
SPOT	1791	37	4	6	19555
SPOT	1792	37	4	7	16134
SPOT	1793	37	5	1	17721
SPOT	1794	37	5	2	25043
SPOT	1795	37	5	3	13388
SPOT	1796	37	5	4	18819
SPOT	1797	37	5	5	21910
SPOT	1798	37	5	6	15120
SPOT	1799	37	5	7	14726
SPOT	1800	37	6	1	21878
SPOT	1801	37	6	2	20284
SPOT	1802	37	6	3	19798
SPOT	1803	37	6	4	17033
SPOT	1804	37	6	5	18224
SPOT	1805	37	6	6	15212
SPOT	1806	37	6	7	14739
SPOT	1807	37	7	1	41219
SPOT	1808	37	7	2	23641
SPOT	1809	37	7	3	21212
SPOT	1810	37	7	4	15600
SPOT	1811	37	7	5	21043
SPOT	1812	37	7	6	19644
SPOT	1813	37	7	7	16406
SPOT	1814	38	1	1	21753
SPOT	1815	38	1	2	28265
SPOT	1816	38	1	3	24336
SPOT	1817	38	1	4	19404
SPOT	1818	38	1	5	20476
SPOT	1819	38	1	6	17625
SPOT	1820	38	1	7	18150
SPOT	1821	38	2	1	15116
SPOT	1822	38	2	2	16531
SPOT	1823	38	2	3	18601
SPOT	1824	38	2	4	17971
SPOT	1825	38	2	5	18339
SPOT	1826	38	2	6	19334
SPOT	1827	38	2	7	15667
SPOT	1828	38	3	1	13971
SPOT	1829	38	3	2	19177
SPOT	1830	38	3	3	21020
SPOT	1831	38	3	4	14540
SPOT	1832	38	3	5	18518
SPOT	1833	38	3	6	16291
SPOT	1834	38	3	7	29481
SPOT	1835	38	4	1	16483
SPOT	1836	38	4	2	19177
SPOT	1837	38	4	3	17961
SPOT	1838	38	4	4	19254
SPOT	1839	38	4	5	15612
SPOT	1840	38	4	6	18172
SPOT	1841	38	4	7	42659
SPOT	1842	38	5	1	18044
SPOT	1843	38	5	2	16147
SPOT	1844	38	5	3	17744
SPOT	1845	38	5	4	14841
SPOT	1846	38	5	5	19747
SPOT	1847	38	5	6	15545
SPOT	1848	38	5	7	16022
SPOT	1849	38	6	1	18204
SPOT	1850	38	6	2	22908
SPOT	1851	38	6	3	13376
SPOT	1852	38	6	4	14220
SPOT	1853	38	6	5	17411
SPOT	1854	38	6	6	17641
SPOT	1855	38	6	7	19833
SPOT	1856	38	7	1	45904
SPOT	1857	38	7	2	17824
SPOT	1858	38	7	3	20470
SPOT	1859	38	7	4	21548
SPOT	1860	38	7	5	38924
SPOT	1861	38	7	6	20073
SPOT	1862	38	7	7	15916
SPOT	1863	39	1	1	18124
SPOT	1864	39	1	2	16851
SPOT	1865	39	1	3	15420
SPOT	1866	39	1	4	22016
SPOT	1867	39	1	5	15395
SPOT	1868	39	1	6	19251
SPOT	1869	39	1	7	15913
SPOT	1870	39	2	1	22870
SPOT	1871	39	2	2	22601
SPOT	1872	39	2	3	14755
SPOT	1873	39	2	4	18560
SPOT	1874	39	2	5	23308
SPOT	1875	39	2	6	15875
SPOT	1876	39	2	7	17155
SPOT	1877	39	3	1	20752
SPOT	1878	39	3	2	24224
SPOT	1879	39	3	3	15990
SPOT	1880	39	3	4	26086
SPOT	1881	39	3	5	14288
SPOT	1882	39	3	6	15628
SPOT	1883	39	3	7	19616
SPOT	1884	39	4	1	25619
SPOT	1885	39	4	2	23132
SPOT	1886	39	4	3	17433
SPOT	1887	39	4	4	20256
SPOT	1888	39	4	5	19222
SPOT	1889	39	4	6	14624
SPOT	1890	39	4	7	16841
SPOT	1891	39	5	1	16688
SPOT	1892	39	5	2	16336
SPOT	1893	39	5	3	17321
SPOT	1894	39	5	4	14009
SPOT	1895	39	5	5	15068
SPOT	1896	39	5	6	15744
SPOT	1897	39	5	7	18390
SPOT	1898	39	6	1	21424
SPOT	1899	39	6	2	14217
SPOT	1900	39	6	3	14873
SPOT	1901	39	6	4	16828
SPOT	1902	39	6	5	17539
SPOT	1903	39	6	6	19440
SPOT	1904	39	6	7	22710
SPOT	1905	39	7	1	30976
SPOT	1906	39	7	2	16588
SPOT	1907	39	7	3	16457
SPOT	1908	39	7	4	16691
SPOT	1909	39	7	5	15430
SPOT	1910	39	7	6	17065
SPOT	1911	39	7	7	16240
SPOT	1912	40	1	1	15734
SPOT	1913	40	1	2	18137
SPOT	1914	40	1	3	23017
SPOT	1915	40	1	4	16336
SPOT	1916	40	1	5	50752
SPOT	1917	40	1	6	18841
SPOT	1918	40	1	7	21824
SPOT	1919	40	2	1	16540
SPOT	1920	40	2	2	23932
SPOT	1921	40	2	3	24608
SPOT	1922	40	2	4	15104
SPOT	1923	40	2	5	18665
SPOT	1924	40	2	6	16672
SPOT	1925	40	2	7	17084
SPOT	1926	40	3	1	13603
SPOT	1927	40	3	2	20486
SPOT	1928	40	3	3	20195
SPOT	1929	40	3	4	21440
SPOT	1930	40	3	5	16220
SPOT	1931	40	3	6	13411
SPOT	1932	40	3	7	14204
SPOT	1933	40	4	1	19859
SPOT	1934	40	4	2	58230
SPOT	1935	40	4	3	19270
SPOT	1936	40	4	4	17788
SPOT	1937	40	4	5	22240
SPOT	1938	40	4	6	19651
SPOT	1939	40	4	7	13187
SPOT	1940	40	5	1	20345
SPOT	1941	40	5	2	19008
SPOT	1942	40	5	3	47814
SPOT	1943	40	5	4	40352
SPOT	1944	40	5	5	19296
SPOT	1945	40	5	6	20729
SPOT	1946	40	5	7	18035
SPOT	1947	40	6	1	17120
SPOT	1948	40	6	2	14019
SPOT	1949	40	6	3	18636
SPOT	1950	40	6	4	15545
SPOT	1951	40	6	5	19638
SPOT	1952	40	6	6	18937
SPOT	1953	40	6	7	17094
SPOT	1954	40	7	1	17958
SPOT	1955	40	7	2	16019
SPOT	1956	40	7	3	16729
SPOT	1957	40	7	4	22147
SPOT	1958	40	7	5	17689
SPOT	1959	40	7	6	17084
SPOT	1960	40	7	7	17414
SPOT	1961	41	1	1	18854
SPOT	1962	41	1	2	18409
SPOT	1963	41	1	3	13491
SPOT	1964	41	1	4	19718
SPOT	1965	41	1	5	16374
SPOT	1966	41	1	6	15904
SPOT	1967	41	1	7	13558
SPOT	1968	41	2	1	17328
SPOT	1969	41	2	2	18867
SPOT	1970	41	2	3	16454
SPOT	1971	41	2	4	17292
SPOT	1972	41	2	5	15004
SPOT	1973	41	2	6	16400
SPOT	1974	41	2	7	15660
SPOT	1975	41	3	1	18534
SPOT	1976	41	3	2	16249
SPOT	1977	41	3	3	20102
SPOT	1978	41	3	4	18019
SPOT	1979	41	3	5	22208
SPOT	1980	41	3	6	18953
SPOT	1981	41	3	7	13004
SPOT	1982	41	4	1	17321
SPOT	1983	41	4	2	19721
SPOT	1984	41	4	3	19116
SPOT	1985	41	4	4	16121
SPOT	1986	41	4	5	17651
SPOT	1987	41	4	6	18464
SPOT	1988	41	4	7	17360
SPOT	1989	41	5	1	19801
SPOT	1990	41	5	2	24867
SPOT	1991	41	5	3	19068
SPOT	1992	41	5	4	15171
SPOT	1993	41	5	5	14060
[truncated: 359 more rows]

## Sheet: exp1SAJA
Scanalyze quant kinase1 SAJA spot intensities
HEADER	SPOT	GRID	ROW	COL	CH1I
REMARK	SOFTWARE	ScanAlyze
REMARK	SOFTVERS	2.5
REMARK	CH1 IMAGE	SAJA1SAJA
REMARK	DATE	2006-07-25
REMARK	TIME	1899-12-31 12:44:09
SPOT	1	1	1	1	26531
SPOT	2	1	1	2	31244
SPOT	3	1	1	3	27024
SPOT	4	1	1	4	28723
SPOT	5	1	1	5	26019
SPOT	6	1	1	6	31324
SPOT	7	1	1	7	28937
SPOT	8	1	2	1	28300
SPOT	9	1	2	2	30384
SPOT	10	1	2	3	27532
SPOT	11	1	2	4	27446
SPOT	12	1	2	5	23264
SPOT	13	1	2	6	24019
SPOT	14	1	2	7	25680
SPOT	15	1	3	1	23689
SPOT	16	1	3	2	27936
SPOT	17	1	3	3	27820
SPOT	18	1	3	4	22556
SPOT	19	1	3	5	34240
SPOT	20	1	3	6	24019
SPOT	21	1	3	7	25100
SPOT	22	1	4	1	27225
SPOT	23	1	4	2	24012
SPOT	24	1	4	3	26416
SPOT	25	1	4	4	26793
SPOT	26	1	4	5	23804
SPOT	27	1	4	6	24588
SPOT	28	1	4	7	22921
SPOT	29	1	5	1	26761
SPOT	30	1	5	2	28102
SPOT	31	1	5	3	25366
SPOT	32	1	5	4	27065
SPOT	33	1	5	5	24652
SPOT	34	1	5	6	27113
SPOT	35	1	5	7	24729
SPOT	36	1	6	1	30355
SPOT	37	1	6	2	27014
SPOT	38	1	6	3	26217
SPOT	39	1	6	4	27964
SPOT	40	1	6	5	26723
SPOT	41	1	6	6	28947
SPOT	42	1	6	7	24115
SPOT	43	1	7	1	27571
SPOT	44	1	7	2	27203
SPOT	45	1	7	3	33244
SPOT	46	1	7	4	26390
SPOT	47	1	7	5	28387
SPOT	48	1	7	6	27856
SPOT	49	1	7	7	29212
SPOT	50	2	1	1	24073
SPOT	51	2	1	2	30099
SPOT	52	2	1	3	25971
SPOT	53	2	1	4	21971
SPOT	54	2	1	5	23676
SPOT	55	2	1	6	24124
SPOT	56	2	1	7	24451
SPOT	57	2	2	1	25059
SPOT	58	2	2	2	26393
SPOT	59	2	2	3	24089
SPOT	60	2	2	4	30515
SPOT	61	2	2	5	41660
SPOT	62	2	2	6	27110
SPOT	63	2	2	7	21392
SPOT	64	2	3	1	24128
SPOT	65	2	3	2	30668
SPOT	66	2	3	3	36070
SPOT	67	2	3	4	25257
SPOT	68	2	3	5	31132
SPOT	69	2	3	6	25222
SPOT	70	2	3	7	26390
SPOT	71	2	4	1	23132
SPOT	72	2	4	2	27449
SPOT	73	2	4	3	24713
SPOT	74	2	4	4	29062
SPOT	75	2	4	5	22307
SPOT	76	2	4	6	26620
SPOT	77	2	4	7	26304
SPOT	78	2	5	1	27017
SPOT	79	2	5	2	26400
SPOT	80	2	5	3	27846
SPOT	81	2	5	4	23740
SPOT	82	2	5	5	25971
SPOT	83	2	5	6	24102
SPOT	84	2	5	7	27465
SPOT	85	2	6	1	26896
SPOT	86	2	6	2	27683
SPOT	87	2	6	3	27433
SPOT	88	2	6	4	28284
SPOT	89	2	6	5	25107
SPOT	90	2	6	6	29072
SPOT	91	2	6	7	22473
SPOT	92	2	7	1	25667
SPOT	93	2	7	2	22960
SPOT	94	2	7	3	23900
SPOT	95	2	7	4	28934
SPOT	96	2	7	5	22406
SPOT	97	2	7	6	23395
SPOT	98	2	7	7	24425
SPOT	99	3	1	1	22883
SPOT	100	3	1	2	25888
SPOT	101	3	1	3	27660
SPOT	102	3	1	4	26025
SPOT	103	3	1	5	25696
SPOT	104	3	1	6	26880
SPOT	105	3	1	7	32185
SPOT	106	3	2	1	26102
SPOT	107	3	2	2	24656
SPOT	108	3	2	3	27507
SPOT	109	3	2	4	28764
SPOT	110	3	2	5	24755
SPOT	111	3	2	6	27257
SPOT	112	3	2	7	27884
SPOT	113	3	3	1	28022
SPOT	114	3	3	2	23628
SPOT	115	3	3	3	24102
SPOT	116	3	3	4	26896
SPOT	117	3	3	5	27136
SPOT	118	3	3	6	31232
SPOT	119	3	3	7	28432
SPOT	120	3	4	1	21276
SPOT	121	3	4	2	28256
SPOT	122	3	4	3	22720
SPOT	123	3	4	4	26176
SPOT	124	3	4	5	25923
SPOT	125	3	4	6	27977
SPOT	126	3	4	7	28064
SPOT	127	3	5	1	30972
SPOT	128	3	5	2	26681
SPOT	129	3	5	3	24428
SPOT	130	3	5	4	23276
SPOT	131	3	5	5	27232
SPOT	132	3	5	6	57500
SPOT	133	3	5	7	27398
SPOT	134	3	6	1	26323
SPOT	135	3	6	2	26156
SPOT	136	3	6	3	28508
SPOT	137	3	6	4	23555
SPOT	138	3	6	5	27363
SPOT	139	3	6	6	29235
SPOT	140	3	6	7	28883
SPOT	141	3	7	1	26876
SPOT	142	3	7	2	24764
SPOT	143	3	7	3	23529
SPOT	144	3	7	4	25481
SPOT	145	3	7	5	29427
SPOT	146	3	7	6	30374
SPOT	147	3	7	7	28697
SPOT	148	4	1	1	31094
SPOT	149	4	1	2	25299
SPOT	150	4	1	3	25270
SPOT	151	4	1	4	28336
SPOT	152	4	1	5	24473
SPOT	153	4	1	6	28476
SPOT	154	4	1	7	29420
SPOT	155	4	2	1	26240
SPOT	156	4	2	2	29305
SPOT	157	4	2	3	32182
SPOT	158	4	2	4	29216
SPOT	159	4	2	5	23766
SPOT	160	4	2	6	27561
SPOT	161	4	2	7	27740
SPOT	162	4	3	1	30480
SPOT	163	4	3	2	26240
SPOT	164	4	3	3	27648
SPOT	165	4	3	4	26403
SPOT	166	4	3	5	26345
SPOT	167	4	3	6	29408
SPOT	168	4	3	7	26876
SPOT	169	4	4	1	27772
SPOT	170	4	4	2	26403
SPOT	171	4	4	3	25872
SPOT	172	4	4	4	28422
SPOT	173	4	4	5	34083
SPOT	174	4	4	6	29507
SPOT	175	4	4	7	28899
SPOT	176	4	5	1	25235
SPOT	177	4	5	2	23270
SPOT	178	4	5	3	27897
SPOT	179	4	5	4	31676
SPOT	180	4	5	5	25670
SPOT	181	4	5	6	31088
SPOT	182	4	5	7	27744
SPOT	183	4	6	1	27856
SPOT	184	4	6	2	25584
SPOT	185	4	6	3	28089
SPOT	186	4	6	4	31737
SPOT	187	4	6	5	30995
SPOT	188	4	6	6	27856
SPOT	189	4	6	7	27523
SPOT	190	4	7	1	38838
SPOT	191	4	7	2	25520
SPOT	192	4	7	3	25142
SPOT	193	4	7	4	29564
SPOT	194	4	7	5	30761
SPOT	195	4	7	6	33024
SPOT	196	4	7	7	28310
SPOT	197	5	1	1	26707
SPOT	198	5	1	2	26054
SPOT	199	5	1	3	27622
SPOT	200	5	1	4	25417
SPOT	201	5	1	5	27491
SPOT	202	5	1	6	22393
SPOT	203	5	1	7	24486
SPOT	204	5	2	1	27360
SPOT	205	5	2	2	30723
SPOT	206	5	2	3	30099
SPOT	207	5	2	4	40579
SPOT	208	5	2	5	25212
SPOT	209	5	2	6	27993
SPOT	210	5	2	7	27696
SPOT	211	5	3	1	25401
SPOT	212	5	3	2	27043
SPOT	213	5	3	3	28544
SPOT	214	5	3	4	25920
SPOT	215	5	3	5	27107
SPOT	216	5	3	6	27907
SPOT	217	5	3	7	27161
SPOT	218	5	4	1	27529
SPOT	219	5	4	2	28390
SPOT	220	5	4	3	25724
SPOT	221	5	4	4	26428
SPOT	222	5	4	5	26678
SPOT	223	5	4	6	29913
SPOT	224	5	4	7	28211
SPOT	225	5	5	1	25491
SPOT	226	5	5	2	26454
SPOT	227	5	5	3	25078
SPOT	228	5	5	4	25548
SPOT	229	5	5	5	24051
SPOT	230	5	5	6	26716
SPOT	231	5	5	7	27907
SPOT	232	5	6	1	26409
SPOT	233	5	6	2	29520
SPOT	234	5	6	3	27120
SPOT	235	5	6	4	25651
SPOT	236	5	6	5	24992
SPOT	237	5	6	6	23926
SPOT	238	5	6	7	27299
SPOT	239	5	7	1	27744
SPOT	240	5	7	2	26956
SPOT	241	5	7	3	26419
SPOT	242	5	7	4	27798
SPOT	243	5	7	5	24873
SPOT	244	5	7	6	25331
SPOT	245	5	7	7	26540
SPOT	246	6	1	1	24265
SPOT	247	6	1	2	27446
SPOT	248	6	1	3	24809
SPOT	249	6	1	4	26688
SPOT	250	6	1	5	22732
SPOT	251	6	1	6	25606
SPOT	252	6	1	7	25132
SPOT	253	6	2	1	28659
SPOT	254	6	2	2	29270
SPOT	255	6	2	3	27264
SPOT	256	6	2	4	28691
SPOT	257	6	2	5	24288
SPOT	258	6	2	6	27862
SPOT	259	6	2	7	25564
SPOT	260	6	3	1	26172
SPOT	261	6	3	2	29292
SPOT	262	6	3	3	25190
SPOT	263	6	3	4	24745
SPOT	264	6	3	5	24908
SPOT	265	6	3	6	27328
SPOT	266	6	3	7	26592
SPOT	267	6	4	1	23638
SPOT	268	6	4	2	26905
SPOT	269	6	4	3	26758
SPOT	270	6	4	4	28896
SPOT	271	6	4	5	25817
SPOT	272	6	4	6	25468
SPOT	273	6	4	7	26518
SPOT	274	6	5	1	21923
SPOT	275	6	5	2	25891
SPOT	276	6	5	3	29062
SPOT	277	6	5	4	24624
SPOT	278	6	5	5	26294
SPOT	279	6	5	6	34540
SPOT	280	6	5	7	29110
SPOT	281	6	6	1	26803
SPOT	282	6	6	2	41257
SPOT	283	6	6	3	34998
SPOT	284	6	6	4	22950
SPOT	285	6	6	5	23107
SPOT	286	6	6	6	25862
SPOT	287	6	6	7	26480
SPOT	288	6	7	1	43948
SPOT	289	6	7	2	25478
SPOT	290	6	7	3	27276
SPOT	291	6	7	4	24480
SPOT	292	6	7	5	21430
SPOT	293	6	7	6	30601
SPOT	294	6	7	7	21116
SPOT	295	7	1	1	22944
SPOT	296	7	1	2	23481
SPOT	297	7	1	3	26592
SPOT	298	7	1	4	24768
SPOT	299	7	1	5	24793
SPOT	300	7	1	6	24707
SPOT	301	7	1	7	27350
SPOT	302	7	2	1	22272
SPOT	303	7	2	2	28601
SPOT	304	7	2	3	23132
SPOT	305	7	2	4	23648
SPOT	306	7	2	5	24918
SPOT	307	7	2	6	29020
SPOT	308	7	2	7	25808
SPOT	309	7	3	1	28521
SPOT	310	7	3	2	23424
SPOT	311	7	3	3	24988
SPOT	312	7	3	4	25801
SPOT	313	7	3	5	27958
SPOT	314	7	3	6	28294
SPOT	315	7	3	7	29024
SPOT	316	7	4	1	28636
SPOT	317	7	4	2	23600
SPOT	318	7	4	3	24736
SPOT	319	7	4	4	25542
SPOT	320	7	4	5	22550
SPOT	321	7	4	6	28006
SPOT	322	7	4	7	23884
SPOT	323	7	5	1	28560
SPOT	324	7	5	2	26281
SPOT	325	7	5	3	26019
SPOT	326	7	5	4	25177
SPOT	327	7	5	5	26940
SPOT	328	7	5	6	44310
SPOT	329	7	5	7	40659
SPOT	330	7	6	1	39766
SPOT	331	7	6	2	27532
SPOT	332	7	6	3	27004
SPOT	333	7	6	4	21772
SPOT	334	7	6	5	27366
SPOT	335	7	6	6	27804
SPOT	336	7	6	7	42969
SPOT	337	7	7	1	47846
SPOT	338	7	7	2	27180
SPOT	339	7	7	3	24508
SPOT	340	7	7	4	29580
SPOT	341	7	7	5	23760
SPOT	342	7	7	6	25670
SPOT	343	7	7	7	24790
SPOT	344	8	1	1	27737
SPOT	345	8	1	2	28278
SPOT	346	8	1	3	24809
SPOT	347	8	1	4	28160
SPOT	348	8	1	5	28828
SPOT	349	8	1	6	25811
SPOT	350	8	1	7	23430
SPOT	351	8	2	1	24569
SPOT	352	8	2	2	22950
SPOT	353	8	2	3	25225
SPOT	354	8	2	4	26739
SPOT	355	8	2	5	22876
SPOT	356	8	2	6	26640
SPOT	357	8	2	7	27382
SPOT	358	8	3	1	63033
SPOT	359	8	3	2	31484
SPOT	360	8	3	3	31574
SPOT	361	8	3	4	24288
SPOT	362	8	3	5	28339
SPOT	363	8	3	6	27507
SPOT	364	8	3	7	26604
SPOT	365	8	4	1	30828
SPOT	366	8	4	2	39568
SPOT	367	8	4	3	26083
SPOT	368	8	4	4	24038
SPOT	369	8	4	5	25750
SPOT	370	8	4	6	25363
SPOT	371	8	4	7	27126
SPOT	372	8	5	1	28924
SPOT	373	8	5	2	25936
SPOT	374	8	5	3	30544
SPOT	375	8	5	4	25248
SPOT	376	8	5	5	27849
SPOT	377	8	5	6	26019
SPOT	378	8	5	7	26272
SPOT	379	8	6	1	24035
SPOT	380	8	6	2	23552
SPOT	381	8	6	3	26582
SPOT	382	8	6	4	24352
SPOT	383	8	6	5	26627
SPOT	384	8	6	6	27577
SPOT	385	8	6	7	25014
SPOT	386	8	7	1	25756
SPOT	387	8	7	2	22694
SPOT	388	8	7	3	23910
SPOT	389	8	7	4	27257
SPOT	390	8	7	5	32537
SPOT	391	8	7	6	33244
SPOT	392	8	7	7	25216
SPOT	393	9	1	1	34160
SPOT	394	9	1	2	32976
SPOT	395	9	1	3	28809
SPOT	396	9	1	4	24153
SPOT	397	9	1	5	20550
SPOT	398	9	1	6	24560
SPOT	399	9	1	7	24822
SPOT	400	9	2	1	29033
SPOT	401	9	2	2	26726
SPOT	402	9	2	3	23833
SPOT	403	9	2	4	24035
SPOT	404	9	2	5	23305
SPOT	405	9	2	6	26281
SPOT	406	9	2	7	26227
SPOT	407	9	3	1	24227
SPOT	408	9	3	2	23004
SPOT	409	9	3	3	23158
SPOT	410	9	3	4	27193
SPOT	411	9	3	5	27264
SPOT	412	9	3	6	29033
SPOT	413	9	3	7	28704
SPOT	414	9	4	1	29084
SPOT	415	9	4	2	26316
SPOT	416	9	4	3	22854
SPOT	417	9	4	4	24310
SPOT	418	9	4	5	25232
SPOT	419	9	4	6	26540
SPOT	420	9	4	7	26412
SPOT	421	9	5	1	29500
SPOT	422	9	5	2	28006
SPOT	423	9	5	3	23558
SPOT	424	9	5	4	24451
SPOT	425	9	5	5	22675
SPOT	426	9	5	6	48086
SPOT	427	9	5	7	28953
SPOT	428	9	6	1	24054
SPOT	429	9	6	2	27065
SPOT	430	9	6	3	26070
SPOT	431	9	6	4	28547
SPOT	432	9	6	5	24518
SPOT	433	9	6	6	55945
SPOT	434	9	6	7	28796
SPOT	435	9	7	1	24361
SPOT	436	9	7	2	27683
SPOT	437	9	7	3	31635
SPOT	438	9	7	4	30467
SPOT	439	9	7	5	23446
SPOT	440	9	7	6	35830
SPOT	441	9	7	7	43360
SPOT	442	10	1	1	25664
SPOT	443	10	1	2	22736
SPOT	444	10	1	3	28643
SPOT	445	10	1	4	24508
SPOT	446	10	1	5	40582
SPOT	447	10	1	6	21200
SPOT	448	10	1	7	26089
SPOT	449	10	2	1	23859
SPOT	450	10	2	2	25996
SPOT	451	10	2	3	23212
SPOT	452	10	2	4	24870
SPOT	453	10	2	5	27177
SPOT	454	10	2	6	22355
SPOT	455	10	2	7	24700
SPOT	456	10	3	1	28742
SPOT	457	10	3	2	24502
SPOT	458	10	3	3	28387
SPOT	459	10	3	4	26476
SPOT	460	10	3	5	27667
SPOT	461	10	3	6	28396
SPOT	462	10	3	7	28086
SPOT	463	10	4	1	31347
SPOT	464	10	4	2	27798
SPOT	465	10	4	3	22396
SPOT	466	10	4	4	23196
SPOT	467	10	4	5	23158
SPOT	468	10	4	6	27027
SPOT	469	10	4	7	24339
SPOT	470	10	5	1	32102
SPOT	471	10	5	2	29504
SPOT	472	10	5	3	24284
SPOT	473	10	5	4	23190
SPOT	474	10	5	5	25545
SPOT	475	10	5	6	29667
SPOT	476	10	5	7	30057
SPOT	477	10	6	1	26723
SPOT	478	10	6	2	36675
SPOT	479	10	6	3	24636
SPOT	480	10	6	4	24051
SPOT	481	10	6	5	23510
SPOT	482	10	6	6	25801
SPOT	483	10	6	7	28032
SPOT	484	10	7	1	33126
SPOT	485	10	7	2	32070
SPOT	486	10	7	3	30464
SPOT	487	10	7	4	24704
SPOT	488	10	7	5	19779
SPOT	489	10	7	6	23520
SPOT	490	10	7	7	24387
SPOT	491	11	1	1	21769
SPOT	492	11	1	2	24054
SPOT	493	11	1	3	23907
SPOT	494	11	1	4	26777
SPOT	495	11	1	5	25456
SPOT	496	11	1	6	22355
SPOT	497	11	1	7	27270
SPOT	498	11	2	1	23203
SPOT	499	11	2	2	23843
SPOT	500	11	2	3	30403
SPOT	501	11	2	4	27747
SPOT	502	11	2	5	24819
SPOT	503	11	2	6	24716
SPOT	504	11	2	7	24726
SPOT	505	11	3	1	30780
SPOT	506	11	3	2	26944
SPOT	507	11	3	3	27152
SPOT	508	11	3	4	29324
SPOT	509	11	3	5	26988
SPOT	510	11	3	6	21584
SPOT	511	11	3	7	29168
SPOT	512	11	4	1	25804
SPOT	513	11	4	2	26636
SPOT	514	11	4	3	25929
SPOT	515	11	4	4	26380
SPOT	516	11	4	5	25817
SPOT	517	11	4	6	24281
SPOT	518	11	4	7	26243
SPOT	519	11	5	1	24553
SPOT	520	11	5	2	29132
SPOT	521	11	5	3	21568
SPOT	522	11	5	4	26601
SPOT	523	11	5	5	23635
SPOT	524	11	5	6	24976
SPOT	525	11	5	7	28131
SPOT	526	11	6	1	26352
SPOT	527	11	6	2	28348
SPOT	528	11	6	3	23548
SPOT	529	11	6	4	24764
SPOT	530	11	6	5	31120
SPOT	531	11	6	6	26262
SPOT	532	11	6	7	29702
SPOT	533	11	7	1	23308
SPOT	534	11	7	2	26057
SPOT	535	11	7	3	24118
SPOT	536	11	7	4	23734
SPOT	537	11	7	5	26547
SPOT	538	11	7	6	25363
SPOT	539	11	7	7	23964
SPOT	540	12	1	1	46089
SPOT	541	12	1	2	29305
SPOT	542	12	1	3	21696
SPOT	543	12	1	4	28502
SPOT	544	12	1	5	29744
SPOT	545	12	1	6	26950
SPOT	546	12	1	7	27190
SPOT	547	12	2	1	25632
SPOT	548	12	2	2	22502
SPOT	549	12	2	3	29177
SPOT	550	12	2	4	29232
SPOT	551	12	2	5	28406
SPOT	552	12	2	6	29958
SPOT	553	12	2	7	27993
SPOT	554	12	3	1	53510
SPOT	555	12	3	2	24182
SPOT	556	12	3	3	28297
SPOT	557	12	3	4	32022
SPOT	558	12	3	5	25484
SPOT	559	12	3	6	29068
SPOT	560	12	3	7	32198
SPOT	561	12	4	1	26940
SPOT	562	12	4	2	25324
SPOT	563	12	4	3	26652
SPOT	564	12	4	4	25110
SPOT	565	12	4	5	30297
SPOT	566	12	4	6	29910
SPOT	567	12	4	7	26611
SPOT	568	12	5	1	23689
SPOT	569	12	5	2	24281
SPOT	570	12	5	3	26742
SPOT	571	12	5	4	24409
SPOT	572	12	5	5	49728
SPOT	573	12	5	6	30704
SPOT	574	12	5	7	30768
SPOT	575	12	6	1	24745
SPOT	576	12	6	2	25702
SPOT	577	12	6	3	30864
SPOT	578	12	6	4	24281
SPOT	579	12	6	5	32268
SPOT	580	12	6	6	32259
SPOT	581	12	6	7	28713
SPOT	582	12	7	1	29171
SPOT	583	12	7	2	24601
SPOT	584	12	7	3	26220
SPOT	585	12	7	4	28937
SPOT	586	12	7	5	30246
SPOT	587	12	7	6	26080
SPOT	588	12	7	7	26560
SPOT	589	13	1	1	30950
SPOT	590	13	1	2	27916
SPOT	591	13	1	3	26992
SPOT	592	13	1	4	28342
SPOT	593	13	1	5	24259
SPOT	594	13	1	6	28697
SPOT	595	13	1	7	46652
SPOT	596	13	2	1	24972
SPOT	597	13	2	2	35609
SPOT	598	13	2	3	27808
SPOT	599	13	2	4	31222
SPOT	600	13	2	5	24841
SPOT	601	13	2	6	27104
SPOT	602	13	2	7	27894
SPOT	603	13	3	1	23888
SPOT	604	13	3	2	23820
SPOT	605	13	3	3	24777
SPOT	606	13	3	4	25923
SPOT	607	13	3	5	28796
SPOT	608	13	3	6	28416
SPOT	609	13	3	7	25836
SPOT	610	13	4	1	26784
SPOT	611	13	4	2	28876
SPOT	612	13	4	3	24883
SPOT	613	13	4	4	23913
SPOT	614	13	4	5	26515
SPOT	615	13	4	6	30275
SPOT	616	13	4	7	29219
SPOT	617	13	5	1	23974
SPOT	618	13	5	2	38985
SPOT	619	13	5	3	24985
SPOT	620	13	5	4	27907
SPOT	621	13	5	5	27260
SPOT	622	13	5	6	36297
SPOT	623	13	5	7	29097
SPOT	624	13	6	1	27827
SPOT	625	13	6	2	30729
SPOT	626	13	6	3	27475
SPOT	627	13	6	4	26710
SPOT	628	13	6	5	26320
SPOT	629	13	6	6	30611
SPOT	630	13	6	7	26144
SPOT	631	13	7	1	48780
SPOT	632	13	7	2	31849
SPOT	633	13	7	3	34752
SPOT	634	13	7	4	24006
SPOT	635	13	7	5	31692
SPOT	636	13	7	6	29075
SPOT	637	13	7	7	28777
SPOT	638	14	1	1	27219
SPOT	639	14	1	2	44003
SPOT	640	14	1	3	24364
SPOT	641	14	1	4	27395
SPOT	642	14	1	5	25056
SPOT	643	14	1	6	27612
SPOT	644	14	1	7	24976
SPOT	645	14	2	1	27843
SPOT	646	14	2	2	21628
SPOT	647	14	2	3	26134
SPOT	648	14	2	4	26163
SPOT	649	14	2	5	28294
SPOT	650	14	2	6	30563
SPOT	651	14	2	7	24044
SPOT	652	14	3	1	29456
SPOT	653	14	3	2	23686
SPOT	654	14	3	3	25766
SPOT	655	14	3	4	25814
SPOT	656	14	3	5	26195
SPOT	657	14	3	6	28300
SPOT	658	14	3	7	24025
SPOT	659	14	4	1	26400
SPOT	660	14	4	2	28768
SPOT	661	14	4	3	26240
SPOT	662	14	4	4	26195
SPOT	663	14	4	5	23868
SPOT	664	14	4	6	27520
SPOT	665	14	4	7	26236
SPOT	666	14	5	1	29446
SPOT	667	14	5	2	31529
SPOT	668	14	5	3	27571
SPOT	669	14	5	4	28435
SPOT	670	14	5	5	21433
SPOT	671	14	5	6	26006
SPOT	672	14	5	7	29676
SPOT	673	14	6	1	25228
SPOT	674	14	6	2	35491
SPOT	675	14	6	3	24208
SPOT	676	14	6	4	29260
SPOT	677	14	6	5	25014
SPOT	678	14	6	6	23795
SPOT	679	14	6	7	24355
SPOT	680	14	7	1	54761
SPOT	681	14	7	2	31536
SPOT	682	14	7	3	28006
SPOT	683	14	7	4	38105
SPOT	684	14	7	5	52102
SPOT	685	14	7	6	39216
SPOT	686	14	7	7	26246
SPOT	687	15	1	1	23257
SPOT	688	15	1	2	28787
SPOT	689	15	1	3	28950
SPOT	690	15	1	4	24051
SPOT	691	15	1	5	27216
SPOT	692	15	1	6	22012
SPOT	693	15	1	7	20390
SPOT	694	15	2	1	25276
SPOT	695	15	2	2	29712
SPOT	696	15	2	3	29740
SPOT	697	15	2	4	28416
SPOT	698	15	2	5	22380
SPOT	699	15	2	6	21308
SPOT	700	15	2	7	25686
SPOT	701	15	3	1	22768
SPOT	702	15	3	2	23638
SPOT	703	15	3	3	25542
SPOT	704	15	3	4	28739
SPOT	705	15	3	5	25424
SPOT	706	15	3	6	26057
SPOT	707	15	3	7	23536
SPOT	708	15	4	1	26979
SPOT	709	15	4	2	25430
SPOT	710	15	4	3	21548
SPOT	711	15	4	4	25520
SPOT	712	15	4	5	29372
SPOT	713	15	4	6	29161
SPOT	714	15	4	7	27270
SPOT	715	15	5	1	25363
SPOT	716	15	5	2	24144
SPOT	717	15	5	3	20857
SPOT	718	15	5	4	20048
SPOT	719	15	5	5	27062
SPOT	720	15	5	6	28694
SPOT	721	15	5	7	23552
SPOT	722	15	6	1	25891
SPOT	723	15	6	2	24860
SPOT	724	15	6	3	27785
SPOT	725	15	6	4	25305
SPOT	726	15	6	5	24297
SPOT	727	15	6	6	28944
SPOT	728	15	6	7	28793
SPOT	729	15	7	1	35814
SPOT	730	15	7	2	25251
SPOT	731	15	7	3	25952
SPOT	732	15	7	4	32774
SPOT	733	15	7	5	27392
SPOT	734	15	7	6	26889
SPOT	735	15	7	7	25782
SPOT	736	16	1	1	22700
SPOT	737	16	1	2	27526
SPOT	738	16	1	3	29644
SPOT	739	16	1	4	28387
SPOT	740	16	1	5	45984
SPOT	741	16	1	6	27603
SPOT	742	16	1	7	27843
SPOT	743	16	2	1	23817
SPOT	744	16	2	2	31379
SPOT	745	16	2	3	31126
SPOT	746	16	2	4	25318
SPOT	747	16	2	5	28944
SPOT	748	16	2	6	24857
SPOT	749	16	2	7	28144
SPOT	750	16	3	1	27344
SPOT	751	16	3	2	27926
SPOT	752	16	3	3	26294
SPOT	753	16	3	4	24457
SPOT	754	16	3	5	27353
SPOT	755	16	3	6	29340
SPOT	756	16	3	7	25334
SPOT	757	16	4	1	28851
SPOT	758	16	4	2	63516
SPOT	759	16	4	3	33833
SPOT	760	16	4	4	26336
SPOT	761	16	4	5	27891
SPOT	762	16	4	6	29507
SPOT	763	16	4	7	29027
SPOT	764	16	5	1	25769
SPOT	765	16	5	2	31648
SPOT	766	16	5	3	27456
SPOT	767	16	5	4	49161
SPOT	768	16	5	5	26710
SPOT	769	16	5	6	25008
SPOT	770	16	5	7	27424
SPOT	771	16	6	1	25792
SPOT	772	16	6	2	23785
SPOT	773	16	6	3	27529
SPOT	774	16	6	4	28681
SPOT	775	16	6	5	29030
SPOT	776	16	6	6	31558
SPOT	777	16	6	7	27190
SPOT	778	16	7	1	29356
SPOT	779	16	7	2	27286
SPOT	780	16	7	3	28646
SPOT	781	16	7	4	27958
SPOT	782	16	7	5	28441
SPOT	783	16	7	6	31196
SPOT	784	16	7	7	26985
SPOT	785	17	1	1	25180
SPOT	786	17	1	2	26745
SPOT	787	17	1	3	27446
SPOT	788	17	1	4	29155
SPOT	789	17	1	5	28438
SPOT	790	17	1	6	23888
SPOT	791	17	1	7	26192
SPOT	792	17	2	1	34748
SPOT	793	17	2	2	31872
SPOT	794	17	2	3	28121
SPOT	795	17	2	4	25456
SPOT	796	17	2	5	35964
SPOT	797	17	2	6	28656
SPOT	798	17	2	7	26624
SPOT	799	17	3	1	29116
SPOT	800	17	3	2	34566
SPOT	801	17	3	3	28460
SPOT	802	17	3	4	29884
SPOT	803	17	3	5	28307
SPOT	804	17	3	6	30729
SPOT	805	17	3	7	29488
SPOT	806	17	4	1	30204
SPOT	807	17	4	2	29552
SPOT	808	17	4	3	25568
SPOT	809	17	4	4	28576
SPOT	810	17	4	5	29811
SPOT	811	17	4	6	29411
SPOT	812	17	4	7	27408
SPOT	813	17	5	1	34489
SPOT	814	17	5	2	38044
SPOT	815	17	5	3	27769
SPOT	816	17	5	4	28422
SPOT	817	17	5	5	28969
SPOT	818	17	5	6	23987
SPOT	819	17	5	7	27049
SPOT	820	17	6	1	28508
SPOT	821	17	6	2	29558
SPOT	822	17	6	3	29308
SPOT	823	17	6	4	29968
SPOT	824	17	6	5	26089
SPOT	825	17	6	6	28614
SPOT	826	17	6	7	24681
SPOT	827	17	7	1	31660
SPOT	828	17	7	2	33968
SPOT	829	17	7	3	29452
SPOT	830	17	7	4	26588
SPOT	831	17	7	5	31920
SPOT	832	17	7	6	28435
SPOT	833	17	7	7	39795
SPOT	834	18	1	1	30432
SPOT	835	18	1	2	25145
SPOT	836	18	1	3	30515
SPOT	837	18	1	4	20515
SPOT	838	18	1	5	23696
SPOT	839	18	1	6	25552
SPOT	840	18	1	7	24092
SPOT	841	18	2	1	24512
SPOT	842	18	2	2	28176
SPOT	843	18	2	3	29388
SPOT	844	18	2	4	28483
SPOT	845	18	2	5	21657
SPOT	846	18	2	6	28067
SPOT	847	18	2	7	26995
SPOT	848	18	3	1	26892
SPOT	849	18	3	2	28390
SPOT	850	18	3	3	28691
SPOT	851	18	3	4	65081
SPOT	852	18	3	5	32297
SPOT	853	18	3	6	26524
SPOT	854	18	3	7	23881
SPOT	855	18	4	1	26150
SPOT	856	18	4	2	26921
SPOT	857	18	4	3	27609
SPOT	858	18	4	4	31251
SPOT	859	18	4	5	29113
SPOT	860	18	4	6	25142
SPOT	861	18	4	7	24918
SPOT	862	18	5	1	26745
SPOT	863	18	5	2	30806
SPOT	864	18	5	3	32416
SPOT	865	18	5	4	25664
SPOT	866	18	5	5	31724
SPOT	867	18	5	6	26694
SPOT	868	18	5	7	27228
SPOT	869	18	6	1	27558
SPOT	870	18	6	2	32355
SPOT	871	18	6	3	30361
SPOT	872	18	6	4	25619
SPOT	873	18	6	5	23203
SPOT	874	18	6	6	28128
SPOT	875	18	6	7	30857
SPOT	876	18	7	1	30921
SPOT	877	18	7	2	29257
SPOT	878	18	7	3	38736
SPOT	879	18	7	4	25712
SPOT	880	18	7	5	25193
SPOT	881	18	7	6	26080
SPOT	882	18	7	7	25318
SPOT	883	19	1	1	23395
SPOT	884	19	1	2	25472
SPOT	885	19	1	3	25993
SPOT	886	19	1	4	24892
SPOT	887	19	1	5	25648
SPOT	888	19	1	6	22534
SPOT	889	19	1	7	22787
SPOT	890	19	2	1	27436
SPOT	891	19	2	2	31769
SPOT	892	19	2	3	26553
SPOT	893	19	2	4	24249
SPOT	894	19	2	5	29772
SPOT	895	19	2	6	21849
SPOT	896	19	2	7	25299
SPOT	897	19	3	1	27347
SPOT	898	19	3	2	41750
SPOT	899	19	3	3	25683
SPOT	900	19	3	4	26691
SPOT	901	19	3	5	27011
SPOT	902	19	3	6	27043
SPOT	903	19	3	7	28972
SPOT	904	19	4	1	24972
SPOT	905	19	4	2	26220
SPOT	906	19	4	3	24992
SPOT	907	19	4	4	22201
SPOT	908	19	4	5	26016
SPOT	909	19	4	6	26153
SPOT	910	19	4	7	23798
SPOT	911	19	5	1	27091
SPOT	912	19	5	2	25321
SPOT	913	19	5	3	22656
SPOT	914	19	5	4	25875
SPOT	915	19	5	5	29193
SPOT	916	19	5	6	25977
SPOT	917	19	5	7	27996
SPOT	918	19	6	1	24064
SPOT	919	19	6	2	27785
SPOT	920	19	6	3	28624
SPOT	921	19	6	4	30572
SPOT	922	19	6	5	27804
SPOT	923	19	6	6	26649
SPOT	924	19	6	7	26089
SPOT	925	19	7	1	24000
SPOT	926	19	7	2	28131
SPOT	927	19	7	3	40432
SPOT	928	19	7	4	65280
SPOT	929	19	7	5	32249
SPOT	930	19	7	6	27459
SPOT	931	19	7	7	26796
SPOT	932	20	1	1	26800
SPOT	933	20	1	2	28918
SPOT	934	20	1	3	28995
SPOT	935	20	1	4	25484
SPOT	936	20	1	5	27542
SPOT	937	20	1	6	29427
SPOT	938	20	1	7	27782
SPOT	939	20	2	1	26307
SPOT	940	20	2	2	30816
SPOT	941	20	2	3	26390
SPOT	942	20	2	4	26940
SPOT	943	20	2	5	25340
SPOT	944	20	2	6	27916
SPOT	945	20	2	7	28038
SPOT	946	20	3	1	32486
SPOT	947	20	3	2	27881
SPOT	948	20	3	3	32451
SPOT	949	20	3	4	22764
SPOT	950	20	3	5	24304
SPOT	951	20	3	6	25097
SPOT	952	20	3	7	28540
SPOT	953	20	4	1	24841
SPOT	954	20	4	2	28147
SPOT	955	20	4	3	27897
SPOT	956	20	4	4	27584
SPOT	957	20	4	5	26528
SPOT	958	20	4	6	32793
SPOT	959	20	4	7	27286
SPOT	960	20	5	1	25465
SPOT	961	20	5	2	26873
SPOT	962	20	5	3	27091
SPOT	963	20	5	4	29465
SPOT	964	20	5	5	36883
SPOT	965	20	5	6	25388
SPOT	966	20	5	7	25785
SPOT	967	20	6	1	24208
SPOT	968	20	6	2	25340
SPOT	969	20	6	3	28313
SPOT	970	20	6	4	28051
SPOT	971	20	6	5	43440
SPOT	972	20	6	6	33881
SPOT	973	20	6	7	26822
SPOT	974	20	7	1	28857
SPOT	975	20	7	2	23824
SPOT	976	20	7	3	23257
SPOT	977	20	7	4	39958
SPOT	978	20	7	5	65280
SPOT	979	20	7	6	37456
SPOT	980	20	7	7	29328
SPOT	981	21	1	1	28617
SPOT	982	21	1	2	33718
SPOT	983	21	1	3	32352
SPOT	984	21	1	4	24950
SPOT	985	21	1	5	30003
SPOT	986	21	1	6	26361
SPOT	987	21	1	7	26684
SPOT	988	21	2	1	31456
SPOT	989	21	2	2	30838
SPOT	990	21	2	3	32054
SPOT	991	21	2	4	31401
SPOT	992	21	2	5	28486
SPOT	993	21	2	6	31785
SPOT	994	21	2	7	27401
SPOT	995	21	3	1	29964
SPOT	996	21	3	2	31152
SPOT	997	21	3	3	31654
SPOT	998	21	3	4	39939
SPOT	999	21	3	5	35430
SPOT	1000	21	3	6	27302
SPOT	1001	21	3	7	23692
SPOT	1002	21	4	1	31724
SPOT	1003	21	4	2	31568
SPOT	1004	21	4	3	29446
SPOT	1005	21	4	4	28278
SPOT	1006	21	4	5	30492
SPOT	1007	21	4	6	34979
SPOT	1008	21	4	7	25059
SPOT	1009	21	5	1	25049
SPOT	1010	21	5	2	28515
SPOT	1011	21	5	3	26652
SPOT	1012	21	5	4	32966
SPOT	1013	21	5	5	29372
SPOT	1014	21	5	6	26771
SPOT	1015	21	5	7	26172
SPOT	1016	21	6	1	31184
SPOT	1017	21	6	2	25420
SPOT	1018	21	6	3	31196
SPOT	1019	21	6	4	28825
SPOT	1020	21	6	5	31836
SPOT	1021	21	6	6	32793
SPOT	1022	21	6	7	29302
SPOT	1023	21	7	1	25408
SPOT	1024	21	7	2	33760
SPOT	1025	21	7	3	30265
SPOT	1026	21	7	4	33299
SPOT	1027	21	7	5	25094
SPOT	1028	21	7	6	34582
SPOT	1029	21	7	7	35958
SPOT	1030	22	1	1	26364
SPOT	1031	22	1	2	24899
SPOT	1032	22	1	3	25750
SPOT	1033	22	1	4	24825
SPOT	1034	22	1	5	26025
SPOT	1035	22	1	6	27001
SPOT	1036	22	1	7	25638
SPOT	1037	22	2	1	27507
SPOT	1038	22	2	2	28832
SPOT	1039	22	2	3	28406
SPOT	1040	22	2	4	28224
SPOT	1041	22	2	5	28019
SPOT	1042	22	2	6	27968
SPOT	1043	22	2	7	23568
SPOT	1044	22	3	1	30467
SPOT	1045	22	3	2	45737
SPOT	1046	22	3	3	26652
SPOT	1047	22	3	4	27798
SPOT	1048	22	3	5	27228
SPOT	1049	22	3	6	25100
SPOT	1050	22	3	7	22940
SPOT	1051	22	4	1	26889
SPOT	1052	22	4	2	26806
SPOT	1053	22	4	3	26224
SPOT	1054	22	4	4	26892
SPOT	1055	22	4	5	26403
SPOT	1056	22	4	6	25977
SPOT	1057	22	4	7	26896
SPOT	1058	22	5	1	23609
SPOT	1059	22	5	2	26684
SPOT	1060	22	5	3	23968
SPOT	1061	22	5	4	26889
SPOT	1062	22	5	5	28272
SPOT	1063	22	5	6	28713
SPOT	1064	22	5	7	26176
SPOT	1065	22	6	1	27728
SPOT	1066	22	6	2	26105
SPOT	1067	22	6	3	26451
SPOT	1068	22	6	4	23740
SPOT	1069	22	6	5	35155
SPOT	1070	22	6	6	24489
SPOT	1071	22	6	7	25500
SPOT	1072	22	7	1	32115
SPOT	1073	22	7	2	26857
SPOT	1074	22	7	3	24259
SPOT	1075	22	7	4	28960
SPOT	1076	22	7	5	28694
SPOT	1077	22	7	6	23404
SPOT	1078	22	7	7	28761
SPOT	1079	23	1	1	22880
SPOT	1080	23	1	2	27417
SPOT	1081	23	1	3	39532
SPOT	1082	23	1	4	54854
SPOT	1083	23	1	5	26761
SPOT	1084	23	1	6	26924
SPOT	1085	23	1	7	26979
SPOT	1086	23	2	1	28156
SPOT	1087	23	2	2	27776
SPOT	1088	23	2	3	26028
SPOT	1089	23	2	4	31296
SPOT	1090	23	2	5	25529
SPOT	1091	23	2	6	21984
SPOT	1092	23	2	7	28236
SPOT	1093	23	3	1	25235
SPOT	1094	23	3	2	24601
SPOT	1095	23	3	3	25078
SPOT	1096	23	3	4	38723
SPOT	1097	23	3	5	25958
SPOT	1098	23	3	6	29392
SPOT	1099	23	3	7	32982
SPOT	1100	23	4	1	28800
SPOT	1101	23	4	2	29715
SPOT	1102	23	4	3	59376
SPOT	1103	23	4	4	27856
SPOT	1104	23	4	5	27452
SPOT	1105	23	4	6	33350
SPOT	1106	23	4	7	27670
SPOT	1107	23	5	1	32009
SPOT	1108	23	5	2	27148
SPOT	1109	23	5	3	25088
SPOT	1110	23	5	4	27961
SPOT	1111	23	5	5	26278
SPOT	1112	23	5	6	24470
SPOT	1113	23	5	7	27280
SPOT	1114	23	6	1	30288
SPOT	1115	23	6	2	29536
SPOT	1116	23	6	3	24662
SPOT	1117	23	6	4	27964
SPOT	1118	23	6	5	26796
SPOT	1119	23	6	6	28486
SPOT	1120	23	6	7	24739
SPOT	1121	23	7	1	64592
SPOT	1122	23	7	2	27840
SPOT	1123	23	7	3	28918
SPOT	1124	23	7	4	24409
SPOT	1125	23	7	5	23795
SPOT	1126	23	7	6	26944
SPOT	1127	23	7	7	24051
SPOT	1128	24	1	1	26892
SPOT	1129	24	1	2	27209
SPOT	1130	24	1	3	26419
SPOT	1131	24	1	4	33600
SPOT	1132	24	1	5	61984
SPOT	1133	24	1	6	28777
SPOT	1134	24	1	7	28470
SPOT	1135	24	2	1	22899
SPOT	1136	24	2	2	23926
SPOT	1137	24	2	3	28230
SPOT	1138	24	2	4	25267
SPOT	1139	24	2	5	28992
SPOT	1140	24	2	6	27241
SPOT	1141	24	2	7	28796
SPOT	1142	24	3	1	27740
SPOT	1143	24	3	2	22828
SPOT	1144	24	3	3	27548
SPOT	1145	24	3	4	25395
SPOT	1146	24	3	5	25456
SPOT	1147	24	3	6	26636
SPOT	1148	24	3	7	25388
SPOT	1149	24	4	1	24492
SPOT	1150	24	4	2	26777
SPOT	1151	24	4	3	27475
SPOT	1152	24	4	4	26496
SPOT	1153	24	4	5	29040
SPOT	1154	24	4	6	26204
SPOT	1155	24	4	7	26377
SPOT	1156	24	5	1	25273
SPOT	1157	24	5	2	27123
SPOT	1158	24	5	3	23667
SPOT	1159	24	5	4	25116
SPOT	1160	24	5	5	30252
SPOT	1161	24	5	6	27641
SPOT	1162	24	5	7	32060
SPOT	1163	24	6	1	22099
SPOT	1164	24	6	2	21529
SPOT	1165	24	6	3	28566
SPOT	1166	24	6	4	23568
SPOT	1167	24	6	5	27724
SPOT	1168	24	6	6	26384
SPOT	1169	24	6	7	26924
SPOT	1170	24	7	1	27369
SPOT	1171	24	7	2	32268
SPOT	1172	24	7	3	21577
SPOT	1173	24	7	4	27126
SPOT	1174	24	7	5	31120
SPOT	1175	24	7	6	31356
SPOT	1176	24	7	7	24684
SPOT	1177	25	1	1	29392
SPOT	1178	25	1	2	26243
SPOT	1179	25	1	3	29004
SPOT	1180	25	1	4	27302
SPOT	1181	25	1	5	29916
SPOT	1182	25	1	6	26128
SPOT	1183	25	1	7	26220
SPOT	1184	25	2	1	26870
SPOT	1185	25	2	2	24764
SPOT	1186	25	2	3	26105
SPOT	1187	25	2	4	32278
SPOT	1188	25	2	5	27315
SPOT	1189	25	2	6	28012
SPOT	1190	25	2	7	28358
SPOT	1191	25	3	1	27331
SPOT	1192	25	3	2	26988
SPOT	1193	25	3	3	29510
SPOT	1194	25	3	4	30803
SPOT	1195	25	3	5	43840
SPOT	1196	25	3	6	23814
SPOT	1197	25	3	7	22489
SPOT	1198	25	4	1	31529
SPOT	1199	25	4	2	32512
SPOT	1200	25	4	3	29875
SPOT	1201	25	4	4	26854
SPOT	1202	25	4	5	27529
SPOT	1203	25	4	6	27011
SPOT	1204	25	4	7	26048
SPOT	1205	25	5	1	27865
SPOT	1206	25	5	2	25382
SPOT	1207	25	5	3	27817
SPOT	1208	25	5	4	23075
SPOT	1209	25	5	5	25190
SPOT	1210	25	5	6	25657
SPOT	1211	25	5	7	22659
SPOT	1212	25	6	1	24009
SPOT	1213	25	6	2	26012
SPOT	1214	25	6	3	29376
SPOT	1215	25	6	4	27228
SPOT	1216	25	6	5	25651
SPOT	1217	25	6	6	25148
SPOT	1218	25	6	7	25200
SPOT	1219	25	7	1	32304
SPOT	1220	25	7	2	29494
SPOT	1221	25	7	3	33430
SPOT	1222	25	7	4	25980
SPOT	1223	25	7	5	23145
SPOT	1224	25	7	6	28534
SPOT	1225	25	7	7	27651
SPOT	1226	26	1	1	23897
SPOT	1227	26	1	2	23196
SPOT	1228	26	1	3	26454
SPOT	1229	26	1	4	27171
SPOT	1230	26	1	5	27078
SPOT	1231	26	1	6	25126
SPOT	1232	26	1	7	24969
SPOT	1233	26	2	1	27011
SPOT	1234	26	2	2	24396
SPOT	1235	26	2	3	32857
SPOT	1236	26	2	4	24230
SPOT	1237	26	2	5	26208
SPOT	1238	26	2	6	27596
SPOT	1239	26	2	7	27104
SPOT	1240	26	3	1	28105
SPOT	1241	26	3	2	26272
SPOT	1242	26	3	3	39033
SPOT	1243	26	3	4	27686
SPOT	1244	26	3	5	25590
SPOT	1245	26	3	6	21718
SPOT	1246	26	3	7	22131
SPOT	1247	26	4	1	26832
SPOT	1248	26	4	2	23369
SPOT	1249	26	4	3	24192
SPOT	1250	26	4	4	25382
SPOT	1251	26	4	5	27286
SPOT	1252	26	4	6	25811
SPOT	1253	26	4	7	25257
SPOT	1254	26	5	1	23484
SPOT	1255	26	5	2	30614
SPOT	1256	26	5	3	23100
SPOT	1257	26	5	4	25833
SPOT	1258	26	5	5	24960
SPOT	1259	26	5	6	23091
SPOT	1260	26	5	7	21929
SPOT	1261	26	6	1	22707
SPOT	1262	26	6	2	25328
SPOT	1263	26	6	3	23299
SPOT	1264	26	6	4	29142
SPOT	1265	26	6	5	24966
SPOT	1266	26	6	6	22918
SPOT	1267	26	6	7	22332
SPOT	1268	26	7	1	24131
SPOT	1269	26	7	2	25216
SPOT	1270	26	7	3	27459
SPOT	1271	26	7	4	27126
SPOT	1272	26	7	5	26214
SPOT	1273	26	7	6	24953
SPOT	1274	26	7	7	26291
SPOT	1275	27	1	1	26841
SPOT	1276	27	1	2	29312
SPOT	1277	27	1	3	24924
SPOT	1278	27	1	4	24742
SPOT	1279	27	1	5	24816
SPOT	1280	27	1	6	24076
SPOT	1281	27	1	7	27552
SPOT	1282	27	2	1	25212
SPOT	1283	27	2	2	23056
SPOT	1284	27	2	3	26083
SPOT	1285	27	2	4	24361
SPOT	1286	27	2	5	21945
SPOT	1287	27	2	6	25644
SPOT	1288	27	2	7	23760
SPOT	1289	27	3	1	28864
SPOT	1290	27	3	2	23123
SPOT	1291	27	3	3	23875
SPOT	1292	27	3	4	26780
SPOT	1293	27	3	5	24294
SPOT	1294	27	3	6	26854
SPOT	1295	27	3	7	23612
SPOT	1296	27	4	1	26028
SPOT	1297	27	4	2	22905
SPOT	1298	27	4	3	23692
SPOT	1299	27	4	4	24163
SPOT	1300	27	4	5	27177
SPOT	1301	27	4	6	28819
SPOT	1302	27	4	7	29014
SPOT	1303	27	5	1	23011
SPOT	1304	27	5	2	28329
SPOT	1305	27	5	3	29212
SPOT	1306	27	5	4	24736
SPOT	1307	27	5	5	21958
SPOT	1308	27	5	6	59129
SPOT	1309	27	5	7	26585
SPOT	1310	27	6	1	27504
SPOT	1311	27	6	2	30585
SPOT	1312	27	6	3	25824
SPOT	1313	27	6	4	24995
SPOT	1314	27	6	5	25852
SPOT	1315	27	6	6	24432
SPOT	1316	27	6	7	27267
SPOT	1317	27	7	1	23385
SPOT	1318	27	7	2	24905
SPOT	1319	27	7	3	24454
SPOT	1320	27	7	4	23360
SPOT	1321	27	7	5	25145
SPOT	1322	27	7	6	35088
SPOT	1323	27	7	7	25596
SPOT	1324	28	1	1	42201
SPOT	1325	28	1	2	22214
SPOT	1326	28	1	3	22281
SPOT	1327	28	1	4	26131
SPOT	1328	28	1	5	25388
SPOT	1329	28	1	6	30604
SPOT	1330	28	1	7	24608
SPOT	1331	28	2	1	23625
SPOT	1332	28	2	2	22390
SPOT	1333	28	2	3	27718
SPOT	1334	28	2	4	24403
SPOT	1335	28	2	5	25081
SPOT	1336	28	2	6	23872
SPOT	1337	28	2	7	26636
SPOT	1338	28	3	1	25091
SPOT	1339	28	3	2	21862
SPOT	1340	28	3	3	27545
SPOT	1341	28	3	4	27740
SPOT	1342	28	3	5	23561
SPOT	1343	28	3	6	27049
SPOT	1344	28	3	7	26944
SPOT	1345	28	4	1	28915
SPOT	1346	28	4	2	24604
SPOT	1347	28	4	3	22812
SPOT	1348	28	4	4	26716
SPOT	1349	28	4	5	25254
SPOT	1350	28	4	6	29827
SPOT	1351	28	4	7	27148
SPOT	1352	28	5	1	27376
SPOT	1353	28	5	2	30070
SPOT	1354	28	5	3	23651
SPOT	1355	28	5	4	26339
SPOT	1356	28	5	5	25558
SPOT	1357	28	5	6	27811
SPOT	1358	28	5	7	30188
SPOT	1359	28	6	1	30355
SPOT	1360	28	6	2	21846
SPOT	1361	28	6	3	27840
SPOT	1362	28	6	4	29910
SPOT	1363	28	6	5	26204
SPOT	1364	28	6	6	26339
SPOT	1365	28	6	7	29628
SPOT	1366	28	7	1	37718
SPOT	1367	28	7	2	22537
SPOT	1368	28	7	3	22643
SPOT	1369	28	7	4	24444
SPOT	1370	28	7	5	26435
SPOT	1371	28	7	6	24726
SPOT	1372	28	7	7	25987
SPOT	1373	29	1	1	29846
SPOT	1374	29	1	2	25712
SPOT	1375	29	1	3	28438
SPOT	1376	29	1	4	37548
SPOT	1377	29	1	5	29593
SPOT	1378	29	1	6	26723
SPOT	1379	29	1	7	27792
SPOT	1380	29	2	1	23987
SPOT	1381	29	2	2	28643
SPOT	1382	29	2	3	30608
SPOT	1383	29	2	4	41401
SPOT	1384	29	2	5	32467
SPOT	1385	29	2	6	30745
SPOT	1386	29	2	7	26880
SPOT	1387	29	3	1	39494
SPOT	1388	29	3	2	27990
SPOT	1389	29	3	3	28713
SPOT	1390	29	3	4	26515
SPOT	1391	29	3	5	24025
SPOT	1392	29	3	6	28707
SPOT	1393	29	3	7	50294
SPOT	1394	29	4	1	41206
SPOT	1395	29	4	2	30668
SPOT	1396	29	4	3	28192
SPOT	1397	29	4	4	25948
SPOT	1398	29	4	5	27894
SPOT	1399	29	4	6	25747
SPOT	1400	29	4	7	51404
SPOT	1401	29	5	1	33494
SPOT	1402	29	5	2	28467
SPOT	1403	29	5	3	26435
SPOT	1404	29	5	4	30044
SPOT	1405	29	5	5	26089
SPOT	1406	29	5	6	24931
SPOT	1407	29	5	7	29248
SPOT	1408	29	6	1	26412
SPOT	1409	29	6	2	33734
SPOT	1410	29	6	3	24176
SPOT	1411	29	6	4	30611
SPOT	1412	29	6	5	28035
SPOT	1413	29	6	6	27113
SPOT	1414	29	6	7	26860
SPOT	1415	29	7	1	28544
SPOT	1416	29	7	2	23478
SPOT	1417	29	7	3	24921
SPOT	1418	29	7	4	25401
SPOT	1419	29	7	5	28598
SPOT	1420	29	7	6	24771
SPOT	1421	29	7	7	29948
SPOT	1422	30	1	1	23923
SPOT	1423	30	1	2	23875
SPOT	1424	30	1	3	25686
SPOT	1425	30	1	4	28448
SPOT	1426	30	1	5	23001
SPOT	1427	30	1	6	24048
SPOT	1428	30	1	7	25075
SPOT	1429	30	2	1	26518
SPOT	1430	30	2	2	27238
SPOT	1431	30	2	3	27872
SPOT	1432	30	2	4	26518
SPOT	1433	30	2	5	24710
SPOT	1434	30	2	6	25196
SPOT	1435	30	2	7	27699
SPOT	1436	30	3	1	24406
SPOT	1437	30	3	2	28608
SPOT	1438	30	3	3	26102
SPOT	1439	30	3	4	27468
SPOT	1440	30	3	5	27388
SPOT	1441	30	3	6	27190
SPOT	1442	30	3	7	29593
SPOT	1443	30	4	1	28755
SPOT	1444	30	4	2	29907
SPOT	1445	30	4	3	23705
SPOT	1446	30	4	4	24108
SPOT	1447	30	4	5	26204
SPOT	1448	30	4	6	26851
SPOT	1449	30	4	7	28054
SPOT	1450	30	5	1	26265
SPOT	1451	30	5	2	26854
SPOT	1452	30	5	3	27328
SPOT	1453	30	5	4	24563
SPOT	1454	30	5	5	24076
SPOT	1455	30	5	6	30076
SPOT	1456	30	5	7	22064
SPOT	1457	30	6	1	21766
SPOT	1458	30	6	2	41516
SPOT	1459	30	6	3	26848
SPOT	1460	30	6	4	23056
SPOT	1461	30	6	5	26326
SPOT	1462	30	6	6	24329
SPOT	1463	30	6	7	27203
SPOT	1464	30	7	1	51328
SPOT	1465	30	7	2	24214
SPOT	1466	30	7	3	27347
SPOT	1467	30	7	4	24422
SPOT	1468	30	7	5	29264
SPOT	1469	30	7	6	34307
SPOT	1470	30	7	7	25593
SPOT	1471	31	1	1	22764
SPOT	1472	31	1	2	23196
SPOT	1473	31	1	3	24281
SPOT	1474	31	1	4	25760
SPOT	1475	31	1	5	23241
SPOT	1476	31	1	6	24435
SPOT	1477	31	1	7	27244
SPOT	1478	31	2	1	27587
SPOT	1479	31	2	2	24329
SPOT	1480	31	2	3	21267
SPOT	1481	31	2	4	23139
SPOT	1482	31	2	5	23958
SPOT	1483	31	2	6	21785
SPOT	1484	31	2	7	24371
SPOT	1485	31	3	1	28816
SPOT	1486	31	3	2	25235
SPOT	1487	31	3	3	28467
SPOT	1488	31	3	4	23174
SPOT	1489	31	3	5	26716
SPOT	1490	31	3	6	28876
SPOT	1491	31	3	7	33126
SPOT	1492	31	4	1	26713
SPOT	1493	31	4	2	23456
SPOT	1494	31	4	3	24323
SPOT	1495	31	4	4	25990
SPOT	1496	31	4	5	23286
SPOT	1497	31	4	6	25564
SPOT	1498	31	4	7	25337
SPOT	1499	31	5	1	25561
SPOT	1500	31	5	2	24208
SPOT	1501	31	5	3	20560
SPOT	1502	31	5	4	21670
SPOT	1503	31	5	5	28803
SPOT	1504	31	5	6	42822
SPOT	1505	31	5	7	34067
SPOT	1506	31	6	1	32092
SPOT	1507	31	6	2	23148
SPOT	1508	31	6	3	24800
SPOT	1509	31	6	4	22960
SPOT	1510	31	6	5	21369
SPOT	1511	31	6	6	29657
SPOT	1512	31	6	7	36992
SPOT	1513	31	7	1	29712
SPOT	1514	31	7	2	24057
SPOT	1515	31	7	3	25616
SPOT	1516	31	7	4	24892
SPOT	1517	31	7	5	25440
SPOT	1518	31	7	6	23027
SPOT	1519	31	7	7	20822
SPOT	1520	32	1	1	25936
SPOT	1521	32	1	2	28496
SPOT	1522	32	1	3	27110
SPOT	1523	32	1	4	22966
SPOT	1524	32	1	5	23462
SPOT	1525	32	1	6	29699
SPOT	1526	32	1	7	29596
SPOT	1527	32	2	1	27587
SPOT	1528	32	2	2	27443
SPOT	1529	32	2	3	28905
SPOT	1530	32	2	4	26985
SPOT	1531	32	2	5	23945
SPOT	1532	32	2	6	31593
SPOT	1533	32	2	7	26800
SPOT	1534	32	3	1	63417
SPOT	1535	32	3	2	28281
SPOT	1536	32	3	3	29315
SPOT	1537	32	3	4	22758
SPOT	1538	32	3	5	25020
SPOT	1539	32	3	6	26896
SPOT	1540	32	3	7	25977
SPOT	1541	32	4	1	30160
SPOT	1542	32	4	2	34236
SPOT	1543	32	4	3	23916
SPOT	1544	32	4	4	26300
SPOT	1545	32	4	5	25536
SPOT	1546	32	4	6	25891
SPOT	1547	32	4	7	23878
SPOT	1548	32	5	1	25993
SPOT	1549	32	5	2	28553
SPOT	1550	32	5	3	23020
SPOT	1551	32	5	4	23929
SPOT	1552	32	5	5	27750
SPOT	1553	32	5	6	25827
SPOT	1554	32	5	7	28032
SPOT	1555	32	6	1	26080
SPOT	1556	32	6	2	23993
SPOT	1557	32	6	3	27609
SPOT	1558	32	6	4	22851
SPOT	1559	32	6	5	24665
SPOT	1560	32	6	6	32966
SPOT	1561	32	6	7	28841
SPOT	1562	32	7	1	28665
SPOT	1563	32	7	2	25004
SPOT	1564	32	7	3	25814
SPOT	1565	32	7	4	22604
SPOT	1566	32	7	5	23731
SPOT	1567	32	7	6	25616
SPOT	1568	32	7	7	27369
SPOT	1569	33	1	1	21587
SPOT	1570	33	1	2	25971
SPOT	1571	33	1	3	23139
SPOT	1572	33	1	4	24326
SPOT	1573	33	1	5	26534
SPOT	1574	33	1	6	25478
SPOT	1575	33	1	7	26035
SPOT	1576	33	2	1	23267
SPOT	1577	33	2	2	26195
SPOT	1578	33	2	3	25385
SPOT	1579	33	2	4	27532
SPOT	1580	33	2	5	25910
SPOT	1581	33	2	6	26252
SPOT	1582	33	2	7	21510
SPOT	1583	33	3	1	29484
SPOT	1584	33	3	2	28169
SPOT	1585	33	3	3	22934
SPOT	1586	33	3	4	24086
SPOT	1587	33	3	5	30233
SPOT	1588	33	3	6	27046
SPOT	1589	33	3	7	23427
SPOT	1590	33	4	1	26659
SPOT	1591	33	4	2	24643
SPOT	1592	33	4	3	23689
SPOT	1593	33	4	4	27852
SPOT	1594	33	4	5	27449
SPOT	1595	33	4	6	27267
SPOT	1596	33	4	7	27132
SPOT	1597	33	5	1	30764
SPOT	1598	33	5	2	27955
SPOT	1599	33	5	3	24067
SPOT	1600	33	5	4	26812
SPOT	1601	33	5	5	24588
SPOT	1602	33	5	6	34902
SPOT	1603	33	5	7	23750
SPOT	1604	33	6	1	35769
SPOT	1605	33	6	2	29363
SPOT	1606	33	6	3	26995
SPOT	1607	33	6	4	25884
SPOT	1608	33	6	5	29091
SPOT	1609	33	6	6	50713
SPOT	1610	33	6	7	25993
SPOT	1611	33	7	1	27900
SPOT	1612	33	7	2	33891
SPOT	1613	33	7	3	27158
SPOT	1614	33	7	4	29571
SPOT	1615	33	7	5	28569
SPOT	1616	33	7	6	40166
SPOT	1617	33	7	7	37654
SPOT	1618	34	1	1	25760
SPOT	1619	34	1	2	24080
SPOT	1620	34	1	3	23571
SPOT	1621	34	1	4	22963
SPOT	1622	34	1	5	22947
SPOT	1623	34	1	6	30307
SPOT	1624	34	1	7	25404
SPOT	1625	34	2	1	25526
SPOT	1626	34	2	2	23283
SPOT	1627	34	2	3	23843
SPOT	1628	34	2	4	24329
SPOT	1629	34	2	5	25068
SPOT	1630	34	2	6	34915
SPOT	1631	34	2	7	22640
SPOT	1632	34	3	1	24585
SPOT	1633	34	3	2	25078
SPOT	1634	34	3	3	26566
SPOT	1635	34	3	4	26496
SPOT	1636	34	3	5	22947
SPOT	1637	34	3	6	28585
SPOT	1638	34	3	7	21427
SPOT	1639	34	4	1	28268
SPOT	1640	34	4	2	25033
SPOT	1641	34	4	3	25417
SPOT	1642	34	4	4	26694
SPOT	1643	34	4	5	26406
SPOT	1644	34	4	6	30073
SPOT	1645	34	4	7	25875
SPOT	1646	34	5	1	24748
SPOT	1647	34	5	2	26115
SPOT	1648	34	5	3	27529
SPOT	1649	34	5	4	24108
SPOT	1650	34	5	5	28259
SPOT	1651	34	5	6	27328
SPOT	1652	34	5	7	26534
SPOT	1653	34	6	1	29356
SPOT	1654	34	6	2	25708
SPOT	1655	34	6	3	24358
SPOT	1656	34	6	4	22880
SPOT	1657	34	6	5	21788
SPOT	1658	34	6	6	22259
SPOT	1659	34	6	7	25056
SPOT	1660	34	7	1	24294
SPOT	1661	34	7	2	25379
SPOT	1662	34	7	3	23644
SPOT	1663	34	7	4	25372
SPOT	1664	34	7	5	20988
SPOT	1665	34	7	6	19756
SPOT	1666	34	7	7	21465
SPOT	1667	35	1	1	23526
SPOT	1668	35	1	2	24691
SPOT	1669	35	1	3	25980
SPOT	1670	35	1	4	24022
SPOT	1671	35	1	5	23779
SPOT	1672	35	1	6	27328
SPOT	1673	35	1	7	25100
SPOT	1674	35	2	1	27168
SPOT	1675	35	2	2	21766
SPOT	1676	35	2	3	25267
SPOT	1677	35	2	4	25212
SPOT	1678	35	2	5	26358
SPOT	1679	35	2	6	24982
SPOT	1680	35	2	7	24774
SPOT	1681	35	3	1	24172
SPOT	1682	35	3	2	23632
SPOT	1683	35	3	3	22857
SPOT	1684	35	3	4	26659
SPOT	1685	35	3	5	29718
SPOT	1686	35	3	6	30060
SPOT	1687	35	3	7	25721
SPOT	1688	35	4	1	24630
SPOT	1689	35	4	2	24083
SPOT	1690	35	4	3	25395
SPOT	1691	35	4	4	30976
SPOT	1692	35	4	5	26681
SPOT	1693	35	4	6	19936
SPOT	1694	35	4	7	25929
SPOT	1695	35	5	1	25081
SPOT	1696	35	5	2	26768
SPOT	1697	35	5	3	23408
SPOT	1698	35	5	4	23798
SPOT	1699	35	5	5	28275
SPOT	1700	35	5	6	24499
SPOT	1701	35	5	7	26643
SPOT	1702	35	6	1	24540
SPOT	1703	35	6	2	28601
SPOT	1704	35	6	3	27971
SPOT	1705	35	6	4	24400
SPOT	1706	35	6	5	29161
SPOT	1707	35	6	6	27004
SPOT	1708	35	6	7	51609
SPOT	1709	35	7	1	23968
SPOT	1710	35	7	2	21715
SPOT	1711	35	7	3	23612
SPOT	1712	35	7	4	25609
SPOT	1713	35	7	5	28444
SPOT	1714	35	7	6	23744
SPOT	1715	35	7	7	27254
SPOT	1716	36	1	1	57308
SPOT	1717	36	1	2	26924
SPOT	1718	36	1	3	24617
SPOT	1719	36	1	4	26192
SPOT	1720	36	1	5	32947
SPOT	1721	36	1	6	26624
SPOT	1722	36	1	7	26099
SPOT	1723	36	2	1	29353
SPOT	1724	36	2	2	23865
SPOT	1725	36	2	3	27699
SPOT	1726	36	2	4	28633
SPOT	1727	36	2	5	24912
SPOT	1728	36	2	6	29686
SPOT	1729	36	2	7	29446
SPOT	1730	36	3	1	59731
SPOT	1731	36	3	2	25139
SPOT	1732	36	3	3	23155
SPOT	1733	36	3	4	28422
SPOT	1734	36	3	5	30188
SPOT	1735	36	3	6	30003
SPOT	1736	36	3	7	27571
SPOT	1737	36	4	1	26483
SPOT	1738	36	4	2	23801
SPOT	1739	36	4	3	27299
SPOT	1740	36	4	4	27641
SPOT	1741	36	4	5	32390
SPOT	1742	36	4	6	25916
SPOT	1743	36	4	7	26854
SPOT	1744	36	5	1	26972
SPOT	1745	36	5	2	23308
SPOT	1746	36	5	3	26710
SPOT	1747	36	5	4	30076
SPOT	1748	36	5	5	61718
SPOT	1749	36	5	6	28540
SPOT	1750	36	5	7	31660
SPOT	1751	36	6	1	32032
SPOT	1752	36	6	2	30217
SPOT	1753	36	6	3	25881
SPOT	1754	36	6	4	27072
SPOT	1755	36	6	5	28467
SPOT	1756	36	6	6	35577
SPOT	1757	36	6	7	36716
SPOT	1758	36	7	1	36812
SPOT	1759	36	7	2	25379
SPOT	1760	36	7	3	23369
SPOT	1761	36	7	4	28160
SPOT	1762	36	7	5	31212
SPOT	1763	36	7	6	30976
SPOT	1764	36	7	7	29852
SPOT	1765	37	1	1	23712
SPOT	1766	37	1	2	28771
SPOT	1767	37	1	3	26713
SPOT	1768	37	1	4	23529
SPOT	1769	37	1	5	24963
SPOT	1770	37	1	6	31910
SPOT	1771	37	1	7	26160
SPOT	1772	37	2	1	27494
SPOT	1773	37	2	2	32806
SPOT	1774	37	2	3	27952
SPOT	1775	37	2	4	29350
SPOT	1776	37	2	5	26643
SPOT	1777	37	2	6	27721
SPOT	1778	37	2	7	25334
SPOT	1779	37	3	1	25129
SPOT	1780	37	3	2	30211
SPOT	1781	37	3	3	29008
SPOT	1782	37	3	4	36470
SPOT	1783	37	3	5	29648
SPOT	1784	37	3	6	29718
SPOT	1785	37	3	7	30544
SPOT	1786	37	4	1	23488
SPOT	1787	37	4	2	29756
SPOT	1788	37	4	3	28406
SPOT	1789	37	4	4	29091
SPOT	1790	37	4	5	27686
SPOT	1791	37	4	6	27043
SPOT	1792	37	4	7	29321
SPOT	1793	37	5	1	26297
SPOT	1794	37	5	2	31264
SPOT	1795	37	5	3	22800
SPOT	1796	37	5	4	24348
SPOT	1797	37	5	5	27603
SPOT	1798	37	5	6	24848
SPOT	1799	37	5	7	25132
SPOT	1800	37	6	1	28643
SPOT	1801	37	6	2	28492
SPOT	1802	37	6	3	29014
SPOT	1803	37	6	4	25971
SPOT	1804	37	6	5	28163
SPOT	1805	37	6	6	23692
SPOT	1806	37	6	7	27625
SPOT	1807	37	7	1	47001
SPOT	1808	37	7	2	33824
SPOT	1809	37	7	3	30121
SPOT	1810	37	7	4	30937
SPOT	1811	37	7	5	27379
SPOT	1812	37	7	6	32096
SPOT	1813	37	7	7	29830
SPOT	1814	38	1	1	23968
SPOT	1815	38	1	2	44995
SPOT	1816	38	1	3	26732
SPOT	1817	38	1	4	23488
SPOT	1818	38	1	5	22236
SPOT	1819	38	1	6	25516
SPOT	1820	38	1	7	22080
SPOT	1821	38	2	1	24784
SPOT	1822	38	2	2	24144
SPOT	1823	38	2	3	25318
SPOT	1824	38	2	4	28268
SPOT	1825	38	2	5	23756
SPOT	1826	38	2	6	25641
SPOT	1827	38	2	7	23692
SPOT	1828	38	3	1	32208
SPOT	1829	38	3	2	25808
SPOT	1830	38	3	3	29206
SPOT	1831	38	3	4	24742
SPOT	1832	38	3	5	27507
SPOT	1833	38	3	6	24524
SPOT	1834	38	3	7	26080
SPOT	1835	38	4	1	31763
SPOT	1836	38	4	2	29014
SPOT	1837	38	4	3	25961
SPOT	1838	38	4	4	22905
SPOT	1839	38	4	5	28140
SPOT	1840	38	4	6	25990
SPOT	1841	38	4	7	22748
SPOT	1842	38	5	1	32707
SPOT	1843	38	5	2	27292
SPOT	1844	38	5	3	22592
SPOT	1845	38	5	4	23280
SPOT	1846	38	5	5	28729
SPOT	1847	38	5	6	23500
SPOT	1848	38	5	7	32659
SPOT	1849	38	6	1	31216
SPOT	1850	38	6	2	31014
SPOT	1851	38	6	3	24544
SPOT	1852	38	6	4	25558
SPOT	1853	38	6	5	29913
SPOT	1854	38	6	6	25641
SPOT	1855	38	6	7	25696
SPOT	1856	38	7	1	59779
SPOT	1857	38	7	2	56275
SPOT	1858	38	7	3	31449
SPOT	1859	38	7	4	34899
SPOT	1860	38	7	5	59747
SPOT	1861	38	7	6	29875
SPOT	1862	38	7	7	25097
SPOT	1863	39	1	1	23024
SPOT	1864	39	1	2	22960
SPOT	1865	39	1	3	29238
SPOT	1866	39	1	4	21916
SPOT	1867	39	1	5	26316
SPOT	1868	39	1	6	28659
SPOT	1869	39	1	7	24512
SPOT	1870	39	2	1	21276
SPOT	1871	39	2	2	24608
SPOT	1872	39	2	3	22163
SPOT	1873	39	2	4	25782
SPOT	1874	39	2	5	24099
SPOT	1875	39	2	6	23312
SPOT	1876	39	2	7	29872
SPOT	1877	39	3	1	22355
SPOT	1878	39	3	2	24188
SPOT	1879	39	3	3	25324
SPOT	1880	39	3	4	26480
SPOT	1881	39	3	5	25558
SPOT	1882	39	3	6	24729
SPOT	1883	39	3	7	23612
SPOT	1884	39	4	1	21292
SPOT	1885	39	4	2	27625
SPOT	1886	39	4	3	25494
SPOT	1887	39	4	4	27913
SPOT	1888	39	4	5	22176
SPOT	1889	39	4	6	25993
SPOT	1890	39	4	7	26240
SPOT	1891	39	5	1	24640
SPOT	1892	39	5	2	23392
SPOT	1893	39	5	3	22217
SPOT	1894	39	5	4	24137
SPOT	1895	39	5	5	27100
SPOT	1896	39	5	6	26806
SPOT	1897	39	5	7	27510
SPOT	1898	39	6	1	22352
SPOT	1899	39	6	2	24236
SPOT	1900	39	6	3	21840
SPOT	1901	39	6	4	23280
SPOT	1902	39	6	5	26486
SPOT	1903	39	6	6	25974
SPOT	1904	39	6	7	25744
SPOT	1905	39	7	1	39862
SPOT	1906	39	7	2	23763
SPOT	1907	39	7	3	28118
SPOT	1908	39	7	4	24640
SPOT	1909	39	7	5	27174
SPOT	1910	39	7	6	25545
SPOT	1911	39	7	7	28985
SPOT	1912	40	1	1	26371
SPOT	1913	40	1	2	22057
SPOT	1914	40	1	3	31465
SPOT	1915	40	1	4	31318
SPOT	1916	40	1	5	58828
SPOT	1917	40	1	6	26038
SPOT	1918	40	1	7	30057
SPOT	1919	40	2	1	30873
SPOT	1920	40	2	2	29081
SPOT	1921	40	2	3	24643
SPOT	1922	40	2	4	29075
SPOT	1923	40	2	5	30675
SPOT	1924	40	2	6	25689
SPOT	1925	40	2	7	23680
SPOT	1926	40	3	1	25664
SPOT	1927	40	3	2	28316
SPOT	1928	40	3	3	26515
SPOT	1929	40	3	4	30272
SPOT	1930	40	3	5	25852
SPOT	1931	40	3	6	27491
SPOT	1932	40	3	7	29123
SPOT	1933	40	4	1	27433
SPOT	1934	40	4	2	63651
SPOT	1935	40	4	3	28473
SPOT	1936	40	4	4	29235
SPOT	1937	40	4	5	24409
SPOT	1938	40	4	6	27584
SPOT	1939	40	4	7	26828
SPOT	1940	40	5	1	26720
SPOT	1941	40	5	2	31030
SPOT	1942	40	5	3	31347
SPOT	1943	40	5	4	41171
SPOT	1944	40	5	5	29340
SPOT	1945	40	5	6	32828
SPOT	1946	40	5	7	24172
SPOT	1947	40	6	1	24457
SPOT	1948	40	6	2	25830
SPOT	1949	40	6	3	30105
SPOT	1950	40	6	4	30870
SPOT	1951	40	6	5	31788
SPOT	1952	40	6	6	27193
SPOT	1953	40	6	7	30486
SPOT	1954	40	7	1	24883
SPOT	1955	40	7	2	24969
SPOT	1956	40	7	3	26550
SPOT	1957	40	7	4	28726
SPOT	1958	40	7	5	25404
SPOT	1959	40	7	6	31036
SPOT	1960	40	7	7	25945
SPOT	1961	41	1	1	27043
SPOT	1962	41	1	2	26371
SPOT	1963	41	1	3	24681
SPOT	1964	41	1	4	27696
SPOT	1965	41	1	5	27513
SPOT	1966	41	1	6	25603
SPOT	1967	41	1	7	25456
SPOT	1968	41	2	1	27443
SPOT	1969	41	2	2	27830
SPOT	1970	41	2	3	24979
SPOT	1971	41	2	4	24880
SPOT	1972	41	2	5	27974
SPOT	1973	41	2	6	24246
SPOT	1974	41	2	7	26348
SPOT	1975	41	3	1	32694
SPOT	1976	41	3	2	31628
SPOT	1977	41	3	3	31033
SPOT	1978	41	3	4	30390
SPOT	1979	41	3	5	27004
SPOT	1980	41	3	6	25062
SPOT	1981	41	3	7	28041
SPOT	1982	41	4	1	28889
SPOT	1983	41	4	2	29622
SPOT	1984	41	4	3	23987
SPOT	1985	41	4	4	29516
SPOT	1986	41	4	5	30112
SPOT	1987	41	4	6	29152
SPOT	1988	41	4	7	37571
SPOT	1989	41	5	1	31244
SPOT	1990	41	5	2	31788
SPOT	1991	41	5	3	27766
SPOT	1992	41	5	4	29558
SPOT	1993	41	5	5	28310
[truncated: 359 more rows]

## Sheet: exp5C
Scanalyze quant kinase1 SAJA spot intensities
HEADER	SPOT	GRID	ROW	COL	CH1I
REMARK	SOFTWARE	ScanAlyze
REMARK	SOFTVERS	2.5
REMARK	CH1 IMAGE	SAJA5C
REMARK	DATE	2006-12-15
REMARK	TIME	1899-12-31 15:51:46
SPOT	1	1	1	1	4476
SPOT	2	1	1	2	15417
SPOT	3	1	1	3	4496
SPOT	4	1	1	4	4064
SPOT	5	1	1	5	4492
SPOT	6	1	1	6	4041
SPOT	7	1	1	7	3548
SPOT	8	1	2	1	3075
SPOT	9	1	2	2	4099
SPOT	10	1	2	3	4748
SPOT	11	1	2	4	4332
SPOT	12	1	2	5	4118
SPOT	13	1	2	6	3712
SPOT	14	1	2	7	6243
SPOT	15	1	3	1	3270
SPOT	16	1	3	2	4620
SPOT	17	1	3	3	4323
SPOT	18	1	3	4	3081
SPOT	19	1	3	5	7827
SPOT	20	1	3	6	3696
SPOT	21	1	3	7	2924
SPOT	22	1	4	1	5158
SPOT	23	1	4	2	6480
SPOT	24	1	4	3	4486
SPOT	25	1	4	4	4915
SPOT	26	1	4	5	4617
SPOT	27	1	4	6	4857
SPOT	28	1	4	7	3686
SPOT	29	1	5	1	3161
SPOT	30	1	5	2	4371
SPOT	31	1	5	3	3824
SPOT	32	1	5	4	5804
SPOT	33	1	5	5	4499
SPOT	34	1	5	6	5344
SPOT	35	1	5	7	3795
SPOT	36	1	6	1	4028
SPOT	37	1	6	2	6486
SPOT	38	1	6	3	4294
SPOT	39	1	6	4	2902
SPOT	40	1	6	5	4924
SPOT	41	1	6	6	5833
SPOT	42	1	6	7	4857
SPOT	43	1	7	1	6515
SPOT	44	1	7	2	5033
SPOT	45	1	7	3	3724
SPOT	46	1	7	4	4432
SPOT	47	1	7	5	4659
SPOT	48	1	7	6	5257
SPOT	49	1	7	7	3910
SPOT	50	2	1	1	4000
SPOT	51	2	1	2	4684
SPOT	52	2	1	3	4281
SPOT	53	2	1	4	5385
SPOT	54	2	1	5	5264
SPOT	55	2	1	6	4774
SPOT	56	2	1	7	4828
SPOT	57	2	2	1	4416
SPOT	58	2	2	2	5068
SPOT	59	2	2	3	4022
SPOT	60	2	2	4	4550
SPOT	61	2	2	5	5097
SPOT	62	2	2	6	6502
SPOT	63	2	2	7	5680
SPOT	64	2	3	1	6224
SPOT	65	2	3	2	4348
SPOT	66	2	3	3	5481
SPOT	67	2	3	4	5529
SPOT	68	2	3	5	5888
SPOT	69	2	3	6	5670
SPOT	70	2	3	7	5216
SPOT	71	2	4	1	3910
SPOT	72	2	4	2	4316
SPOT	73	2	4	3	5724
SPOT	74	2	4	4	4464
SPOT	75	2	4	5	6099
SPOT	76	2	4	6	4739
SPOT	77	2	4	7	5600
SPOT	78	2	5	1	4409
SPOT	79	2	5	2	3814
SPOT	80	2	5	3	3926
SPOT	81	2	5	4	3548
SPOT	82	2	5	5	5664
SPOT	83	2	5	6	6460
SPOT	84	2	5	7	5084
SPOT	85	2	6	1	4467
SPOT	86	2	6	2	4672
SPOT	87	2	6	3	3632
SPOT	88	2	6	4	4425
SPOT	89	2	6	5	3929
SPOT	90	2	6	6	4956
SPOT	91	2	6	7	5040
SPOT	92	2	7	1	6000
SPOT	93	2	7	2	4032
SPOT	94	2	7	3	3385
SPOT	95	2	7	4	4304
SPOT	96	2	7	5	3776
SPOT	97	2	7	6	4819
SPOT	98	2	7	7	4086
SPOT	99	3	1	1	5497
SPOT	100	3	1	2	3481
SPOT	101	3	1	3	3529
SPOT	102	3	1	4	4153
SPOT	103	3	1	5	3945
SPOT	104	3	1	6	3971
SPOT	105	3	1	7	5020
SPOT	106	3	2	1	4352
SPOT	107	3	2	2	4524
SPOT	108	3	2	3	3356
SPOT	109	3	2	4	3843
SPOT	110	3	2	5	4457
SPOT	111	3	2	6	3654
SPOT	112	3	2	7	4326
SPOT	113	3	3	1	6428
SPOT	114	3	3	2	4377
SPOT	115	3	3	3	3923
SPOT	116	3	3	4	6428
SPOT	117	3	3	5	3814
SPOT	118	3	3	6	4716
SPOT	119	3	3	7	5145
SPOT	120	3	4	1	5363
SPOT	121	3	4	2	4832
SPOT	122	3	4	3	4032
SPOT	123	3	4	4	5267
SPOT	124	3	4	5	4553
SPOT	125	3	4	6	4179
SPOT	126	3	4	7	4870
SPOT	127	3	5	1	5273
SPOT	128	3	5	2	4720
SPOT	129	3	5	3	5318
SPOT	130	3	5	4	5020
SPOT	131	3	5	5	5136
SPOT	132	3	5	6	30886
SPOT	133	3	5	7	3916
SPOT	134	3	6	1	4390
SPOT	135	3	6	2	4918
SPOT	136	3	6	3	4380
SPOT	137	3	6	4	4905
SPOT	138	3	6	5	5504
SPOT	139	3	6	6	5545
SPOT	140	3	6	7	4041
SPOT	141	3	7	1	5104
SPOT	142	3	7	2	6713
SPOT	143	3	7	3	4761
SPOT	144	3	7	4	8752
SPOT	145	3	7	5	6262
SPOT	146	3	7	6	6336
SPOT	147	3	7	7	4860
SPOT	148	4	1	1	28454
SPOT	149	4	1	2	4979
SPOT	150	4	1	3	4016
SPOT	151	4	1	4	5894
SPOT	152	4	1	5	14275
SPOT	153	4	1	6	3756
SPOT	154	4	1	7	5251
SPOT	155	4	2	1	5270
SPOT	156	4	2	2	5299
SPOT	157	4	2	3	4496
SPOT	158	4	2	4	5043
SPOT	159	4	2	5	4604
SPOT	160	4	2	6	4156
SPOT	161	4	2	7	3910
SPOT	162	4	3	1	3699
SPOT	163	4	3	2	5939
SPOT	164	4	3	3	8457
SPOT	165	4	3	4	3366
SPOT	166	4	3	5	5257
SPOT	167	4	3	6	5513
SPOT	168	4	3	7	4358
SPOT	169	4	4	1	3433
SPOT	170	4	4	2	3360
SPOT	171	4	4	3	4070
SPOT	172	4	4	4	5232
SPOT	173	4	4	5	9440
SPOT	174	4	4	6	3398
SPOT	175	4	4	7	4768
SPOT	176	4	5	1	4752
SPOT	177	4	5	2	7347
SPOT	178	4	5	3	5126
SPOT	179	4	5	4	4070
SPOT	180	4	5	5	4374
SPOT	181	4	5	6	3955
SPOT	182	4	5	7	5155
SPOT	183	4	6	1	6080
SPOT	184	4	6	2	4064
SPOT	185	4	6	3	5222
SPOT	186	4	6	4	4800
SPOT	187	4	6	5	5305
SPOT	188	4	6	6	4480
SPOT	189	4	6	7	4854
SPOT	190	4	7	1	23436
SPOT	191	4	7	2	4182
SPOT	192	4	7	3	4380
SPOT	193	4	7	4	4876
SPOT	194	4	7	5	7673
SPOT	195	4	7	6	5273
SPOT	196	4	7	7	5177
SPOT	197	5	1	1	4675
SPOT	198	5	1	2	8684
SPOT	199	5	1	3	5744
SPOT	200	5	1	4	4780
SPOT	201	5	1	5	6892
SPOT	202	5	1	6	6054
SPOT	203	5	1	7	4432
SPOT	204	5	2	1	4588
SPOT	205	5	2	2	4812
SPOT	206	5	2	3	6099
SPOT	207	5	2	4	9110
SPOT	208	5	2	5	5308
SPOT	209	5	2	6	5830
SPOT	210	5	2	7	5555
SPOT	211	5	3	1	3622
SPOT	212	5	3	2	5952
SPOT	213	5	3	3	4422
SPOT	214	5	3	4	6105
SPOT	215	5	3	5	5715
SPOT	216	5	3	6	5270
SPOT	217	5	3	7	5756
SPOT	218	5	4	1	5724
SPOT	219	5	4	2	4761
SPOT	220	5	4	3	5878
SPOT	221	5	4	4	3980
SPOT	222	5	4	5	4710
SPOT	223	5	4	6	5644
SPOT	224	5	4	7	4416
SPOT	225	5	5	1	3372
SPOT	226	5	5	2	5193
SPOT	227	5	5	3	5017
SPOT	228	5	5	4	3795
SPOT	229	5	5	5	4470
SPOT	230	5	5	6	4742
SPOT	231	5	5	7	6988
SPOT	232	5	6	1	4736
SPOT	233	5	6	2	4928
SPOT	234	5	6	3	5612
SPOT	235	5	6	4	3958
SPOT	236	5	6	5	3836
SPOT	237	5	6	6	4992
SPOT	238	5	6	7	7008
SPOT	239	5	7	1	8745
SPOT	240	5	7	2	7472
SPOT	241	5	7	3	5286
SPOT	242	5	7	4	2812
SPOT	243	5	7	5	4102
SPOT	244	5	7	6	4153
SPOT	245	5	7	7	7600
SPOT	246	6	1	1	4368
SPOT	247	6	1	2	3148
SPOT	248	6	1	3	4403
SPOT	249	6	1	4	4272
SPOT	250	6	1	5	4198
SPOT	251	6	1	6	4288
SPOT	252	6	1	7	4864
SPOT	253	6	2	1	3590
SPOT	254	6	2	2	4963
SPOT	255	6	2	3	3536
SPOT	256	6	2	4	4281
SPOT	257	6	2	5	3600
SPOT	258	6	2	6	4550
SPOT	259	6	2	7	4876
SPOT	260	6	3	1	4508
SPOT	261	6	3	2	4118
SPOT	262	6	3	3	4246
SPOT	263	6	3	4	4396
SPOT	264	6	3	5	4521
SPOT	265	6	3	6	4809
SPOT	266	6	3	7	7276
SPOT	267	6	4	1	4080
SPOT	268	6	4	2	4249
SPOT	269	6	4	3	3257
SPOT	270	6	4	4	4310
SPOT	271	6	4	5	4531
SPOT	272	6	4	6	3990
SPOT	273	6	4	7	4406
SPOT	274	6	5	1	4281
SPOT	275	6	5	2	3849
SPOT	276	6	5	3	3036
SPOT	277	6	5	4	4880
SPOT	278	6	5	5	4876
SPOT	279	6	5	6	5398
SPOT	280	6	5	7	4892
SPOT	281	6	6	1	5750
SPOT	282	6	6	2	7862
SPOT	283	6	6	3	3948
SPOT	284	6	6	4	15888
SPOT	285	6	6	5	5078
SPOT	286	6	6	6	4470
SPOT	287	6	6	7	6345
SPOT	288	6	7	1	15331
SPOT	289	6	7	2	5158
SPOT	290	6	7	3	4275
SPOT	291	6	7	4	3990
SPOT	292	6	7	5	8182
SPOT	293	6	7	6	8896
SPOT	294	6	7	7	5001
SPOT	295	7	1	1	6048
SPOT	296	7	1	2	3785
SPOT	297	7	1	3	4822
SPOT	298	7	1	4	4073
SPOT	299	7	1	5	4550
SPOT	300	7	1	6	4300
SPOT	301	7	1	7	4476
SPOT	302	7	2	1	5363
SPOT	303	7	2	2	6937
SPOT	304	7	2	3	4646
SPOT	305	7	2	4	3795
SPOT	306	7	2	5	4480
SPOT	307	7	2	6	5340
SPOT	308	7	2	7	3072
SPOT	309	7	3	1	6284
SPOT	310	7	3	2	4748
SPOT	311	7	3	3	4275
SPOT	312	7	3	4	4758
SPOT	313	7	3	5	3977
SPOT	314	7	3	6	3865
SPOT	315	7	3	7	4060
SPOT	316	7	4	1	9776
SPOT	317	7	4	2	4777
SPOT	318	7	4	3	4547
SPOT	319	7	4	4	4736
SPOT	320	7	4	5	5161
SPOT	321	7	4	6	2947
SPOT	322	7	4	7	4768
SPOT	323	7	5	1	6464
SPOT	324	7	5	2	5644
SPOT	325	7	5	3	4204
SPOT	326	7	5	4	5395
SPOT	327	7	5	5	6828
SPOT	328	7	5	6	10019
SPOT	329	7	5	7	13097
SPOT	330	7	6	1	42198
SPOT	331	7	6	2	7440
SPOT	332	7	6	3	5043
SPOT	333	7	6	4	3571
SPOT	334	7	6	5	4188
SPOT	335	7	6	6	5187
SPOT	336	7	6	7	30771
SPOT	337	7	7	1	16822
SPOT	338	7	7	2	7449
SPOT	339	7	7	3	4611
SPOT	340	7	7	4	6064
SPOT	341	7	7	5	3884
SPOT	342	7	7	6	4403
SPOT	343	7	7	7	6128
SPOT	344	8	1	1	4080
SPOT	345	8	1	2	4928
SPOT	346	8	1	3	3593
SPOT	347	8	1	4	3139
SPOT	348	8	1	5	15772
SPOT	349	8	1	6	6345
SPOT	350	8	1	7	4572
SPOT	351	8	2	1	4528
SPOT	352	8	2	2	4697
SPOT	353	8	2	3	3936
SPOT	354	8	2	4	3747
SPOT	355	8	2	5	5478
SPOT	356	8	2	6	4732
SPOT	357	8	2	7	3875
SPOT	358	8	3	1	3920
SPOT	359	8	3	2	4364
SPOT	360	8	3	3	4662
SPOT	361	8	3	4	4646
SPOT	362	8	3	5	4550
SPOT	363	8	3	6	4905
SPOT	364	8	3	7	3708
SPOT	365	8	4	1	3651
SPOT	366	8	4	2	10192
SPOT	367	8	4	3	3660
SPOT	368	8	4	4	4825
SPOT	369	8	4	5	8044
SPOT	370	8	4	6	6124
SPOT	371	8	4	7	3328
SPOT	372	8	5	1	6019
SPOT	373	8	5	2	4457
SPOT	374	8	5	3	3251
SPOT	375	8	5	4	5459
SPOT	376	8	5	5	4220
SPOT	377	8	5	6	4822
SPOT	378	8	5	7	4032
SPOT	379	8	6	1	4131
SPOT	380	8	6	2	3635
SPOT	381	8	6	3	4252
SPOT	382	8	6	4	5408
SPOT	383	8	6	5	3910
SPOT	384	8	6	6	5638
SPOT	385	8	6	7	13990
SPOT	386	8	7	1	4889
SPOT	387	8	7	2	3356
SPOT	388	8	7	3	4774
SPOT	389	8	7	4	5139
SPOT	390	8	7	5	7798
SPOT	391	8	7	6	4512
SPOT	392	8	7	7	4777
SPOT	393	9	1	1	5830
SPOT	394	9	1	2	40169
SPOT	395	9	1	3	6486
SPOT	396	9	1	4	3088
SPOT	397	9	1	5	4153
SPOT	398	9	1	6	4339
SPOT	399	9	1	7	4099
SPOT	400	9	2	1	3756
SPOT	401	9	2	2	5040
SPOT	402	9	2	3	5292
SPOT	403	9	2	4	4307
SPOT	404	9	2	5	4137
SPOT	405	9	2	6	4473
SPOT	406	9	2	7	5667
SPOT	407	9	3	1	4246
SPOT	408	9	3	2	4566
SPOT	409	9	3	3	4604
SPOT	410	9	3	4	4665
SPOT	411	9	3	5	4675
SPOT	412	9	3	6	4633
SPOT	413	9	3	7	5881
SPOT	414	9	4	1	4966
SPOT	415	9	4	2	6460
SPOT	416	9	4	3	7129
SPOT	417	9	4	4	4339
SPOT	418	9	4	5	4617
SPOT	419	9	4	6	6742
SPOT	420	9	4	7	5769
SPOT	421	9	5	1	4400
SPOT	422	9	5	2	5308
SPOT	423	9	5	3	6915
SPOT	424	9	5	4	4329
SPOT	425	9	5	5	5715
SPOT	426	9	5	6	40009
SPOT	427	9	5	7	5433
SPOT	428	9	6	1	3571
SPOT	429	9	6	2	4976
SPOT	430	9	6	3	3990
SPOT	431	9	6	4	4915
SPOT	432	9	6	5	3897
SPOT	433	9	6	6	14918
SPOT	434	9	6	7	4358
SPOT	435	9	7	1	4086
SPOT	436	9	7	2	4492
SPOT	437	9	7	3	5075
SPOT	438	9	7	4	5747
SPOT	439	9	7	5	5372
SPOT	440	9	7	6	13676
SPOT	441	9	7	7	11926
SPOT	442	10	1	1	6931
SPOT	443	10	1	2	4700
SPOT	444	10	1	3	4243
SPOT	445	10	1	4	2960
SPOT	446	10	1	5	3721
SPOT	447	10	1	6	4236
SPOT	448	10	1	7	4710
SPOT	449	10	2	1	5187
SPOT	450	10	2	2	4092
SPOT	451	10	2	3	4803
SPOT	452	10	2	4	4867
SPOT	453	10	2	5	5177
SPOT	454	10	2	6	4518
SPOT	455	10	2	7	3718
SPOT	456	10	3	1	6508
SPOT	457	10	3	2	4300
SPOT	458	10	3	3	4281
SPOT	459	10	3	4	4083
SPOT	460	10	3	5	4073
SPOT	461	10	3	6	6518
SPOT	462	10	3	7	6156
SPOT	463	10	4	1	5228
SPOT	464	10	4	2	4736
SPOT	465	10	4	3	3731
SPOT	466	10	4	4	4396
SPOT	467	10	4	5	3132
SPOT	468	10	4	6	4729
SPOT	469	10	4	7	4832
SPOT	470	10	5	1	3251
SPOT	471	10	5	2	3804
SPOT	472	10	5	3	3056
SPOT	473	10	5	4	3008
SPOT	474	10	5	5	5897
SPOT	475	10	5	6	4864
SPOT	476	10	5	7	5248
SPOT	477	10	6	1	3772
SPOT	478	10	6	2	5468
SPOT	479	10	6	3	5712
SPOT	480	10	6	4	3424
SPOT	481	10	6	5	5020
SPOT	482	10	6	6	3353
SPOT	483	10	6	7	5046
SPOT	484	10	7	1	2816
SPOT	485	10	7	2	4691
SPOT	486	10	7	3	8476
SPOT	487	10	7	4	4534
SPOT	488	10	7	5	4636
SPOT	489	10	7	6	4348
SPOT	490	10	7	7	3564
SPOT	491	11	1	1	35526
SPOT	492	11	1	2	10131
SPOT	493	11	1	3	4582
SPOT	494	11	1	4	4547
SPOT	495	11	1	5	4656
SPOT	496	11	1	6	4704
SPOT	497	11	1	7	3894
SPOT	498	11	2	1	6595
SPOT	499	11	2	2	5078
SPOT	500	11	2	3	4774
SPOT	501	11	2	4	6467
SPOT	502	11	2	5	3612
SPOT	503	11	2	6	3737
SPOT	504	11	2	7	4428
SPOT	505	11	3	1	7296
SPOT	506	11	3	2	6230
SPOT	507	11	3	3	4342
SPOT	508	11	3	4	6172
SPOT	509	11	3	5	5171
SPOT	510	11	3	6	3462
SPOT	511	11	3	7	3449
SPOT	512	11	4	1	5360
SPOT	513	11	4	2	5139
SPOT	514	11	4	3	3798
SPOT	515	11	4	4	4054
SPOT	516	11	4	5	4246
SPOT	517	11	4	6	4716
SPOT	518	11	4	7	4540
SPOT	519	11	5	1	4956
SPOT	520	11	5	2	4918
SPOT	521	11	5	3	4060
SPOT	522	11	5	4	5152
SPOT	523	11	5	5	4825
SPOT	524	11	5	6	3721
SPOT	525	11	5	7	3705
SPOT	526	11	6	1	5596
SPOT	527	11	6	2	4640
SPOT	528	11	6	3	3728
SPOT	529	11	6	4	3958
SPOT	530	11	6	5	5091
SPOT	531	11	6	6	3228
SPOT	532	11	6	7	7440
SPOT	533	11	7	1	3184
SPOT	534	11	7	2	5846
SPOT	535	11	7	3	3756
SPOT	536	11	7	4	3414
SPOT	537	11	7	5	4086
SPOT	538	11	7	6	4003
SPOT	539	11	7	7	5411
SPOT	540	12	1	1	5584
SPOT	541	12	1	2	4406
SPOT	542	12	1	3	3510
SPOT	543	12	1	4	5881
SPOT	544	12	1	5	30665
SPOT	545	12	1	6	7302
SPOT	546	12	1	7	4505
SPOT	547	12	2	1	4422
SPOT	548	12	2	2	3174
SPOT	549	12	2	3	3139
SPOT	550	12	2	4	6188
SPOT	551	12	2	5	4032
SPOT	552	12	2	6	3811
SPOT	553	12	2	7	5702
SPOT	554	12	3	1	3427
SPOT	555	12	3	2	3507
SPOT	556	12	3	3	4771
SPOT	557	12	3	4	5129
SPOT	558	12	3	5	4697
SPOT	559	12	3	6	3433
SPOT	560	12	3	7	4547
SPOT	561	12	4	1	4195
SPOT	562	12	4	2	6080
SPOT	563	12	4	3	3590
SPOT	564	12	4	4	3500
SPOT	565	12	4	5	6636
SPOT	566	12	4	6	6128
SPOT	567	12	4	7	5420
SPOT	568	12	5	1	4342
SPOT	569	12	5	2	3824
SPOT	570	12	5	3	5388
SPOT	571	12	5	4	7321
SPOT	572	12	5	5	59843
SPOT	573	12	5	6	8515
SPOT	574	12	5	7	11267
SPOT	575	12	6	1	5843
SPOT	576	12	6	2	6297
SPOT	577	12	6	3	7667
SPOT	578	12	6	4	4668
SPOT	579	12	6	5	5459
SPOT	580	12	6	6	5091
SPOT	581	12	6	7	6284
SPOT	582	12	7	1	13148
SPOT	583	12	7	2	5129
SPOT	584	12	7	3	3792
SPOT	585	12	7	4	4265
SPOT	586	12	7	5	17504
SPOT	587	12	7	6	4092
SPOT	588	12	7	7	5571
SPOT	589	13	1	1	3900
SPOT	590	13	1	2	5235
SPOT	591	13	1	3	3708
SPOT	592	13	1	4	3766
SPOT	593	13	1	5	5382
SPOT	594	13	1	6	4940
SPOT	595	13	1	7	4761
SPOT	596	13	2	1	5084
SPOT	597	13	2	2	5894
SPOT	598	13	2	3	3072
SPOT	599	13	2	4	4694
SPOT	600	13	2	5	5840
SPOT	601	13	2	6	3993
SPOT	602	13	2	7	3257
SPOT	603	13	3	1	4976
SPOT	604	13	3	2	5123
SPOT	605	13	3	3	5532
SPOT	606	13	3	4	4009
SPOT	607	13	3	5	6054
SPOT	608	13	3	6	2822
SPOT	609	13	3	7	4566
SPOT	610	13	4	1	5056
SPOT	611	13	4	2	5110
SPOT	612	13	4	3	4672
SPOT	613	13	4	4	4403
SPOT	614	13	4	5	4108
SPOT	615	13	4	6	4761
SPOT	616	13	4	7	3600
SPOT	617	13	5	1	4067
SPOT	618	13	5	2	13673
SPOT	619	13	5	3	6595
SPOT	620	13	5	4	4480
SPOT	621	13	5	5	4528
SPOT	622	13	5	6	8576
SPOT	623	13	5	7	4643
SPOT	624	13	6	1	5555
SPOT	625	13	6	2	5196
SPOT	626	13	6	3	4899
SPOT	627	13	6	4	5980
SPOT	628	13	6	5	3776
SPOT	629	13	6	6	4892
SPOT	630	13	6	7	4556
SPOT	631	13	7	1	47593
SPOT	632	13	7	2	23689
SPOT	633	13	7	3	6723
SPOT	634	13	7	4	4310
SPOT	635	13	7	5	5571
SPOT	636	13	7	6	7225
SPOT	637	13	7	7	8144
SPOT	638	14	1	1	5139
SPOT	639	14	1	2	6467
SPOT	640	14	1	3	3680
SPOT	641	14	1	4	4553
SPOT	642	14	1	5	5932
SPOT	643	14	1	6	4332
SPOT	644	14	1	7	4236
SPOT	645	14	2	1	4211
SPOT	646	14	2	2	3283
SPOT	647	14	2	3	4128
SPOT	648	14	2	4	4304
SPOT	649	14	2	5	4476
SPOT	650	14	2	6	4976
SPOT	651	14	2	7	5318
SPOT	652	14	3	1	4041
SPOT	653	14	3	2	3328
SPOT	654	14	3	3	5465
SPOT	655	14	3	4	4025
SPOT	656	14	3	5	4870
SPOT	657	14	3	6	4524
SPOT	658	14	3	7	3836
SPOT	659	14	4	1	4620
SPOT	660	14	4	2	3446
SPOT	661	14	4	3	4595
SPOT	662	14	4	4	3628
SPOT	663	14	4	5	3788
SPOT	664	14	4	6	5801
SPOT	665	14	4	7	3801
SPOT	666	14	5	1	3916
SPOT	667	14	5	2	5558
SPOT	668	14	5	3	3670
SPOT	669	14	5	4	3545
SPOT	670	14	5	5	5168
SPOT	671	14	5	6	4656
SPOT	672	14	5	7	4537
SPOT	673	14	6	1	6102
SPOT	674	14	6	2	6684
SPOT	675	14	6	3	3641
SPOT	676	14	6	4	5664
SPOT	677	14	6	5	6928
SPOT	678	14	6	6	5171
SPOT	679	14	6	7	3094
SPOT	680	14	7	1	20528
SPOT	681	14	7	2	14614
SPOT	682	14	7	3	8473
SPOT	683	14	7	4	11283
SPOT	684	14	7	5	61510
SPOT	685	14	7	6	6688
SPOT	686	14	7	7	4950
SPOT	687	15	1	1	4387
SPOT	688	15	1	2	3257
SPOT	689	15	1	3	3481
SPOT	690	15	1	4	4025
SPOT	691	15	1	5	4880
SPOT	692	15	1	6	4883
SPOT	693	15	1	7	4998
SPOT	694	15	2	1	8208
SPOT	695	15	2	2	3856
SPOT	696	15	2	3	3910
SPOT	697	15	2	4	5948
SPOT	698	15	2	5	4617
SPOT	699	15	2	6	5792
SPOT	700	15	2	7	4182
SPOT	701	15	3	1	4166
SPOT	702	15	3	2	5132
SPOT	703	15	3	3	4144
SPOT	704	15	3	4	4236
SPOT	705	15	3	5	5638
SPOT	706	15	3	6	4544
SPOT	707	15	3	7	4953
SPOT	708	15	4	1	4425
SPOT	709	15	4	2	4761
SPOT	710	15	4	3	3545
SPOT	711	15	4	4	4761
SPOT	712	15	4	5	5168
SPOT	713	15	4	6	3561
SPOT	714	15	4	7	2892
SPOT	715	15	5	1	3056
SPOT	716	15	5	2	3238
SPOT	717	15	5	3	6448
SPOT	718	15	5	4	3651
SPOT	719	15	5	5	5324
SPOT	720	15	5	6	2988
SPOT	721	15	5	7	3462
SPOT	722	15	6	1	4099
SPOT	723	15	6	2	4864
SPOT	724	15	6	3	4752
SPOT	725	15	6	4	4387
SPOT	726	15	6	5	4438
SPOT	727	15	6	6	3024
SPOT	728	15	6	7	5001
SPOT	729	15	7	1	20592
SPOT	730	15	7	2	4204
SPOT	731	15	7	3	5385
SPOT	732	15	7	4	5075
SPOT	733	15	7	5	7043
SPOT	734	15	7	6	4908
SPOT	735	15	7	7	4054
SPOT	736	16	1	1	2659
SPOT	737	16	1	2	5750
SPOT	738	16	1	3	9587
SPOT	739	16	1	4	5724
SPOT	740	16	1	5	25379
SPOT	741	16	1	6	4243
SPOT	742	16	1	7	4668
SPOT	743	16	2	1	3625
SPOT	744	16	2	2	8073
SPOT	745	16	2	3	4384
SPOT	746	16	2	4	6790
SPOT	747	16	2	5	3424
SPOT	748	16	2	6	4118
SPOT	749	16	2	7	3065
SPOT	750	16	3	1	3766
SPOT	751	16	3	2	6073
SPOT	752	16	3	3	3369
SPOT	753	16	3	4	4134
SPOT	754	16	3	5	4505
SPOT	755	16	3	6	3094
SPOT	756	16	3	7	3321
SPOT	757	16	4	1	3651
SPOT	758	16	4	2	29961
SPOT	759	16	4	3	4499
SPOT	760	16	4	4	6336
SPOT	761	16	4	5	4544
SPOT	762	16	4	6	2905
SPOT	763	16	4	7	4105
SPOT	764	16	5	1	4304
SPOT	765	16	5	2	4950
SPOT	766	16	5	3	5568
SPOT	767	16	5	4	13484
SPOT	768	16	5	5	4688
SPOT	769	16	5	6	4272
SPOT	770	16	5	7	5113
SPOT	771	16	6	1	3011
SPOT	772	16	6	2	4400
SPOT	773	16	6	3	5184
SPOT	774	16	6	4	4758
SPOT	775	16	6	5	3747
SPOT	776	16	6	6	4956
SPOT	777	16	6	7	4726
SPOT	778	16	7	1	3670
SPOT	779	16	7	2	3875
SPOT	780	16	7	3	4067
SPOT	781	16	7	4	4249
SPOT	782	16	7	5	4419
SPOT	783	16	7	6	4524
SPOT	784	16	7	7	4659
SPOT	785	17	1	1	5401
SPOT	786	17	1	2	7187
SPOT	787	17	1	3	4259
SPOT	788	17	1	4	6489
SPOT	789	17	1	5	4707
SPOT	790	17	1	6	4800
SPOT	791	17	1	7	5046
SPOT	792	17	2	1	4745
SPOT	793	17	2	2	7996
SPOT	794	17	2	3	4592
SPOT	795	17	2	4	5193
SPOT	796	17	2	5	5193
SPOT	797	17	2	6	5555
SPOT	798	17	2	7	4115
SPOT	799	17	3	1	5721
SPOT	800	17	3	2	5628
SPOT	801	17	3	3	5878
SPOT	802	17	3	4	7388
SPOT	803	17	3	5	34099
SPOT	804	17	3	6	4864
SPOT	805	17	3	7	4128
SPOT	806	17	4	1	6137
SPOT	807	17	4	2	7350
SPOT	808	17	4	3	9251
SPOT	809	17	4	4	6476
SPOT	810	17	4	5	6176
SPOT	811	17	4	6	5555
SPOT	812	17	4	7	6137
SPOT	813	17	5	1	5123
SPOT	814	17	5	2	5068
SPOT	815	17	5	3	7017
SPOT	816	17	5	4	28230
SPOT	817	17	5	5	6070
SPOT	818	17	5	6	5510
SPOT	819	17	5	7	4163
SPOT	820	17	6	1	7459
SPOT	821	17	6	2	5622
SPOT	822	17	6	3	5740
SPOT	823	17	6	4	6441
SPOT	824	17	6	5	4860
SPOT	825	17	6	6	5334
SPOT	826	17	6	7	3680
SPOT	827	17	7	1	22787
SPOT	828	17	7	2	14870
SPOT	829	17	7	3	5654
SPOT	830	17	7	4	4099
SPOT	831	17	7	5	4832
SPOT	832	17	7	6	5817
SPOT	833	17	7	7	10185
SPOT	834	18	1	1	5171
SPOT	835	18	1	2	3849
SPOT	836	18	1	3	2726
SPOT	837	18	1	4	6038
SPOT	838	18	1	5	7334
SPOT	839	18	1	6	5145
SPOT	840	18	1	7	4553
SPOT	841	18	2	1	3264
SPOT	842	18	2	2	3526
SPOT	843	18	2	3	3638
SPOT	844	18	2	4	5408
SPOT	845	18	2	5	3193
SPOT	846	18	2	6	4982
SPOT	847	18	2	7	4777
SPOT	848	18	3	1	4208
SPOT	849	18	3	2	3216
SPOT	850	18	3	3	3968
SPOT	851	18	3	4	3808
SPOT	852	18	3	5	4672
SPOT	853	18	3	6	5651
SPOT	854	18	3	7	5283
SPOT	855	18	4	1	4540
SPOT	856	18	4	2	3996
SPOT	857	18	4	3	3168
SPOT	858	18	4	4	3843
SPOT	859	18	4	5	5667
SPOT	860	18	4	6	3785
SPOT	861	18	4	7	5558
SPOT	862	18	5	1	5446
SPOT	863	18	5	2	8268
SPOT	864	18	5	3	8099
SPOT	865	18	5	4	5081
SPOT	866	18	5	5	3897
SPOT	867	18	5	6	4636
SPOT	868	18	5	7	4761
SPOT	869	18	6	1	4384
SPOT	870	18	6	2	5744
SPOT	871	18	6	3	5881
SPOT	872	18	6	4	3881
SPOT	873	18	6	5	4176
SPOT	874	18	6	6	6803
SPOT	875	18	6	7	6115
SPOT	876	18	7	1	8092
SPOT	877	18	7	2	6758
SPOT	878	18	7	3	11132
SPOT	879	18	7	4	5702
SPOT	880	18	7	5	6604
SPOT	881	18	7	6	4937
SPOT	882	18	7	7	4844
SPOT	883	19	1	1	4284
SPOT	884	19	1	2	4742
SPOT	885	19	1	3	4972
SPOT	886	19	1	4	4902
SPOT	887	19	1	5	5961
SPOT	888	19	1	6	3955
SPOT	889	19	1	7	3849
SPOT	890	19	2	1	3625
SPOT	891	19	2	2	6656
SPOT	892	19	2	3	4627
SPOT	893	19	2	4	5731
SPOT	894	19	2	5	5788
SPOT	895	19	2	6	2854
SPOT	896	19	2	7	3488
SPOT	897	19	3	1	4854
SPOT	898	19	3	2	9548
SPOT	899	19	3	3	4992
SPOT	900	19	3	4	8256
SPOT	901	19	3	5	5945
SPOT	902	19	3	6	5398
SPOT	903	19	3	7	5868
SPOT	904	19	4	1	4924
SPOT	905	19	4	2	6134
SPOT	906	19	4	3	6451
SPOT	907	19	4	4	6358
SPOT	908	19	4	5	3756
SPOT	909	19	4	6	4195
SPOT	910	19	4	7	3785
SPOT	911	19	5	1	5241
SPOT	912	19	5	2	6144
SPOT	913	19	5	3	3660
SPOT	914	19	5	4	4598
SPOT	915	19	5	5	4233
SPOT	916	19	5	6	3673
SPOT	917	19	5	7	4304
SPOT	918	19	6	1	4150
SPOT	919	19	6	2	5206
SPOT	920	19	6	3	5107
SPOT	921	19	6	4	3865
SPOT	922	19	6	5	3651
SPOT	923	19	6	6	4332
SPOT	924	19	6	7	5507
SPOT	925	19	7	1	13254
SPOT	926	19	7	2	17011
SPOT	927	19	7	3	4144
SPOT	928	19	7	4	5241
SPOT	929	19	7	5	4240
SPOT	930	19	7	6	4832
SPOT	931	19	7	7	4294
SPOT	932	20	1	1	4723
SPOT	933	20	1	2	3811
SPOT	934	20	1	3	3884
SPOT	935	20	1	4	4147
SPOT	936	20	1	5	3680
SPOT	937	20	1	6	3171
SPOT	938	20	1	7	3171
SPOT	939	20	2	1	6556
SPOT	940	20	2	2	4076
SPOT	941	20	2	3	6035
SPOT	942	20	2	4	4368
SPOT	943	20	2	5	4064
SPOT	944	20	2	6	3308
SPOT	945	20	2	7	3126
SPOT	946	20	3	1	6380
SPOT	947	20	3	2	6083
SPOT	948	20	3	3	5638
SPOT	949	20	3	4	3849
SPOT	950	20	3	5	5129
SPOT	951	20	3	6	3955
SPOT	952	20	3	7	6217
SPOT	953	20	4	1	6176
SPOT	954	20	4	2	5846
SPOT	955	20	4	3	4262
SPOT	956	20	4	4	4908
SPOT	957	20	4	5	5788
SPOT	958	20	4	6	5667
SPOT	959	20	4	7	4265
SPOT	960	20	5	1	4780
SPOT	961	20	5	2	5382
SPOT	962	20	5	3	6310
SPOT	963	20	5	4	5632
SPOT	964	20	5	5	6204
SPOT	965	20	5	6	5443
SPOT	966	20	5	7	3974
SPOT	967	20	6	1	4841
SPOT	968	20	6	2	4483
SPOT	969	20	6	3	4592
SPOT	970	20	6	4	5785
SPOT	971	20	6	5	4934
SPOT	972	20	6	6	7196
SPOT	973	20	6	7	4576
SPOT	974	20	7	1	14006
SPOT	975	20	7	2	6144
SPOT	976	20	7	3	4358
SPOT	977	20	7	4	5308
SPOT	978	20	7	5	5792
SPOT	979	20	7	6	4265
SPOT	980	20	7	7	5708
SPOT	981	21	1	1	5603
SPOT	982	21	1	2	5760
SPOT	983	21	1	3	5977
SPOT	984	21	1	4	4937
SPOT	985	21	1	5	4739
SPOT	986	21	1	6	5286
SPOT	987	21	1	7	5414
SPOT	988	21	2	1	41120
SPOT	989	21	2	2	10243
SPOT	990	21	2	3	5491
SPOT	991	21	2	4	4883
SPOT	992	21	2	5	7667
SPOT	993	21	2	6	5958
SPOT	994	21	2	7	5075
SPOT	995	21	3	1	5558
SPOT	996	21	3	2	4358
SPOT	997	21	3	3	4662
SPOT	998	21	3	4	5132
SPOT	999	21	3	5	4166
SPOT	1000	21	3	6	4236
SPOT	1001	21	3	7	5241
SPOT	1002	21	4	1	4140
SPOT	1003	21	4	2	6147
SPOT	1004	21	4	3	4076
SPOT	1005	21	4	4	3993
SPOT	1006	21	4	5	5241
SPOT	1007	21	4	6	4742
SPOT	1008	21	4	7	4880
SPOT	1009	21	5	1	5734
SPOT	1010	21	5	2	5529
SPOT	1011	21	5	3	5382
SPOT	1012	21	5	4	4227
SPOT	1013	21	5	5	4022
SPOT	1014	21	5	6	6012
SPOT	1015	21	5	7	5984
SPOT	1016	21	6	1	4294
SPOT	1017	21	6	2	4886
SPOT	1018	21	6	3	5401
SPOT	1019	21	6	4	4080
SPOT	1020	21	6	5	4060
SPOT	1021	21	6	6	6393
SPOT	1022	21	6	7	7312
SPOT	1023	21	7	1	4736
SPOT	1024	21	7	2	16134
SPOT	1025	21	7	3	5248
SPOT	1026	21	7	4	5116
SPOT	1027	21	7	5	3708
SPOT	1028	21	7	6	13712
SPOT	1029	21	7	7	59363
SPOT	1030	22	1	1	4140
SPOT	1031	22	1	2	4425
SPOT	1032	22	1	3	4048
SPOT	1033	22	1	4	4876
SPOT	1034	22	1	5	4707
SPOT	1035	22	1	6	4758
SPOT	1036	22	1	7	4793
SPOT	1037	22	2	1	4748
SPOT	1038	22	2	2	4784
SPOT	1039	22	2	3	3555
SPOT	1040	22	2	4	4208
SPOT	1041	22	2	5	6624
SPOT	1042	22	2	6	5372
SPOT	1043	22	2	7	5372
SPOT	1044	22	3	1	6262
SPOT	1045	22	3	2	13635
SPOT	1046	22	3	3	3705
SPOT	1047	22	3	4	4822
SPOT	1048	22	3	5	4924
SPOT	1049	22	3	6	4057
SPOT	1050	22	3	7	4726
SPOT	1051	22	4	1	4822
SPOT	1052	22	4	2	4598
SPOT	1053	22	4	3	5481
SPOT	1054	22	4	4	5990
SPOT	1055	22	4	5	5062
SPOT	1056	22	4	6	5849
SPOT	1057	22	4	7	5110
SPOT	1058	22	5	1	4723
SPOT	1059	22	5	2	6067
SPOT	1060	22	5	3	4153
SPOT	1061	22	5	4	4566
SPOT	1062	22	5	5	10608
SPOT	1063	22	5	6	4368
SPOT	1064	22	5	7	4838
SPOT	1065	22	6	1	6076
SPOT	1066	22	6	2	5593
SPOT	1067	22	6	3	4102
SPOT	1068	22	6	4	4438
SPOT	1069	22	6	5	15913
SPOT	1070	22	6	6	7049
SPOT	1071	22	6	7	5008
SPOT	1072	22	7	1	12390
SPOT	1073	22	7	2	5654
SPOT	1074	22	7	3	4060
SPOT	1075	22	7	4	4908
SPOT	1076	22	7	5	5945
SPOT	1077	22	7	6	5945
SPOT	1078	22	7	7	7785
SPOT	1079	23	1	1	6256
SPOT	1080	23	1	2	4108
SPOT	1081	23	1	3	5123
SPOT	1082	23	1	4	4748
SPOT	1083	23	1	5	5011
SPOT	1084	23	1	6	5049
SPOT	1085	23	1	7	5305
SPOT	1086	23	2	1	6396
SPOT	1087	23	2	2	4838
SPOT	1088	23	2	3	4668
SPOT	1089	23	2	4	5644
SPOT	1090	23	2	5	4000
SPOT	1091	23	2	6	3670
SPOT	1092	23	2	7	4390
SPOT	1093	23	3	1	5260
SPOT	1094	23	3	2	5129
SPOT	1095	23	3	3	4889
SPOT	1096	23	3	4	7843
SPOT	1097	23	3	5	3692
SPOT	1098	23	3	6	7097
SPOT	1099	23	3	7	13756
SPOT	1100	23	4	1	5612
SPOT	1101	23	4	2	4787
SPOT	1102	23	4	3	4489
SPOT	1103	23	4	4	5657
SPOT	1104	23	4	5	4006
SPOT	1105	23	4	6	10636
SPOT	1106	23	4	7	6352
SPOT	1107	23	5	1	7209
SPOT	1108	23	5	2	4355
SPOT	1109	23	5	3	6211
SPOT	1110	23	5	4	7712
SPOT	1111	23	5	5	4886
SPOT	1112	23	5	6	4857
SPOT	1113	23	5	7	4880
SPOT	1114	23	6	1	7792
SPOT	1115	23	6	2	5446
SPOT	1116	23	6	3	5436
SPOT	1117	23	6	4	5299
SPOT	1118	23	6	5	5052
SPOT	1119	23	6	6	3648
SPOT	1120	23	6	7	3948
SPOT	1121	23	7	1	52851
SPOT	1122	23	7	2	7939
SPOT	1123	23	7	3	4147
SPOT	1124	23	7	4	5990
SPOT	1125	23	7	5	6099
SPOT	1126	23	7	6	4889
SPOT	1127	23	7	7	5763
SPOT	1128	24	1	1	5257
SPOT	1129	24	1	2	4476
SPOT	1130	24	1	3	3625
SPOT	1131	24	1	4	3648
SPOT	1132	24	1	5	5228
SPOT	1133	24	1	6	5961
SPOT	1134	24	1	7	4464
SPOT	1135	24	2	1	4556
SPOT	1136	24	2	2	5356
SPOT	1137	24	2	3	6675
SPOT	1138	24	2	4	3846
SPOT	1139	24	2	5	4608
SPOT	1140	24	2	6	5392
SPOT	1141	24	2	7	5446
SPOT	1142	24	3	1	5667
SPOT	1143	24	3	2	3808
SPOT	1144	24	3	3	4886
SPOT	1145	24	3	4	3148
SPOT	1146	24	3	5	6441
SPOT	1147	24	3	6	4787
SPOT	1148	24	3	7	4496
SPOT	1149	24	4	1	5001
SPOT	1150	24	4	2	5766
SPOT	1151	24	4	3	4476
SPOT	1152	24	4	4	4998
SPOT	1153	24	4	5	4688
SPOT	1154	24	4	6	5017
SPOT	1155	24	4	7	4614
SPOT	1156	24	5	1	4540
SPOT	1157	24	5	2	3689
SPOT	1158	24	5	3	5475
SPOT	1159	24	5	4	4502
SPOT	1160	24	5	5	3734
SPOT	1161	24	5	6	3945
SPOT	1162	24	5	7	5881
SPOT	1163	24	6	1	4812
SPOT	1164	24	6	2	6118
SPOT	1165	24	6	3	5724
SPOT	1166	24	6	4	5523
SPOT	1167	24	6	5	4444
SPOT	1168	24	6	6	4438
SPOT	1169	24	6	7	5244
SPOT	1170	24	7	1	3974
SPOT	1171	24	7	2	6844
SPOT	1172	24	7	3	5932
SPOT	1173	24	7	4	4784
SPOT	1174	24	7	5	12128
SPOT	1175	24	7	6	5436
SPOT	1176	24	7	7	6515
SPOT	1177	25	1	1	3993
SPOT	1178	25	1	2	7414
SPOT	1179	25	1	3	5913
SPOT	1180	25	1	4	5404
SPOT	1181	25	1	5	5728
SPOT	1182	25	1	6	4073
SPOT	1183	25	1	7	5564
SPOT	1184	25	2	1	4998
SPOT	1185	25	2	2	5158
SPOT	1186	25	2	3	5308
SPOT	1187	25	2	4	5558
SPOT	1188	25	2	5	4108
SPOT	1189	25	2	6	5664
SPOT	1190	25	2	7	4400
SPOT	1191	25	3	1	4604
SPOT	1192	25	3	2	5897
SPOT	1193	25	3	3	4425
SPOT	1194	25	3	4	5222
SPOT	1195	25	3	5	6035
SPOT	1196	25	3	6	5945
SPOT	1197	25	3	7	6988
SPOT	1198	25	4	1	6505
SPOT	1199	25	4	2	6601
SPOT	1200	25	4	3	4281
SPOT	1201	25	4	4	5497
SPOT	1202	25	4	5	3152
SPOT	1203	25	4	6	4774
SPOT	1204	25	4	7	4784
SPOT	1205	25	5	1	5497
SPOT	1206	25	5	2	5948
SPOT	1207	25	5	3	5139
SPOT	1208	25	5	4	3603
SPOT	1209	25	5	5	4764
SPOT	1210	25	5	6	6358
SPOT	1211	25	5	7	4636
SPOT	1212	25	6	1	4544
SPOT	1213	25	6	2	5724
SPOT	1214	25	6	3	5504
SPOT	1215	25	6	4	5948
SPOT	1216	25	6	5	5401
SPOT	1217	25	6	6	5622
SPOT	1218	25	6	7	4150
SPOT	1219	25	7	1	3929
SPOT	1220	25	7	2	5763
SPOT	1221	25	7	3	4659
SPOT	1222	25	7	4	4758
SPOT	1223	25	7	5	4675
SPOT	1224	25	7	6	3769
SPOT	1225	25	7	7	5472
SPOT	1226	26	1	1	4048
SPOT	1227	26	1	2	3977
SPOT	1228	26	1	3	4179
SPOT	1229	26	1	4	6096
SPOT	1230	26	1	5	4908
SPOT	1231	26	1	6	3635
SPOT	1232	26	1	7	4380
SPOT	1233	26	2	1	3785
SPOT	1234	26	2	2	3452
SPOT	1235	26	2	3	3308
SPOT	1236	26	2	4	6240
SPOT	1237	26	2	5	5465
SPOT	1238	26	2	6	4928
SPOT	1239	26	2	7	3555
SPOT	1240	26	3	1	4752
SPOT	1241	26	3	2	5504
SPOT	1242	26	3	3	5011
SPOT	1243	26	3	4	4508
SPOT	1244	26	3	5	6156
SPOT	1245	26	3	6	5468
SPOT	1246	26	3	7	5001
SPOT	1247	26	4	1	6544
SPOT	1248	26	4	2	3731
SPOT	1249	26	4	3	4204
SPOT	1250	26	4	4	5193
SPOT	1251	26	4	5	3478
SPOT	1252	26	4	6	7424
SPOT	1253	26	4	7	5638
SPOT	1254	26	5	1	6659
SPOT	1255	26	5	2	4355
SPOT	1256	26	5	3	5072
SPOT	1257	26	5	4	7228
SPOT	1258	26	5	5	6329
SPOT	1259	26	5	6	6457
SPOT	1260	26	5	7	4377
SPOT	1261	26	6	1	5504
SPOT	1262	26	6	2	5120
SPOT	1263	26	6	3	4726
SPOT	1264	26	6	4	4697
SPOT	1265	26	6	5	5843
SPOT	1266	26	6	6	5587
SPOT	1267	26	6	7	7049
SPOT	1268	26	7	1	6025
SPOT	1269	26	7	2	5590
SPOT	1270	26	7	3	5504
SPOT	1271	26	7	4	4576
SPOT	1272	26	7	5	4992
SPOT	1273	26	7	6	4592
SPOT	1274	26	7	7	5164
SPOT	1275	27	1	1	7203
SPOT	1276	27	1	2	7251
SPOT	1277	27	1	3	4803
SPOT	1278	27	1	4	5849
SPOT	1279	27	1	5	6592
SPOT	1280	27	1	6	4592
SPOT	1281	27	1	7	4240
SPOT	1282	27	2	1	5430
SPOT	1283	27	2	2	7344
SPOT	1284	27	2	3	6761
SPOT	1285	27	2	4	6969
SPOT	1286	27	2	5	5558
SPOT	1287	27	2	6	6489
SPOT	1288	27	2	7	3088
SPOT	1289	27	3	1	4185
SPOT	1290	27	3	2	5587
SPOT	1291	27	3	3	5920
SPOT	1292	27	3	4	5219
SPOT	1293	27	3	5	6854
SPOT	1294	27	3	6	6595
SPOT	1295	27	3	7	5116
SPOT	1296	27	4	1	6739
SPOT	1297	27	4	2	6742
SPOT	1298	27	4	3	4697
SPOT	1299	27	4	4	5152
SPOT	1300	27	4	5	5769
SPOT	1301	27	4	6	5993
SPOT	1302	27	4	7	5414
SPOT	1303	27	5	1	5862
SPOT	1304	27	5	2	7088
SPOT	1305	27	5	3	5734
SPOT	1306	27	5	4	4115
SPOT	1307	27	5	5	5136
SPOT	1308	27	5	6	26246
SPOT	1309	27	5	7	5472
SPOT	1310	27	6	1	7344
SPOT	1311	27	6	2	4854
SPOT	1312	27	6	3	4521
SPOT	1313	27	6	4	6121
SPOT	1314	27	6	5	6416
SPOT	1315	27	6	6	4483
SPOT	1316	27	6	7	5788
SPOT	1317	27	7	1	5686
SPOT	1318	27	7	2	5414
SPOT	1319	27	7	3	4915
SPOT	1320	27	7	4	5113
SPOT	1321	27	7	5	6051
SPOT	1322	27	7	6	7155
SPOT	1323	27	7	7	6326
SPOT	1324	28	1	1	9939
SPOT	1325	28	1	2	4265
SPOT	1326	28	1	3	5673
SPOT	1327	28	1	4	5577
SPOT	1328	28	1	5	27395
SPOT	1329	28	1	6	5340
SPOT	1330	28	1	7	4828
SPOT	1331	28	2	1	3788
SPOT	1332	28	2	2	4662
SPOT	1333	28	2	3	7020
SPOT	1334	28	2	4	4262
SPOT	1335	28	2	5	6416
SPOT	1336	28	2	6	3945
SPOT	1337	28	2	7	5305
SPOT	1338	28	3	1	6025
SPOT	1339	28	3	2	5792
SPOT	1340	28	3	3	6662
SPOT	1341	28	3	4	5440
SPOT	1342	28	3	5	4332
SPOT	1343	28	3	6	5286
SPOT	1344	28	3	7	3420
SPOT	1345	28	4	1	4419
SPOT	1346	28	4	2	4972
SPOT	1347	28	4	3	4080
SPOT	1348	28	4	4	4422
SPOT	1349	28	4	5	3868
SPOT	1350	28	4	6	3171
SPOT	1351	28	4	7	6432
SPOT	1352	28	5	1	3164
SPOT	1353	28	5	2	4828
SPOT	1354	28	5	3	4496
SPOT	1355	28	5	4	5628
SPOT	1356	28	5	5	5763
SPOT	1357	28	5	6	4496
SPOT	1358	28	5	7	4774
SPOT	1359	28	6	1	8476
SPOT	1360	28	6	2	5174
SPOT	1361	28	6	3	5350
SPOT	1362	28	6	4	3840
SPOT	1363	28	6	5	14256
SPOT	1364	28	6	6	4537
SPOT	1365	28	6	7	4272
SPOT	1366	28	7	1	14153
SPOT	1367	28	7	2	5409
SPOT	1368	28	7	3	3926
SPOT	1369	28	7	4	5661
SPOT	1370	28	7	5	6030
SPOT	1371	28	7	6	5236
SPOT	1372	28	7	7	5641
SPOT	1373	29	1	1	5459
SPOT	1374	29	1	2	7715
SPOT	1375	29	1	3	5779
SPOT	1376	29	1	4	5488
SPOT	1377	29	1	5	4275
SPOT	1378	29	1	6	3385
SPOT	1379	29	1	7	4985
SPOT	1380	29	2	1	5641
SPOT	1381	29	2	2	4320
SPOT	1382	29	2	3	4636
SPOT	1383	29	2	4	16316
SPOT	1384	29	2	5	5878
SPOT	1385	29	2	6	8521
SPOT	1386	29	2	7	5644
SPOT	1387	29	3	1	3542
SPOT	1388	29	3	2	6137
SPOT	1389	29	3	3	3660
SPOT	1390	29	3	4	5331
SPOT	1391	29	3	5	4313
SPOT	1392	29	3	6	5760
SPOT	1393	29	3	7	5555
SPOT	1394	29	4	1	6166
SPOT	1395	29	4	2	5555
SPOT	1396	29	4	3	6617
SPOT	1397	29	4	4	5110
SPOT	1398	29	4	5	4912
SPOT	1399	29	4	6	5168
SPOT	1400	29	4	7	5833
SPOT	1401	29	5	1	5385
SPOT	1402	29	5	2	5107
SPOT	1403	29	5	3	4662
SPOT	1404	29	5	4	4281
SPOT	1405	29	5	5	4659
SPOT	1406	29	5	6	4601
SPOT	1407	29	5	7	6380
SPOT	1408	29	6	1	7379
SPOT	1409	29	6	2	6048
SPOT	1410	29	6	3	4825
SPOT	1411	29	6	4	5212
SPOT	1412	29	6	5	6515
SPOT	1413	29	6	6	5401
SPOT	1414	29	6	7	8105
SPOT	1415	29	7	1	29356
SPOT	1416	29	7	2	7123
SPOT	1417	29	7	3	5632
SPOT	1418	29	7	4	5136
SPOT	1419	29	7	5	5475
SPOT	1420	29	7	6	5465
SPOT	1421	29	7	7	11139
SPOT	1422	30	1	1	5104
SPOT	1423	30	1	2	5993
SPOT	1424	30	1	3	4524
SPOT	1425	30	1	4	4358
SPOT	1426	30	1	5	4438
SPOT	1427	30	1	6	5014
SPOT	1428	30	1	7	4678
SPOT	1429	30	2	1	6579
SPOT	1430	30	2	2	4281
SPOT	1431	30	2	3	6636
SPOT	1432	30	2	4	5718
SPOT	1433	30	2	5	4070
SPOT	1434	30	2	6	4809
SPOT	1435	30	2	7	4320
SPOT	1436	30	3	1	4624
SPOT	1437	30	3	2	6467
SPOT	1438	30	3	3	5036
SPOT	1439	30	3	4	4873
SPOT	1440	30	3	5	6486
SPOT	1441	30	3	6	4585
SPOT	1442	30	3	7	6531
SPOT	1443	30	4	1	6697
SPOT	1444	30	4	2	7350
SPOT	1445	30	4	3	5990
SPOT	1446	30	4	4	5465
SPOT	1447	30	4	5	3968
SPOT	1448	30	4	6	6332
SPOT	1449	30	4	7	6454
SPOT	1450	30	5	1	6195
SPOT	1451	30	5	2	6499
SPOT	1452	30	5	3	6006
SPOT	1453	30	5	4	8659
SPOT	1454	30	5	5	5174
SPOT	1455	30	5	6	6188
SPOT	1456	30	5	7	4537
SPOT	1457	30	6	1	9596
SPOT	1458	30	6	2	7872
SPOT	1459	30	6	3	7699
SPOT	1460	30	6	4	18518
SPOT	1461	30	6	5	4707
SPOT	1462	30	6	6	5174
SPOT	1463	30	6	7	6784
SPOT	1464	30	7	1	23836
SPOT	1465	30	7	2	9609
SPOT	1466	30	7	3	6310
SPOT	1467	30	7	4	7100
SPOT	1468	30	7	5	7529
SPOT	1469	30	7	6	10812
SPOT	1470	30	7	7	4886
SPOT	1471	31	1	1	8176
SPOT	1472	31	1	2	5571
SPOT	1473	31	1	3	4528
SPOT	1474	31	1	4	7059
SPOT	1475	31	1	5	4902
SPOT	1476	31	1	6	4233
SPOT	1477	31	1	7	4582
SPOT	1478	31	2	1	6694
SPOT	1479	31	2	2	5328
SPOT	1480	31	2	3	5596
SPOT	1481	31	2	4	6931
SPOT	1482	31	2	5	5571
SPOT	1483	31	2	6	4908
SPOT	1484	31	2	7	5625
SPOT	1485	31	3	1	8976
SPOT	1486	31	3	2	5712
SPOT	1487	31	3	3	6659
SPOT	1488	31	3	4	5545
SPOT	1489	31	3	5	6476
SPOT	1490	31	3	6	5580
SPOT	1491	31	3	7	5942
SPOT	1492	31	4	1	6147
SPOT	1493	31	4	2	6710
SPOT	1494	31	4	3	7817
SPOT	1495	31	4	4	6790
SPOT	1496	31	4	5	5945
SPOT	1497	31	4	6	4403
SPOT	1498	31	4	7	5286
SPOT	1499	31	5	1	6140
SPOT	1500	31	5	2	6822
SPOT	1501	31	5	3	7603
SPOT	1502	31	5	4	7459
SPOT	1503	31	5	5	8931
SPOT	1504	31	5	6	18019
SPOT	1505	31	5	7	11667
SPOT	1506	31	6	1	15571
SPOT	1507	31	6	2	7081
SPOT	1508	31	6	3	6515
SPOT	1509	31	6	4	6816
SPOT	1510	31	6	5	5552
SPOT	1511	31	6	6	6521
SPOT	1512	31	6	7	25945
SPOT	1513	31	7	1	13075
SPOT	1514	31	7	2	9270
SPOT	1515	31	7	3	7452
SPOT	1516	31	7	4	6380
SPOT	1517	31	7	5	5936
SPOT	1518	31	7	6	4675
SPOT	1519	31	7	7	7152
SPOT	1520	32	1	1	3625
SPOT	1521	32	1	2	6121
SPOT	1522	32	1	3	5107
SPOT	1523	32	1	4	4694
SPOT	1524	32	1	5	11145
SPOT	1525	32	1	6	4131
SPOT	1526	32	1	7	4880
SPOT	1527	32	2	1	3267
SPOT	1528	32	2	2	4809
SPOT	1529	32	2	3	4544
SPOT	1530	32	2	4	3849
SPOT	1531	32	2	5	6720
SPOT	1532	32	2	6	3513
SPOT	1533	32	2	7	4569
SPOT	1534	32	3	1	4198
SPOT	1535	32	3	2	4179
SPOT	1536	32	3	3	4777
SPOT	1537	32	3	4	4073
SPOT	1538	32	3	5	5011
SPOT	1539	32	3	6	4211
SPOT	1540	32	3	7	3478
SPOT	1541	32	4	1	5980
SPOT	1542	32	4	2	15100
SPOT	1543	32	4	3	6524
SPOT	1544	32	4	4	3270
SPOT	1545	32	4	5	6291
SPOT	1546	32	4	6	4259
SPOT	1547	32	4	7	4156
SPOT	1548	32	5	1	5328
SPOT	1549	32	5	2	6131
SPOT	1550	32	5	3	4108
SPOT	1551	32	5	4	4886
SPOT	1552	32	5	5	6208
SPOT	1553	32	5	6	3385
SPOT	1554	32	5	7	3833
SPOT	1555	32	6	1	6924
SPOT	1556	32	6	2	5904
SPOT	1557	32	6	3	4576
SPOT	1558	32	6	4	5507
SPOT	1559	32	6	5	5238
SPOT	1560	32	6	6	4662
SPOT	1561	32	6	7	13753
SPOT	1562	32	7	1	6668
SPOT	1563	32	7	2	5228
SPOT	1564	32	7	3	6668
SPOT	1565	32	7	4	4473
SPOT	1566	32	7	5	4812
SPOT	1567	32	7	6	3366
SPOT	1568	32	7	7	6064
SPOT	1569	33	1	1	7097
SPOT	1570	33	1	2	35846
SPOT	1571	33	1	3	5939
SPOT	1572	33	1	4	7417
SPOT	1573	33	1	5	7334
SPOT	1574	33	1	6	5398
SPOT	1575	33	1	7	7126
SPOT	1576	33	2	1	5571
SPOT	1577	33	2	2	6611
SPOT	1578	33	2	3	5372
SPOT	1579	33	2	4	5276
SPOT	1580	33	2	5	4953
SPOT	1581	33	2	6	4921
SPOT	1582	33	2	7	7795
SPOT	1583	33	3	1	5056
SPOT	1584	33	3	2	4704
SPOT	1585	33	3	3	5712
SPOT	1586	33	3	4	3388
SPOT	1587	33	3	5	4944
SPOT	1588	33	3	6	5276
SPOT	1589	33	3	7	9216
SPOT	1590	33	4	1	6540
SPOT	1591	33	4	2	5740
SPOT	1592	33	4	3	6547
SPOT	1593	33	4	4	4771
SPOT	1594	33	4	5	4985
SPOT	1595	33	4	6	4070
SPOT	1596	33	4	7	7043
SPOT	1597	33	5	1	6396
SPOT	1598	33	5	2	8297
SPOT	1599	33	5	3	4902
SPOT	1600	33	5	4	4707
SPOT	1601	33	5	5	4400
SPOT	1602	33	5	6	31539
SPOT	1603	33	5	7	7964
SPOT	1604	33	6	1	4553
SPOT	1605	33	6	2	6710
SPOT	1606	33	6	3	7180
SPOT	1607	33	6	4	5689
SPOT	1608	33	6	5	4915
SPOT	1609	33	6	6	29068
SPOT	1610	33	6	7	6038
SPOT	1611	33	7	1	5766
SPOT	1612	33	7	2	6326
SPOT	1613	33	7	3	8902
SPOT	1614	33	7	4	5027
SPOT	1615	33	7	5	4976
SPOT	1616	33	7	6	22137
SPOT	1617	33	7	7	16233
SPOT	1618	34	1	1	10147
SPOT	1619	34	1	2	9433
SPOT	1620	34	1	3	7692
SPOT	1621	34	1	4	8204
SPOT	1622	34	1	5	6902
SPOT	1623	34	1	6	6147
SPOT	1624	34	1	7	6700
SPOT	1625	34	2	1	11145
SPOT	1626	34	2	2	10899
SPOT	1627	34	2	3	7411
SPOT	1628	34	2	4	8656
SPOT	1629	34	2	5	5958
SPOT	1630	34	2	6	8089
SPOT	1631	34	2	7	6611
SPOT	1632	34	3	1	12732
SPOT	1633	34	3	2	10636
SPOT	1634	34	3	3	9504
SPOT	1635	34	3	4	7808
SPOT	1636	34	3	5	4566
SPOT	1637	34	3	6	6486
SPOT	1638	34	3	7	8064
SPOT	1639	34	4	1	12214
SPOT	1640	34	4	2	11283
SPOT	1641	34	4	3	10003
SPOT	1642	34	4	4	5952
SPOT	1643	34	4	5	4304
SPOT	1644	34	4	6	5625
SPOT	1645	34	4	7	7500
SPOT	1646	34	5	1	9475
SPOT	1647	34	5	2	10118
SPOT	1648	34	5	3	10265
SPOT	1649	34	5	4	6492
SPOT	1650	34	5	5	6496
SPOT	1651	34	5	6	4764
SPOT	1652	34	5	7	4704
SPOT	1653	34	6	1	8342
SPOT	1654	34	6	2	10326
SPOT	1655	34	6	3	10352
SPOT	1656	34	6	4	6163
SPOT	1657	34	6	5	5878
SPOT	1658	34	6	6	5974
SPOT	1659	34	6	7	5209
SPOT	1660	34	7	1	7305
SPOT	1661	34	7	2	10956
SPOT	1662	34	7	3	15046
SPOT	1663	34	7	4	5040
SPOT	1664	34	7	5	5238
SPOT	1665	34	7	6	5529
SPOT	1666	34	7	7	5868
SPOT	1667	35	1	1	5878
SPOT	1668	35	1	2	5750
SPOT	1669	35	1	3	8249
SPOT	1670	35	1	4	7673
SPOT	1671	35	1	5	7446
SPOT	1672	35	1	6	5254
SPOT	1673	35	1	7	6262
SPOT	1674	35	2	1	5926
SPOT	1675	35	2	2	7139
SPOT	1676	35	2	3	7360
SPOT	1677	35	2	4	7971
SPOT	1678	35	2	5	7222
SPOT	1679	35	2	6	6480
SPOT	1680	35	2	7	4252
SPOT	1681	35	3	1	6950
SPOT	1682	35	3	2	7619
SPOT	1683	35	3	3	7264
SPOT	1684	35	3	4	8409
SPOT	1685	35	3	5	8764
SPOT	1686	35	3	6	9072
SPOT	1687	35	3	7	6672
SPOT	1688	35	4	1	5369
SPOT	1689	35	4	2	7248
SPOT	1690	35	4	3	7542
SPOT	1691	35	4	4	7430
SPOT	1692	35	4	5	8115
SPOT	1693	35	4	6	7148
SPOT	1694	35	4	7	6531
SPOT	1695	35	5	1	6080
SPOT	1696	35	5	2	7964
SPOT	1697	35	5	3	6240
SPOT	1698	35	5	4	9120
SPOT	1699	35	5	5	8169
SPOT	1700	35	5	6	6656
SPOT	1701	35	5	7	6012
SPOT	1702	35	6	1	5536
SPOT	1703	35	6	2	6841
SPOT	1704	35	6	3	5209
SPOT	1705	35	6	4	8611
SPOT	1706	35	6	5	9398
SPOT	1707	35	6	6	5612
SPOT	1708	35	6	7	12134
SPOT	1709	35	7	1	5625
SPOT	1710	35	7	2	7977
SPOT	1711	35	7	3	8489
SPOT	1712	35	7	4	4803
SPOT	1713	35	7	5	6979
SPOT	1714	35	7	6	5280
SPOT	1715	35	7	7	5331
SPOT	1716	36	1	1	6960
SPOT	1717	36	1	2	6422
SPOT	1718	36	1	3	4691
SPOT	1719	36	1	4	4934
SPOT	1720	36	1	5	7212
SPOT	1721	36	1	6	4393
SPOT	1722	36	1	7	4960
SPOT	1723	36	2	1	6112
SPOT	1724	36	2	2	5020
SPOT	1725	36	2	3	6089
SPOT	1726	36	2	4	5801
SPOT	1727	36	2	5	5350
SPOT	1728	36	2	6	5200
SPOT	1729	36	2	7	3920
SPOT	1730	36	3	1	3446
SPOT	1731	36	3	2	4268
SPOT	1732	36	3	3	4528
SPOT	1733	36	3	4	4809
SPOT	1734	36	3	5	5068
SPOT	1735	36	3	6	3648
SPOT	1736	36	3	7	3868
SPOT	1737	36	4	1	5059
SPOT	1738	36	4	2	6601
SPOT	1739	36	4	3	6352
SPOT	1740	36	4	4	7091
SPOT	1741	36	4	5	6188
SPOT	1742	36	4	6	3779
SPOT	1743	36	4	7	3769
SPOT	1744	36	5	1	6745
SPOT	1745	36	5	2	5241
SPOT	1746	36	5	3	6537
SPOT	1747	36	5	4	8057
SPOT	1748	36	5	5	46800
SPOT	1749	36	5	6	7040
SPOT	1750	36	5	7	9539
SPOT	1751	36	6	1	5222
SPOT	1752	36	6	2	8176
SPOT	1753	36	6	3	6144
SPOT	1754	36	6	4	5756
SPOT	1755	36	6	5	8649
SPOT	1756	36	6	6	4828
SPOT	1757	36	6	7	7968
SPOT	1758	36	7	1	14742
SPOT	1759	36	7	2	5705
SPOT	1760	36	7	3	6246
SPOT	1761	36	7	4	6595
SPOT	1762	36	7	5	10508
SPOT	1763	36	7	6	6467
SPOT	1764	36	7	7	4729
SPOT	1765	37	1	1	4915
SPOT	1766	37	1	2	7539
SPOT	1767	37	1	3	6912
SPOT	1768	37	1	4	3318
SPOT	1769	37	1	5	6678
SPOT	1770	37	1	6	4860
SPOT	1771	37	1	7	7600
SPOT	1772	37	2	1	5686
SPOT	1773	37	2	2	6681
SPOT	1774	37	2	3	5523
SPOT	1775	37	2	4	6665
SPOT	1776	37	2	5	4096
SPOT	1777	37	2	6	5776
SPOT	1778	37	2	7	5132
SPOT	1779	37	3	1	6153
SPOT	1780	37	3	2	4508
SPOT	1781	37	3	3	4892
SPOT	1782	37	3	4	5680
SPOT	1783	37	3	5	6009
SPOT	1784	37	3	6	5356
SPOT	1785	37	3	7	6364
SPOT	1786	37	4	1	6572
SPOT	1787	37	4	2	3916
SPOT	1788	37	4	3	5958
SPOT	1789	37	4	4	4428
SPOT	1790	37	4	5	6179
SPOT	1791	37	4	6	4675
SPOT	1792	37	4	7	5107
SPOT	1793	37	5	1	6537
SPOT	1794	37	5	2	6518
SPOT	1795	37	5	3	5168
SPOT	1796	37	5	4	4208
SPOT	1797	37	5	5	4652
SPOT	1798	37	5	6	7148
SPOT	1799	37	5	7	5376
SPOT	1800	37	6	1	6515
SPOT	1801	37	6	2	7644
SPOT	1802	37	6	3	7209
SPOT	1803	37	6	4	5171
SPOT	1804	37	6	5	4092
SPOT	1805	37	6	6	3299
SPOT	1806	37	6	7	6534
SPOT	1807	37	7	1	48739
SPOT	1808	37	7	2	35110
SPOT	1809	37	7	3	14374
SPOT	1810	37	7	4	5078
SPOT	1811	37	7	5	5849
SPOT	1812	37	7	6	9302
SPOT	1813	37	7	7	6940
SPOT	1814	38	1	1	6582
SPOT	1815	38	1	2	10214
SPOT	1816	38	1	3	7328
SPOT	1817	38	1	4	5779
SPOT	1818	38	1	5	6224
SPOT	1819	38	1	6	4211
SPOT	1820	38	1	7	4524
SPOT	1821	38	2	1	6553
SPOT	1822	38	2	2	8060
SPOT	1823	38	2	3	5849
SPOT	1824	38	2	4	5510
SPOT	1825	38	2	5	5590
SPOT	1826	38	2	6	5184
SPOT	1827	38	2	7	5139
SPOT	1828	38	3	1	10531
SPOT	1829	38	3	2	7872
SPOT	1830	38	3	3	8121
SPOT	1831	38	3	4	5331
SPOT	1832	38	3	5	4480
SPOT	1833	38	3	6	5049
SPOT	1834	38	3	7	5756
SPOT	1835	38	4	1	7683
SPOT	1836	38	4	2	10512
SPOT	1837	38	4	3	9046
SPOT	1838	38	4	4	5116
SPOT	1839	38	4	5	4092
SPOT	1840	38	4	6	5840
SPOT	1841	38	4	7	6201
SPOT	1842	38	5	1	8880
SPOT	1843	38	5	2	7772
SPOT	1844	38	5	3	9174
SPOT	1845	38	5	4	4892
SPOT	1846	38	5	5	6729
SPOT	1847	38	5	6	5417
SPOT	1848	38	5	7	6326
SPOT	1849	38	6	1	6620
SPOT	1850	38	6	2	11443
SPOT	1851	38	6	3	9184
SPOT	1852	38	6	4	5411
SPOT	1853	38	6	5	5686
SPOT	1854	38	6	6	4716
SPOT	1855	38	6	7	6115
SPOT	1856	38	7	1	24160
SPOT	1857	38	7	2	14924
SPOT	1858	38	7	3	14563
SPOT	1859	38	7	4	11753
SPOT	1860	38	7	5	43331
SPOT	1861	38	7	6	9939
SPOT	1862	38	7	7	7200
SPOT	1863	39	1	1	6137
SPOT	1864	39	1	2	7446
SPOT	1865	39	1	3	6073
SPOT	1866	39	1	4	7648
SPOT	1867	39	1	5	6041
SPOT	1868	39	1	6	5305
SPOT	1869	39	1	7	5475
SPOT	1870	39	2	1	4684
SPOT	1871	39	2	2	7104
SPOT	1872	39	2	3	7136
SPOT	1873	39	2	4	7417
SPOT	1874	39	2	5	6979
SPOT	1875	39	2	6	5955
SPOT	1876	39	2	7	6761
SPOT	1877	39	3	1	5472
SPOT	1878	39	3	2	7366
SPOT	1879	39	3	3	7129
SPOT	1880	39	3	4	6550
SPOT	1881	39	3	5	6790
SPOT	1882	39	3	6	8249
SPOT	1883	39	3	7	5497
SPOT	1884	39	4	1	6844
SPOT	1885	39	4	2	5856
SPOT	1886	39	4	3	8000
SPOT	1887	39	4	4	6739
SPOT	1888	39	4	5	7932
SPOT	1889	39	4	6	4448
SPOT	1890	39	4	7	4105
SPOT	1891	39	5	1	4931
SPOT	1892	39	5	2	6089
SPOT	1893	39	5	3	7145
SPOT	1894	39	5	4	6336
SPOT	1895	39	5	5	7196
SPOT	1896	39	5	6	5289
SPOT	1897	39	5	7	7987
SPOT	1898	39	6	1	8979
SPOT	1899	39	6	2	9344
SPOT	1900	39	6	3	6883
SPOT	1901	39	6	4	6899
SPOT	1902	39	6	5	5228
SPOT	1903	39	6	6	4800
SPOT	1904	39	6	7	5785
SPOT	1905	39	7	1	28345
SPOT	1906	39	7	2	7462
SPOT	1907	39	7	3	8313
SPOT	1908	39	7	4	9276
SPOT	1909	39	7	5	8867
SPOT	1910	39	7	6	6617
SPOT	1911	39	7	7	5481
SPOT	1912	40	1	1	5440
SPOT	1913	40	1	2	4633
SPOT	1914	40	1	3	5827
SPOT	1915	40	1	4	6304
SPOT	1916	40	1	5	35244
SPOT	1917	40	1	6	8166
SPOT	1918	40	1	7	6425
SPOT	1919	40	2	1	4480
SPOT	1920	40	2	2	5481
SPOT	1921	40	2	3	4569
SPOT	1922	40	2	4	6176
SPOT	1923	40	2	5	4720
SPOT	1924	40	2	6	5939
SPOT	1925	40	2	7	4857
SPOT	1926	40	3	1	4800
SPOT	1927	40	3	2	6342
SPOT	1928	40	3	3	5177
SPOT	1929	40	3	4	5481
SPOT	1930	40	3	5	3430
SPOT	1931	40	3	6	2979
SPOT	1932	40	3	7	4915
SPOT	1933	40	4	1	5817
SPOT	1934	40	4	2	35190
SPOT	1935	40	4	3	7283
SPOT	1936	40	4	4	5971
SPOT	1937	40	4	5	4422
SPOT	1938	40	4	6	3760
SPOT	1939	40	4	7	4592
SPOT	1940	40	5	1	5872
SPOT	1941	40	5	2	5462
SPOT	1942	40	5	3	4953
SPOT	1943	40	5	4	11081
SPOT	1944	40	5	5	5603
SPOT	1945	40	5	6	4163
SPOT	1946	40	5	7	4249
SPOT	1947	40	6	1	3305
SPOT	1948	40	6	2	4598
SPOT	1949	40	6	3	6099
SPOT	1950	40	6	4	4326
SPOT	1951	40	6	5	3804
SPOT	1952	40	6	6	4912
SPOT	1953	40	6	7	4451
SPOT	1954	40	7	1	4988
SPOT	1955	40	7	2	5532
SPOT	1956	40	7	3	4486
SPOT	1957	40	7	4	5977
SPOT	1958	40	7	5	5769
SPOT	1959	40	7	6	4649
SPOT	1960	40	7	7	4444
SPOT	1961	41	1	1	5414
SPOT	1962	41	1	2	5113
SPOT	1963	41	1	3	5180
SPOT	1964	41	1	4	4736
SPOT	1965	41	1	5	3958
SPOT	1966	41	1	6	5091
SPOT	1967	41	1	7	4816
SPOT	1968	41	2	1	5648
SPOT	1969	41	2	2	7212
SPOT	1970	41	2	3	3801
SPOT	1971	41	2	4	4508
SPOT	1972	41	2	5	4694
SPOT	1973	41	2	6	6582
SPOT	1974	41	2	7	5379
SPOT	1975	41	3	1	5299
SPOT	1976	41	3	2	6208
SPOT	1977	41	3	3	5856
SPOT	1978	41	3	4	6198
SPOT	1979	41	3	5	34950
SPOT	1980	41	3	6	8140
SPOT	1981	41	3	7	4585
SPOT	1982	41	4	1	4368
SPOT	1983	41	4	2	5936
SPOT	1984	41	4	3	5977
SPOT	1985	41	4	4	5545
SPOT	1986	41	4	5	5235
SPOT	1987	41	4	6	5504
SPOT	1988	41	4	7	5552
SPOT	1989	41	5	1	6595
SPOT	1990	41	5	2	7049
SPOT	1991	41	5	3	4227
SPOT	1992	41	5	4	22755
SPOT	1993	41	5	5	6582
[truncated: 359 more rows]

## Sheet: exp5SA
Scanalyze quant kinase1 SAJA spot intensities
HEADER	SPOT	GRID	ROW	COL	CH1I
REMARK	SOFTWARE	ScanAlyze
REMARK	SOFTVERS	2.5
REMARK	CH1 IMAGE	SAJA5SA
REMARK	DATE	2006-12-15
REMARK	TIME	1899-12-31 15:52:02
SPOT	1	1	1	1	3443
SPOT	2	1	1	2	12483
SPOT	3	1	1	3	6851
SPOT	4	1	1	4	4876
SPOT	5	1	1	5	6089
SPOT	6	1	1	6	5619
SPOT	7	1	1	7	6832
SPOT	8	1	2	1	4332
SPOT	9	1	2	2	4409
SPOT	10	1	2	3	5920
SPOT	11	1	2	4	6083
SPOT	12	1	2	5	6384
SPOT	13	1	2	6	6985
SPOT	14	1	2	7	7747
SPOT	15	1	3	1	5644
SPOT	16	1	3	2	4572
SPOT	17	1	3	3	5040
SPOT	18	1	3	4	4345
SPOT	19	1	3	5	6518
SPOT	20	1	3	6	5100
SPOT	21	1	3	7	6476
SPOT	22	1	4	1	5868
SPOT	23	1	4	2	8150
SPOT	24	1	4	3	6646
SPOT	25	1	4	4	6016
SPOT	26	1	4	5	6902
SPOT	27	1	4	6	6227
SPOT	28	1	4	7	3692
SPOT	29	1	5	1	5843
SPOT	30	1	5	2	7820
SPOT	31	1	5	3	8278
SPOT	32	1	5	4	4038
SPOT	33	1	5	5	4652
SPOT	34	1	5	6	7427
SPOT	35	1	5	7	4624
SPOT	36	1	6	1	5692
SPOT	37	1	6	2	6944
SPOT	38	1	6	3	6064
SPOT	39	1	6	4	4598
SPOT	40	1	6	5	6288
SPOT	41	1	6	6	8704
SPOT	42	1	6	7	4585
SPOT	43	1	7	1	4608
SPOT	44	1	7	2	5148
SPOT	45	1	7	3	3459
SPOT	46	1	7	4	5216
SPOT	47	1	7	5	7168
SPOT	48	1	7	6	5676
SPOT	49	1	7	7	6086
SPOT	50	2	1	1	6022
SPOT	51	2	1	2	3833
SPOT	52	2	1	3	4976
SPOT	53	2	1	4	6156
SPOT	54	2	1	5	6172
SPOT	55	2	1	6	4700
SPOT	56	2	1	7	5811
SPOT	57	2	2	1	4460
SPOT	58	2	2	2	6099
SPOT	59	2	2	3	6169
SPOT	60	2	2	4	5356
SPOT	61	2	2	5	4732
SPOT	62	2	2	6	5996
SPOT	63	2	2	7	6294
SPOT	64	2	3	1	6768
SPOT	65	2	3	2	7817
SPOT	66	2	3	3	8054
SPOT	67	2	3	4	7100
SPOT	68	2	3	5	7190
SPOT	69	2	3	6	6659
SPOT	70	2	3	7	6339
SPOT	71	2	4	1	4201
SPOT	72	2	4	2	4787
SPOT	73	2	4	3	6387
SPOT	74	2	4	4	6240
SPOT	75	2	4	5	5264
SPOT	76	2	4	6	10294
SPOT	77	2	4	7	8787
SPOT	78	2	5	1	5920
SPOT	79	2	5	2	7209
SPOT	80	2	5	3	5987
SPOT	81	2	5	4	6300
SPOT	82	2	5	5	5756
SPOT	83	2	5	6	6563
SPOT	84	2	5	7	6403
SPOT	85	2	6	1	4550
SPOT	86	2	6	2	6825
SPOT	87	2	6	3	7251
SPOT	88	2	6	4	5372
SPOT	89	2	6	5	6793
SPOT	90	2	6	6	5043
SPOT	91	2	6	7	4435
SPOT	92	2	7	1	7280
SPOT	93	2	7	2	5958
SPOT	94	2	7	3	6310
SPOT	95	2	7	4	8259
SPOT	96	2	7	5	6742
SPOT	97	2	7	6	6339
SPOT	98	2	7	7	7043
SPOT	99	3	1	1	6489
SPOT	100	3	1	2	4428
SPOT	101	3	1	3	6220
SPOT	102	3	1	4	5596
SPOT	103	3	1	5	6649
SPOT	104	3	1	6	6470
SPOT	105	3	1	7	4451
SPOT	106	3	2	1	5504
SPOT	107	3	2	2	5955
SPOT	108	3	2	3	7644
SPOT	109	3	2	4	7334
SPOT	110	3	2	5	5865
SPOT	111	3	2	6	8345
SPOT	112	3	2	7	4742
SPOT	113	3	3	1	6931
SPOT	114	3	3	2	9705
SPOT	115	3	3	3	8368
SPOT	116	3	3	4	8387
SPOT	117	3	3	5	5817
SPOT	118	3	3	6	7116
SPOT	119	3	3	7	5888
SPOT	120	3	4	1	6089
SPOT	121	3	4	2	7068
SPOT	122	3	4	3	6137
SPOT	123	3	4	4	6579
SPOT	124	3	4	5	4713
SPOT	125	3	4	6	6147
SPOT	126	3	4	7	6096
SPOT	127	3	5	1	6150
SPOT	128	3	5	2	7507
SPOT	129	3	5	3	4777
SPOT	130	3	5	4	6396
SPOT	131	3	5	5	5657
SPOT	132	3	5	6	21904
SPOT	133	3	5	7	5401
SPOT	134	3	6	1	6233
SPOT	135	3	6	2	8928
SPOT	136	3	6	3	5302
SPOT	137	3	6	4	5500
SPOT	138	3	6	5	8275
SPOT	139	3	6	6	6313
SPOT	140	3	6	7	6204
SPOT	141	3	7	1	6892
SPOT	142	3	7	2	7273
SPOT	143	3	7	3	6124
SPOT	144	3	7	4	5379
SPOT	145	3	7	5	8732
SPOT	146	3	7	6	7993
SPOT	147	3	7	7	5097
SPOT	148	4	1	1	27724
SPOT	149	4	1	2	6147
SPOT	150	4	1	3	6067
SPOT	151	4	1	4	4864
SPOT	152	4	1	5	6880
SPOT	153	4	1	6	6752
SPOT	154	4	1	7	3417
SPOT	155	4	2	1	5372
SPOT	156	4	2	2	4195
SPOT	157	4	2	3	6640
SPOT	158	4	2	4	4390
SPOT	159	4	2	5	4924
SPOT	160	4	2	6	4659
SPOT	161	4	2	7	4064
SPOT	162	4	3	1	5040
SPOT	163	4	3	2	3446
SPOT	164	4	3	3	6166
SPOT	165	4	3	4	5488
SPOT	166	4	3	5	4489
SPOT	167	4	3	6	5027
SPOT	168	4	3	7	5808
SPOT	169	4	4	1	4633
SPOT	170	4	4	2	8582
SPOT	171	4	4	3	4224
SPOT	172	4	4	4	3840
SPOT	173	4	4	5	5740
SPOT	174	4	4	6	6489
SPOT	175	4	4	7	5107
SPOT	176	4	5	1	7264
SPOT	177	4	5	2	6012
SPOT	178	4	5	3	5779
SPOT	179	4	5	4	4912
SPOT	180	4	5	5	6236
SPOT	181	4	5	6	3548
SPOT	182	4	5	7	6540
SPOT	183	4	6	1	6787
SPOT	184	4	6	2	4195
SPOT	185	4	6	3	7225
SPOT	186	4	6	4	5206
SPOT	187	4	6	5	4387
SPOT	188	4	6	6	4860
SPOT	189	4	6	7	5427
SPOT	190	4	7	1	24608
SPOT	191	4	7	2	4800
SPOT	192	4	7	3	6832
SPOT	193	4	7	4	6700
SPOT	194	4	7	5	6291
SPOT	195	4	7	6	6940
SPOT	196	4	7	7	7020
SPOT	197	5	1	1	4902
SPOT	198	5	1	2	11660
SPOT	199	5	1	3	6681
SPOT	200	5	1	4	5161
SPOT	201	5	1	5	6016
SPOT	202	5	1	6	4473
SPOT	203	5	1	7	5043
SPOT	204	5	2	1	4144
SPOT	205	5	2	2	7424
SPOT	206	5	2	3	7004
SPOT	207	5	2	4	8131
SPOT	208	5	2	5	5875
SPOT	209	5	2	6	7894
SPOT	210	5	2	7	5696
SPOT	211	5	3	1	5267
SPOT	212	5	3	2	4188
SPOT	213	5	3	3	3702
SPOT	214	5	3	4	4950
SPOT	215	5	3	5	4576
SPOT	216	5	3	6	5020
SPOT	217	5	3	7	5091
SPOT	218	5	4	1	6294
SPOT	219	5	4	2	4915
SPOT	220	5	4	3	5529
SPOT	221	5	4	4	6460
SPOT	222	5	4	5	5289
SPOT	223	5	4	6	9078
SPOT	224	5	4	7	5939
SPOT	225	5	5	1	5219
SPOT	226	5	5	2	4844
SPOT	227	5	5	3	8025
SPOT	228	5	5	4	5171
SPOT	229	5	5	5	4601
SPOT	230	5	5	6	8355
SPOT	231	5	5	7	8755
SPOT	232	5	6	1	5731
SPOT	233	5	6	2	6848
SPOT	234	5	6	3	4883
SPOT	235	5	6	4	5756
SPOT	236	5	6	5	4944
SPOT	237	5	6	6	6000
SPOT	238	5	6	7	7776
SPOT	239	5	7	1	15731
SPOT	240	5	7	2	5926
SPOT	241	5	7	3	5276
SPOT	242	5	7	4	5024
SPOT	243	5	7	5	6998
SPOT	244	5	7	6	7779
SPOT	245	5	7	7	9094
SPOT	246	6	1	1	5308
SPOT	247	6	1	2	5126
SPOT	248	6	1	3	6595
SPOT	249	6	1	4	5952
SPOT	250	6	1	5	7206
SPOT	251	6	1	6	7164
SPOT	252	6	1	7	4784
SPOT	253	6	2	1	4505
SPOT	254	6	2	2	6643
SPOT	255	6	2	3	5494
SPOT	256	6	2	4	4480
SPOT	257	6	2	5	5203
SPOT	258	6	2	6	8294
SPOT	259	6	2	7	6576
SPOT	260	6	3	1	8019
SPOT	261	6	3	2	6640
SPOT	262	6	3	3	9475
SPOT	263	6	3	4	7974
SPOT	264	6	3	5	7004
SPOT	265	6	3	6	7638
SPOT	266	6	3	7	9436
SPOT	267	6	4	1	4236
SPOT	268	6	4	2	6774
SPOT	269	6	4	3	9580
SPOT	270	6	4	4	7888
SPOT	271	6	4	5	7443
SPOT	272	6	4	6	5692
SPOT	273	6	4	7	10777
SPOT	274	6	5	1	5084
SPOT	275	6	5	2	6521
SPOT	276	6	5	3	5792
SPOT	277	6	5	4	7865
SPOT	278	6	5	5	6003
SPOT	279	6	5	6	5299
SPOT	280	6	5	7	5996
SPOT	281	6	6	1	7420
SPOT	282	6	6	2	9667
SPOT	283	6	6	3	5571
SPOT	284	6	6	4	17296
SPOT	285	6	6	5	5241
SPOT	286	6	6	6	4627
SPOT	287	6	6	7	5168
SPOT	288	6	7	1	13776
SPOT	289	6	7	2	7094
SPOT	290	6	7	3	5257
SPOT	291	6	7	4	4403
SPOT	292	6	7	5	6236
SPOT	293	6	7	6	10064
SPOT	294	6	7	7	5529
SPOT	295	7	1	1	7123
SPOT	296	7	1	2	5948
SPOT	297	7	1	3	7264
SPOT	298	7	1	4	6230
SPOT	299	7	1	5	6192
SPOT	300	7	1	6	7875
SPOT	301	7	1	7	4748
SPOT	302	7	2	1	5382
SPOT	303	7	2	2	6681
SPOT	304	7	2	3	6633
SPOT	305	7	2	4	5712
SPOT	306	7	2	5	5494
SPOT	307	7	2	6	3884
SPOT	308	7	2	7	4400
SPOT	309	7	3	1	7504
SPOT	310	7	3	2	6355
SPOT	311	7	3	3	5500
SPOT	312	7	3	4	5884
SPOT	313	7	3	5	6150
SPOT	314	7	3	6	6528
SPOT	315	7	3	7	5587
SPOT	316	7	4	1	8256
SPOT	317	7	4	2	6112
SPOT	318	7	4	3	6521
SPOT	319	7	4	4	5843
SPOT	320	7	4	5	5177
SPOT	321	7	4	6	4838
SPOT	322	7	4	7	5728
SPOT	323	7	5	1	7219
SPOT	324	7	5	2	8054
SPOT	325	7	5	3	5219
SPOT	326	7	5	4	5888
SPOT	327	7	5	5	6582
SPOT	328	7	5	6	8896
SPOT	329	7	5	7	14204
SPOT	330	7	6	1	42860
SPOT	331	7	6	2	6454
SPOT	332	7	6	3	6582
SPOT	333	7	6	4	5433
SPOT	334	7	6	5	7462
SPOT	335	7	6	6	6633
SPOT	336	7	6	7	37036
SPOT	337	7	7	1	15657
SPOT	338	7	7	2	7616
SPOT	339	7	7	3	6080
SPOT	340	7	7	4	3856
SPOT	341	7	7	5	5772
SPOT	342	7	7	6	5699
SPOT	343	7	7	7	5344
SPOT	344	8	1	1	5059
SPOT	345	8	1	2	4134
SPOT	346	8	1	3	4489
SPOT	347	8	1	4	4774
SPOT	348	8	1	5	16563
SPOT	349	8	1	6	5865
SPOT	350	8	1	7	6348
SPOT	351	8	2	1	4915
SPOT	352	8	2	2	5417
SPOT	353	8	2	3	5280
SPOT	354	8	2	4	4198
SPOT	355	8	2	5	5411
SPOT	356	8	2	6	6764
SPOT	357	8	2	7	10051
SPOT	358	8	3	1	4912
SPOT	359	8	3	2	7049
SPOT	360	8	3	3	4828
SPOT	361	8	3	4	4633
SPOT	362	8	3	5	6416
SPOT	363	8	3	6	5097
SPOT	364	8	3	7	6723
SPOT	365	8	4	1	4793
SPOT	366	8	4	2	15200
SPOT	367	8	4	3	4630
SPOT	368	8	4	4	4617
SPOT	369	8	4	5	7971
SPOT	370	8	4	6	6358
SPOT	371	8	4	7	7580
SPOT	372	8	5	1	5926
SPOT	373	8	5	2	5491
SPOT	374	8	5	3	5728
SPOT	375	8	5	4	6028
SPOT	376	8	5	5	5817
SPOT	377	8	5	6	5206
SPOT	378	8	5	7	4848
SPOT	379	8	6	1	6531
SPOT	380	8	6	2	5030
SPOT	381	8	6	3	6067
SPOT	382	8	6	4	4451
SPOT	383	8	6	5	6121
SPOT	384	8	6	6	5859
SPOT	385	8	6	7	11433
SPOT	386	8	7	1	4496
SPOT	387	8	7	2	5945
SPOT	388	8	7	3	4272
SPOT	389	8	7	4	5670
SPOT	390	8	7	5	8419
SPOT	391	8	7	6	5004
SPOT	392	8	7	7	4889
SPOT	393	9	1	1	5670
SPOT	394	9	1	2	38700
SPOT	395	9	1	3	6537
SPOT	396	9	1	4	5084
SPOT	397	9	1	5	5577
SPOT	398	9	1	6	5334
SPOT	399	9	1	7	5820
SPOT	400	9	2	1	5920
SPOT	401	9	2	2	6243
SPOT	402	9	2	3	5814
SPOT	403	9	2	4	5868
SPOT	404	9	2	5	5712
SPOT	405	9	2	6	3593
SPOT	406	9	2	7	5593
SPOT	407	9	3	1	7110
SPOT	408	9	3	2	5619
SPOT	409	9	3	3	7654
SPOT	410	9	3	4	5136
SPOT	411	9	3	5	5555
SPOT	412	9	3	6	6118
SPOT	413	9	3	7	5129
SPOT	414	9	4	1	5600
SPOT	415	9	4	2	8041
SPOT	416	9	4	3	9324
SPOT	417	9	4	4	4976
SPOT	418	9	4	5	4102
SPOT	419	9	4	6	7577
SPOT	420	9	4	7	5424
SPOT	421	9	5	1	6899
SPOT	422	9	5	2	8512
SPOT	423	9	5	3	4582
SPOT	424	9	5	4	6892
SPOT	425	9	5	5	5830
SPOT	426	9	5	6	42886
SPOT	427	9	5	7	4774
SPOT	428	9	6	1	8595
SPOT	429	9	6	2	7443
SPOT	430	9	6	3	8380
SPOT	431	9	6	4	6368
SPOT	432	9	6	5	5484
SPOT	433	9	6	6	9145
SPOT	434	9	6	7	6233
SPOT	435	9	7	1	5894
SPOT	436	9	7	2	7145
SPOT	437	9	7	3	6019
SPOT	438	9	7	4	3878
SPOT	439	9	7	5	5139
SPOT	440	9	7	6	15036
SPOT	441	9	7	7	10569
SPOT	442	10	1	1	7209
SPOT	443	10	1	2	5068
SPOT	444	10	1	3	4131
SPOT	445	10	1	4	4387
SPOT	446	10	1	5	5593
SPOT	447	10	1	6	4947
SPOT	448	10	1	7	7609
SPOT	449	10	2	1	5526
SPOT	450	10	2	2	5296
SPOT	451	10	2	3	5292
SPOT	452	10	2	4	7241
SPOT	453	10	2	5	4208
SPOT	454	10	2	6	5158
SPOT	455	10	2	7	5728
SPOT	456	10	3	1	6297
SPOT	457	10	3	2	7017
SPOT	458	10	3	3	6585
SPOT	459	10	3	4	5558
SPOT	460	10	3	5	6393
SPOT	461	10	3	6	6806
SPOT	462	10	3	7	6089
SPOT	463	10	4	1	4217
SPOT	464	10	4	2	5574
SPOT	465	10	4	3	7443
SPOT	466	10	4	4	6713
SPOT	467	10	4	5	7075
SPOT	468	10	4	6	6521
SPOT	469	10	4	7	7027
SPOT	470	10	5	1	5836
SPOT	471	10	5	2	6220
SPOT	472	10	5	3	6083
SPOT	473	10	5	4	5836
SPOT	474	10	5	5	5462
SPOT	475	10	5	6	4665
SPOT	476	10	5	7	5660
SPOT	477	10	6	1	5958
SPOT	478	10	6	2	6108
SPOT	479	10	6	3	6259
SPOT	480	10	6	4	5929
SPOT	481	10	6	5	5478
SPOT	482	10	6	6	5126
SPOT	483	10	6	7	6659
SPOT	484	10	7	1	7312
SPOT	485	10	7	2	7462
SPOT	486	10	7	3	9078
SPOT	487	10	7	4	5459
SPOT	488	10	7	5	5030
SPOT	489	10	7	6	5369
SPOT	490	10	7	7	7020
SPOT	491	11	1	1	6003
SPOT	492	11	1	2	6256
SPOT	493	11	1	3	6793
SPOT	494	11	1	4	5408
SPOT	495	11	1	5	5315
SPOT	496	11	1	6	5942
SPOT	497	11	1	7	6118
SPOT	498	11	2	1	6422
SPOT	499	11	2	2	6073
SPOT	500	11	2	3	7398
SPOT	501	11	2	4	5622
SPOT	502	11	2	5	6163
SPOT	503	11	2	6	5052
SPOT	504	11	2	7	5964
SPOT	505	11	3	1	7136
SPOT	506	11	3	2	6262
SPOT	507	11	3	3	5324
SPOT	508	11	3	4	6646
SPOT	509	11	3	5	6659
SPOT	510	11	3	6	5379
SPOT	511	11	3	7	7068
SPOT	512	11	4	1	5030
SPOT	513	11	4	2	6710
SPOT	514	11	4	3	6492
SPOT	515	11	4	4	4675
SPOT	516	11	4	5	6179
SPOT	517	11	4	6	4451
SPOT	518	11	4	7	7456
SPOT	519	11	5	1	4032
SPOT	520	11	5	2	6521
SPOT	521	11	5	3	6195
SPOT	522	11	5	4	6720
SPOT	523	11	5	5	5904
SPOT	524	11	5	6	5097
SPOT	525	11	5	7	4726
SPOT	526	11	6	1	5846
SPOT	527	11	6	2	5532
SPOT	528	11	6	3	7337
SPOT	529	11	6	4	6000
SPOT	530	11	6	5	7907
SPOT	531	11	6	6	5555
SPOT	532	11	6	7	9225
SPOT	533	11	7	1	6848
SPOT	534	11	7	2	6179
SPOT	535	11	7	3	4806
SPOT	536	11	7	4	8236
SPOT	537	11	7	5	5536
SPOT	538	11	7	6	7590
SPOT	539	11	7	7	6988
SPOT	540	12	1	1	5142
SPOT	541	12	1	2	5942
SPOT	542	12	1	3	4800
SPOT	543	12	1	4	5577
SPOT	544	12	1	5	9686
SPOT	545	12	1	6	5468
SPOT	546	12	1	7	6355
SPOT	547	12	2	1	5907
SPOT	548	12	2	2	5516
SPOT	549	12	2	3	5401
SPOT	550	12	2	4	6393
SPOT	551	12	2	5	5417
SPOT	552	12	2	6	5907
SPOT	553	12	2	7	5776
SPOT	554	12	3	1	6172
SPOT	555	12	3	2	4867
SPOT	556	12	3	3	5478
SPOT	557	12	3	4	5468
SPOT	558	12	3	5	5971
SPOT	559	12	3	6	4796
SPOT	560	12	3	7	5280
SPOT	561	12	4	1	5657
SPOT	562	12	4	2	6809
SPOT	563	12	4	3	6694
SPOT	564	12	4	4	10457
SPOT	565	12	4	5	7296
SPOT	566	12	4	6	6243
SPOT	567	12	4	7	5494
SPOT	568	12	5	1	6396
SPOT	569	12	5	2	4320
SPOT	570	12	5	3	5804
SPOT	571	12	5	4	6128
SPOT	572	12	5	5	55241
SPOT	573	12	5	6	6915
SPOT	574	12	5	7	11033
SPOT	575	12	6	1	5526
SPOT	576	12	6	2	5718
SPOT	577	12	6	3	7296
SPOT	578	12	6	4	4822
SPOT	579	12	6	5	6364
SPOT	580	12	6	6	8406
SPOT	581	12	6	7	8934
SPOT	582	12	7	1	17142
SPOT	583	12	7	2	6633
SPOT	584	12	7	3	6390
SPOT	585	12	7	4	4384
SPOT	586	12	7	5	17856
SPOT	587	12	7	6	6019
SPOT	588	12	7	7	5939
SPOT	589	13	1	1	7264
SPOT	590	13	1	2	7164
SPOT	591	13	1	3	6160
SPOT	592	13	1	4	5756
SPOT	593	13	1	5	7548
SPOT	594	13	1	6	8515
SPOT	595	13	1	7	7376
SPOT	596	13	2	1	8640
SPOT	597	13	2	2	6857
SPOT	598	13	2	3	7398
SPOT	599	13	2	4	8345
SPOT	600	13	2	5	5772
SPOT	601	13	2	6	5798
SPOT	602	13	2	7	6496
SPOT	603	13	3	1	6259
SPOT	604	13	3	2	6611
SPOT	605	13	3	3	8432
SPOT	606	13	3	4	7897
SPOT	607	13	3	5	8272
SPOT	608	13	3	6	7312
SPOT	609	13	3	7	5734
SPOT	610	13	4	1	7062
SPOT	611	13	4	2	6995
SPOT	612	13	4	3	9331
SPOT	613	13	4	4	6080
SPOT	614	13	4	5	6576
SPOT	615	13	4	6	5747
SPOT	616	13	4	7	7190
SPOT	617	13	5	1	7379
SPOT	618	13	5	2	10896
SPOT	619	13	5	3	6768
SPOT	620	13	5	4	5555
SPOT	621	13	5	5	4972
SPOT	622	13	5	6	10156
SPOT	623	13	5	7	6348
SPOT	624	13	6	1	7606
SPOT	625	13	6	2	8060
SPOT	626	13	6	3	7632
SPOT	627	13	6	4	7248
SPOT	628	13	6	5	6070
SPOT	629	13	6	6	5241
SPOT	630	13	6	7	6982
SPOT	631	13	7	1	48496
SPOT	632	13	7	2	33686
SPOT	633	13	7	3	11094
SPOT	634	13	7	4	6265
SPOT	635	13	7	5	7705
SPOT	636	13	7	6	8137
SPOT	637	13	7	7	7152
SPOT	638	14	1	1	5801
SPOT	639	14	1	2	8560
SPOT	640	14	1	3	5164
SPOT	641	14	1	4	6384
SPOT	642	14	1	5	6156
SPOT	643	14	1	6	5302
SPOT	644	14	1	7	5587
SPOT	645	14	2	1	6675
SPOT	646	14	2	2	6217
SPOT	647	14	2	3	5190
SPOT	648	14	2	4	6672
SPOT	649	14	2	5	4908
SPOT	650	14	2	6	5024
SPOT	651	14	2	7	6604
SPOT	652	14	3	1	8265
SPOT	653	14	3	2	6790
SPOT	654	14	3	3	6947
SPOT	655	14	3	4	6768
SPOT	656	14	3	5	5510
SPOT	657	14	3	6	4758
SPOT	658	14	3	7	6528
SPOT	659	14	4	1	8944
SPOT	660	14	4	2	6096
SPOT	661	14	4	3	7270
SPOT	662	14	4	4	5603
SPOT	663	14	4	5	5264
SPOT	664	14	4	6	5651
SPOT	665	14	4	7	5891
SPOT	666	14	5	1	7820
SPOT	667	14	5	2	6940
SPOT	668	14	5	3	6041
SPOT	669	14	5	4	8912
SPOT	670	14	5	5	7075
SPOT	671	14	5	6	5196
SPOT	672	14	5	7	5638
SPOT	673	14	6	1	6707
SPOT	674	14	6	2	7366
SPOT	675	14	6	3	5868
SPOT	676	14	6	4	5382
SPOT	677	14	6	5	6304
SPOT	678	14	6	6	4819
SPOT	679	14	6	7	5132
SPOT	680	14	7	1	16467
SPOT	681	14	7	2	13756
SPOT	682	14	7	3	10579
SPOT	683	14	7	4	9356
SPOT	684	14	7	5	50204
SPOT	685	14	7	6	8892
SPOT	686	14	7	7	5747
SPOT	687	15	1	1	5504
SPOT	688	15	1	2	5891
SPOT	689	15	1	3	6332
SPOT	690	15	1	4	5328
SPOT	691	15	1	5	6435
SPOT	692	15	1	6	4502
SPOT	693	15	1	7	8579
SPOT	694	15	2	1	5347
SPOT	695	15	2	2	4355
SPOT	696	15	2	3	3907
SPOT	697	15	2	4	6556
SPOT	698	15	2	5	4684
SPOT	699	15	2	6	4643
SPOT	700	15	2	7	4265
SPOT	701	15	3	1	6588
SPOT	702	15	3	2	4233
SPOT	703	15	3	3	4867
SPOT	704	15	3	4	5107
SPOT	705	15	3	5	4800
SPOT	706	15	3	6	5692
SPOT	707	15	3	7	3961
SPOT	708	15	4	1	5664
SPOT	709	15	4	2	6934
SPOT	710	15	4	3	5449
SPOT	711	15	4	4	5712
SPOT	712	15	4	5	6214
SPOT	713	15	4	6	4508
SPOT	714	15	4	7	7036
SPOT	715	15	5	1	6278
SPOT	716	15	5	2	4899
SPOT	717	15	5	3	4672
SPOT	718	15	5	4	6291
SPOT	719	15	5	5	5548
SPOT	720	15	5	6	6355
SPOT	721	15	5	7	5875
SPOT	722	15	6	1	7683
SPOT	723	15	6	2	4899
SPOT	724	15	6	3	6464
SPOT	725	15	6	4	5270
SPOT	726	15	6	5	6732
SPOT	727	15	6	6	6867
SPOT	728	15	6	7	5590
SPOT	729	15	7	1	24691
SPOT	730	15	7	2	6038
SPOT	731	15	7	3	4755
SPOT	732	15	7	4	7584
SPOT	733	15	7	5	6972
SPOT	734	15	7	6	5043
SPOT	735	15	7	7	7065
SPOT	736	16	1	1	9257
SPOT	737	16	1	2	5827
SPOT	738	16	1	3	8768
SPOT	739	16	1	4	5968
SPOT	740	16	1	5	30412
SPOT	741	16	1	6	4976
SPOT	742	16	1	7	7385
SPOT	743	16	2	1	4406
SPOT	744	16	2	2	7753
SPOT	745	16	2	3	4806
SPOT	746	16	2	4	6384
SPOT	747	16	2	5	6057
SPOT	748	16	2	6	4755
SPOT	749	16	2	7	4681
SPOT	750	16	3	1	6284
SPOT	751	16	3	2	8147
SPOT	752	16	3	3	4928
SPOT	753	16	3	4	3904
SPOT	754	16	3	5	5721
SPOT	755	16	3	6	5206
SPOT	756	16	3	7	5657
SPOT	757	16	4	1	4710
SPOT	758	16	4	2	13740
SPOT	759	16	4	3	7209
SPOT	760	16	4	4	6905
SPOT	761	16	4	5	6448
SPOT	762	16	4	6	5564
SPOT	763	16	4	7	5158
SPOT	764	16	5	1	6566
SPOT	765	16	5	2	5785
SPOT	766	16	5	3	6406
SPOT	767	16	5	4	19923
SPOT	768	16	5	5	6851
SPOT	769	16	5	6	4697
SPOT	770	16	5	7	6224
SPOT	771	16	6	1	5324
SPOT	772	16	6	2	5971
SPOT	773	16	6	3	8038
SPOT	774	16	6	4	6259
SPOT	775	16	6	5	6588
SPOT	776	16	6	6	5414
SPOT	777	16	6	7	6800
SPOT	778	16	7	1	7264
SPOT	779	16	7	2	6889
SPOT	780	16	7	3	5414
SPOT	781	16	7	4	9488
SPOT	782	16	7	5	7225
SPOT	783	16	7	6	5785
SPOT	784	16	7	7	6531
SPOT	785	17	1	1	7280
SPOT	786	17	1	2	6896
SPOT	787	17	1	3	6224
SPOT	788	17	1	4	8000
SPOT	789	17	1	5	5766
SPOT	790	17	1	6	5459
SPOT	791	17	1	7	5888
SPOT	792	17	2	1	6348
SPOT	793	17	2	2	8588
SPOT	794	17	2	3	7308
SPOT	795	17	2	4	6089
SPOT	796	17	2	5	7212
SPOT	797	17	2	6	9078
SPOT	798	17	2	7	5760
SPOT	799	17	3	1	6345
SPOT	800	17	3	2	7705
SPOT	801	17	3	3	5366
SPOT	802	17	3	4	10492
SPOT	803	17	3	5	44851
SPOT	804	17	3	6	6390
SPOT	805	17	3	7	8262
SPOT	806	17	4	1	4742
SPOT	807	17	4	2	8640
SPOT	808	17	4	3	9395
SPOT	809	17	4	4	6073
SPOT	810	17	4	5	5267
SPOT	811	17	4	6	7184
SPOT	812	17	4	7	6252
SPOT	813	17	5	1	8684
SPOT	814	17	5	2	7321
SPOT	815	17	5	3	8067
SPOT	816	17	5	4	31030
SPOT	817	17	5	5	7628
SPOT	818	17	5	6	5273
SPOT	819	17	5	7	5820
SPOT	820	17	6	1	7180
SPOT	821	17	6	2	6864
SPOT	822	17	6	3	4966
SPOT	823	17	6	4	6556
SPOT	824	17	6	5	6832
SPOT	825	17	6	6	8873
SPOT	826	17	6	7	6032
SPOT	827	17	7	1	23324
SPOT	828	17	7	2	19212
SPOT	829	17	7	3	8259
SPOT	830	17	7	4	6233
SPOT	831	17	7	5	5318
SPOT	832	17	7	6	7971
SPOT	833	17	7	7	12896
SPOT	834	18	1	1	5369
SPOT	835	18	1	2	6617
SPOT	836	18	1	3	4652
SPOT	837	18	1	4	5126
SPOT	838	18	1	5	7769
SPOT	839	18	1	6	7942
SPOT	840	18	1	7	4630
SPOT	841	18	2	1	5619
SPOT	842	18	2	2	5462
SPOT	843	18	2	3	7980
SPOT	844	18	2	4	4755
SPOT	845	18	2	5	5436
SPOT	846	18	2	6	5497
SPOT	847	18	2	7	5376
SPOT	848	18	3	1	4272
SPOT	849	18	3	2	7190
SPOT	850	18	3	3	5116
SPOT	851	18	3	4	7120
SPOT	852	18	3	5	4812
SPOT	853	18	3	6	7744
SPOT	854	18	3	7	7356
SPOT	855	18	4	1	6118
SPOT	856	18	4	2	4492
SPOT	857	18	4	3	5753
SPOT	858	18	4	4	5104
SPOT	859	18	4	5	4310
SPOT	860	18	4	6	5276
SPOT	861	18	4	7	7696
SPOT	862	18	5	1	6243
SPOT	863	18	5	2	8233
SPOT	864	18	5	3	6195
SPOT	865	18	5	4	5868
SPOT	866	18	5	5	4825
SPOT	867	18	5	6	4931
SPOT	868	18	5	7	6956
SPOT	869	18	6	1	7344
SPOT	870	18	6	2	8169
SPOT	871	18	6	3	6182
SPOT	872	18	6	4	4611
SPOT	873	18	6	5	6982
SPOT	874	18	6	6	5955
SPOT	875	18	6	7	7622
SPOT	876	18	7	1	8064
SPOT	877	18	7	2	4582
SPOT	878	18	7	3	12524
SPOT	879	18	7	4	5558
SPOT	880	18	7	5	6374
SPOT	881	18	7	6	5788
SPOT	882	18	7	7	5868
SPOT	883	19	1	1	6140
SPOT	884	19	1	2	6272
SPOT	885	19	1	3	4585
SPOT	886	19	1	4	4998
SPOT	887	19	1	5	4348
SPOT	888	19	1	6	4364
SPOT	889	19	1	7	6438
SPOT	890	19	2	1	7097
SPOT	891	19	2	2	5936
SPOT	892	19	2	3	4700
SPOT	893	19	2	4	6828
SPOT	894	19	2	5	6147
SPOT	895	19	2	6	8604
SPOT	896	19	2	7	5491
SPOT	897	19	3	1	7155
SPOT	898	19	3	2	11564
SPOT	899	19	3	3	5721
SPOT	900	19	3	4	7062
SPOT	901	19	3	5	6576
SPOT	902	19	3	6	5318
SPOT	903	19	3	7	6332
SPOT	904	19	4	1	6713
SPOT	905	19	4	2	6105
SPOT	906	19	4	3	7171
SPOT	907	19	4	4	7593
SPOT	908	19	4	5	6496
SPOT	909	19	4	6	6505
SPOT	910	19	4	7	7040
SPOT	911	19	5	1	3699
SPOT	912	19	5	2	5209
SPOT	913	19	5	3	6089
SPOT	914	19	5	4	3843
SPOT	915	19	5	5	7353
SPOT	916	19	5	6	5849
SPOT	917	19	5	7	8054
SPOT	918	19	6	1	6758
SPOT	919	19	6	2	5590
SPOT	920	19	6	3	4537
SPOT	921	19	6	4	6006
SPOT	922	19	6	5	7321
SPOT	923	19	6	6	5516
SPOT	924	19	6	7	7740
SPOT	925	19	7	1	9532
SPOT	926	19	7	2	15891
SPOT	927	19	7	3	5136
SPOT	928	19	7	4	6508
SPOT	929	19	7	5	7027
SPOT	930	19	7	6	6774
SPOT	931	19	7	7	5808
SPOT	932	20	1	1	5811
SPOT	933	20	1	2	4800
SPOT	934	20	1	3	5657
SPOT	935	20	1	4	6809
SPOT	936	20	1	5	7344
SPOT	937	20	1	6	6988
SPOT	938	20	1	7	5177
SPOT	939	20	2	1	10051
SPOT	940	20	2	2	7440
SPOT	941	20	2	3	6118
SPOT	942	20	2	4	6307
SPOT	943	20	2	5	6652
SPOT	944	20	2	6	7228
SPOT	945	20	2	7	4531
SPOT	946	20	3	1	8515
SPOT	947	20	3	2	5462
SPOT	948	20	3	3	4992
SPOT	949	20	3	4	8316
SPOT	950	20	3	5	7750
SPOT	951	20	3	6	5577
SPOT	952	20	3	7	6131
SPOT	953	20	4	1	9996
SPOT	954	20	4	2	7190
SPOT	955	20	4	3	5942
SPOT	956	20	4	4	6108
SPOT	957	20	4	5	6112
SPOT	958	20	4	6	5161
SPOT	959	20	4	7	5308
SPOT	960	20	5	1	7366
SPOT	961	20	5	2	4825
SPOT	962	20	5	3	4832
SPOT	963	20	5	4	6070
SPOT	964	20	5	5	6745
SPOT	965	20	5	6	7312
SPOT	966	20	5	7	5161
SPOT	967	20	6	1	6969
SPOT	968	20	6	2	6739
SPOT	969	20	6	3	6732
SPOT	970	20	6	4	7830
SPOT	971	20	6	5	7286
SPOT	972	20	6	6	5286
SPOT	973	20	6	7	6428
SPOT	974	20	7	1	14121
SPOT	975	20	7	2	5209
SPOT	976	20	7	3	5673
SPOT	977	20	7	4	6256
SPOT	978	20	7	5	5980
SPOT	979	20	7	6	5424
SPOT	980	20	7	7	3100
SPOT	981	21	1	1	5632
SPOT	982	21	1	2	8361
SPOT	983	21	1	3	5894
SPOT	984	21	1	4	7782
SPOT	985	21	1	5	4390
SPOT	986	21	1	6	5305
SPOT	987	21	1	7	4870
SPOT	988	21	2	1	26931
SPOT	989	21	2	2	9683
SPOT	990	21	2	3	6438
SPOT	991	21	2	4	7344
SPOT	992	21	2	5	9500
SPOT	993	21	2	6	8156
SPOT	994	21	2	7	4985
SPOT	995	21	3	1	6784
SPOT	996	21	3	2	6131
SPOT	997	21	3	3	10166
SPOT	998	21	3	4	7315
SPOT	999	21	3	5	7907
SPOT	1000	21	3	6	6636
SPOT	1001	21	3	7	6092
SPOT	1002	21	4	1	4339
SPOT	1003	21	4	2	5331
SPOT	1004	21	4	3	6768
SPOT	1005	21	4	4	6822
SPOT	1006	21	4	5	4016
SPOT	1007	21	4	6	8742
SPOT	1008	21	4	7	4096
SPOT	1009	21	5	1	4998
SPOT	1010	21	5	2	4265
SPOT	1011	21	5	3	6662
SPOT	1012	21	5	4	8291
SPOT	1013	21	5	5	7750
SPOT	1014	21	5	6	6982
SPOT	1015	21	5	7	6579
SPOT	1016	21	6	1	3737
SPOT	1017	21	6	2	7692
SPOT	1018	21	6	3	7798
SPOT	1019	21	6	4	6492
SPOT	1020	21	6	5	6739
SPOT	1021	21	6	6	9676
SPOT	1022	21	6	7	6524
SPOT	1023	21	7	1	6441
SPOT	1024	21	7	2	15084
SPOT	1025	21	7	3	7590
SPOT	1026	21	7	4	7782
SPOT	1027	21	7	5	6870
SPOT	1028	21	7	6	14041
SPOT	1029	21	7	7	58422
SPOT	1030	22	1	1	4752
SPOT	1031	22	1	2	6537
SPOT	1032	22	1	3	5100
SPOT	1033	22	1	4	5606
SPOT	1034	22	1	5	5139
SPOT	1035	22	1	6	4793
SPOT	1036	22	1	7	7497
SPOT	1037	22	2	1	6275
SPOT	1038	22	2	2	5235
SPOT	1039	22	2	3	5897
SPOT	1040	22	2	4	7824
SPOT	1041	22	2	5	5494
SPOT	1042	22	2	6	7289
SPOT	1043	22	2	7	5772
SPOT	1044	22	3	1	4848
SPOT	1045	22	3	2	46556
SPOT	1046	22	3	3	6800
SPOT	1047	22	3	4	5564
SPOT	1048	22	3	5	5644
SPOT	1049	22	3	6	9350
SPOT	1050	22	3	7	5980
SPOT	1051	22	4	1	5184
SPOT	1052	22	4	2	6790
SPOT	1053	22	4	3	6995
SPOT	1054	22	4	4	6592
SPOT	1055	22	4	5	7011
SPOT	1056	22	4	6	7667
SPOT	1057	22	4	7	6409
SPOT	1058	22	5	1	5379
SPOT	1059	22	5	2	6256
SPOT	1060	22	5	3	6800
SPOT	1061	22	5	4	6684
SPOT	1062	22	5	5	9315
SPOT	1063	22	5	6	8416
SPOT	1064	22	5	7	6272
SPOT	1065	22	6	1	6435
SPOT	1066	22	6	2	5152
SPOT	1067	22	6	3	6272
SPOT	1068	22	6	4	6809
SPOT	1069	22	6	5	16592
SPOT	1070	22	6	6	7126
SPOT	1071	22	6	7	6944
SPOT	1072	22	7	1	17024
SPOT	1073	22	7	2	6272
SPOT	1074	22	7	3	7292
SPOT	1075	22	7	4	7152
SPOT	1076	22	7	5	5840
SPOT	1077	22	7	6	6265
SPOT	1078	22	7	7	7465
SPOT	1079	23	1	1	6201
SPOT	1080	23	1	2	4675
SPOT	1081	23	1	3	5088
SPOT	1082	23	1	4	6928
SPOT	1083	23	1	5	6102
SPOT	1084	23	1	6	7881
SPOT	1085	23	1	7	4729
SPOT	1086	23	2	1	5680
SPOT	1087	23	2	2	4470
SPOT	1088	23	2	3	5712
SPOT	1089	23	2	4	6275
SPOT	1090	23	2	5	6732
SPOT	1091	23	2	6	5852
SPOT	1092	23	2	7	5782
SPOT	1093	23	3	1	6137
SPOT	1094	23	3	2	4806
SPOT	1095	23	3	3	5827
SPOT	1096	23	3	4	10931
SPOT	1097	23	3	5	8816
SPOT	1098	23	3	6	5014
SPOT	1099	23	3	7	15267
SPOT	1100	23	4	1	5008
SPOT	1101	23	4	2	5084
SPOT	1102	23	4	3	5715
SPOT	1103	23	4	4	5283
SPOT	1104	23	4	5	5382
SPOT	1105	23	4	6	15283
SPOT	1106	23	4	7	8355
SPOT	1107	23	5	1	9731
SPOT	1108	23	5	2	4307
SPOT	1109	23	5	3	5145
SPOT	1110	23	5	4	7398
SPOT	1111	23	5	5	8569
SPOT	1112	23	5	6	6256
SPOT	1113	23	5	7	6854
SPOT	1114	23	6	1	7734
SPOT	1115	23	6	2	5561
SPOT	1116	23	6	3	5740
SPOT	1117	23	6	4	7830
SPOT	1118	23	6	5	7891
SPOT	1119	23	6	6	6857
SPOT	1120	23	6	7	6742
SPOT	1121	23	7	1	56780
SPOT	1122	23	7	2	5593
SPOT	1123	23	7	3	6371
SPOT	1124	23	7	4	6931
SPOT	1125	23	7	5	6931
SPOT	1126	23	7	6	6172
SPOT	1127	23	7	7	8681
SPOT	1128	24	1	1	6192
SPOT	1129	24	1	2	6656
SPOT	1130	24	1	3	6112
SPOT	1131	24	1	4	5619
SPOT	1132	24	1	5	6726
SPOT	1133	24	1	6	5081
SPOT	1134	24	1	7	4406
SPOT	1135	24	2	1	5648
SPOT	1136	24	2	2	7724
SPOT	1137	24	2	3	6000
SPOT	1138	24	2	4	6153
SPOT	1139	24	2	5	7916
SPOT	1140	24	2	6	8208
SPOT	1141	24	2	7	7440
SPOT	1142	24	3	1	6048
SPOT	1143	24	3	2	6441
SPOT	1144	24	3	3	6275
SPOT	1145	24	3	4	6019
SPOT	1146	24	3	5	7366
SPOT	1147	24	3	6	6380
SPOT	1148	24	3	7	5331
SPOT	1149	24	4	1	7296
SPOT	1150	24	4	2	5926
SPOT	1151	24	4	3	7721
SPOT	1152	24	4	4	7395
SPOT	1153	24	4	5	6940
SPOT	1154	24	4	6	6752
SPOT	1155	24	4	7	6012
SPOT	1156	24	5	1	7260
SPOT	1157	24	5	2	6729
SPOT	1158	24	5	3	8832
SPOT	1159	24	5	4	8073
SPOT	1160	24	5	5	10246
SPOT	1161	24	5	6	8547
SPOT	1162	24	5	7	8252
SPOT	1163	24	6	1	8809
SPOT	1164	24	6	2	7766
SPOT	1165	24	6	3	9452
SPOT	1166	24	6	4	6572
SPOT	1167	24	6	5	7987
SPOT	1168	24	6	6	8249
SPOT	1169	24	6	7	6000
SPOT	1170	24	7	1	8534
SPOT	1171	24	7	2	10950
SPOT	1172	24	7	3	8249
SPOT	1173	24	7	4	8697
SPOT	1174	24	7	5	10400
SPOT	1175	24	7	6	6758
SPOT	1176	24	7	7	6476
SPOT	1177	25	1	1	6556
SPOT	1178	25	1	2	8428
SPOT	1179	25	1	3	7408
SPOT	1180	25	1	4	5580
SPOT	1181	25	1	5	5968
SPOT	1182	25	1	6	8246
SPOT	1183	25	1	7	6371
SPOT	1184	25	2	1	8476
SPOT	1185	25	2	2	8448
SPOT	1186	25	2	3	7344
SPOT	1187	25	2	4	6288
SPOT	1188	25	2	5	9481
SPOT	1189	25	2	6	8796
SPOT	1190	25	2	7	7744
SPOT	1191	25	3	1	8736
SPOT	1192	25	3	2	6300
SPOT	1193	25	3	3	6432
SPOT	1194	25	3	4	6819
SPOT	1195	25	3	5	9747
SPOT	1196	25	3	6	8476
SPOT	1197	25	3	7	6950
SPOT	1198	25	4	1	8307
SPOT	1199	25	4	2	8934
SPOT	1200	25	4	3	7907
SPOT	1201	25	4	4	8592
SPOT	1202	25	4	5	8169
SPOT	1203	25	4	6	8268
SPOT	1204	25	4	7	7337
SPOT	1205	25	5	1	6313
SPOT	1206	25	5	2	7417
SPOT	1207	25	5	3	8054
SPOT	1208	25	5	4	8736
SPOT	1209	25	5	5	8950
SPOT	1210	25	5	6	7843
SPOT	1211	25	5	7	4246
SPOT	1212	25	6	1	8825
SPOT	1213	25	6	2	10604
SPOT	1214	25	6	3	5248
SPOT	1215	25	6	4	6796
SPOT	1216	25	6	5	4972
SPOT	1217	25	6	6	9315
SPOT	1218	25	6	7	5100
SPOT	1219	25	7	1	6064
SPOT	1220	25	7	2	6316
SPOT	1221	25	7	3	6227
SPOT	1222	25	7	4	5411
SPOT	1223	25	7	5	5676
SPOT	1224	25	7	6	8310
SPOT	1225	25	7	7	5795
SPOT	1226	26	1	1	6800
SPOT	1227	26	1	2	6307
SPOT	1228	26	1	3	5680
SPOT	1229	26	1	4	5465
SPOT	1230	26	1	5	7193
SPOT	1231	26	1	6	5360
SPOT	1232	26	1	7	6252
SPOT	1233	26	2	1	5753
SPOT	1234	26	2	2	7164
SPOT	1235	26	2	3	5856
SPOT	1236	26	2	4	5219
SPOT	1237	26	2	5	5350
SPOT	1238	26	2	6	5462
SPOT	1239	26	2	7	4150
SPOT	1240	26	3	1	6784
SPOT	1241	26	3	2	5571
SPOT	1242	26	3	3	5312
SPOT	1243	26	3	4	6710
SPOT	1244	26	3	5	6742
SPOT	1245	26	3	6	4070
SPOT	1246	26	3	7	4710
SPOT	1247	26	4	1	6352
SPOT	1248	26	4	2	7241
SPOT	1249	26	4	3	4464
SPOT	1250	26	4	4	7395
SPOT	1251	26	4	5	6316
SPOT	1252	26	4	6	4332
SPOT	1253	26	4	7	3209
SPOT	1254	26	5	1	4355
SPOT	1255	26	5	2	7737
SPOT	1256	26	5	3	6313
SPOT	1257	26	5	4	6947
SPOT	1258	26	5	5	6371
SPOT	1259	26	5	6	5244
SPOT	1260	26	5	7	4566
SPOT	1261	26	6	1	4745
SPOT	1262	26	6	2	5910
SPOT	1263	26	6	3	5699
SPOT	1264	26	6	4	6889
SPOT	1265	26	6	5	6755
SPOT	1266	26	6	6	4489
SPOT	1267	26	6	7	4864
SPOT	1268	26	7	1	5363
SPOT	1269	26	7	2	6393
SPOT	1270	26	7	3	5232
SPOT	1271	26	7	4	8288
SPOT	1272	26	7	5	5987
SPOT	1273	26	7	6	4627
SPOT	1274	26	7	7	7040
SPOT	1275	27	1	1	7033
SPOT	1276	27	1	2	5622
SPOT	1277	27	1	3	6812
SPOT	1278	27	1	4	6627
SPOT	1279	27	1	5	6662
SPOT	1280	27	1	6	7580
SPOT	1281	27	1	7	7584
SPOT	1282	27	2	1	4886
SPOT	1283	27	2	2	4672
SPOT	1284	27	2	3	6553
SPOT	1285	27	2	4	7622
SPOT	1286	27	2	5	8124
SPOT	1287	27	2	6	8115
SPOT	1288	27	2	7	7766
SPOT	1289	27	3	1	6070
SPOT	1290	27	3	2	5334
SPOT	1291	27	3	3	10467
SPOT	1292	27	3	4	10041
SPOT	1293	27	3	5	7731
SPOT	1294	27	3	6	6976
SPOT	1295	27	3	7	6777
SPOT	1296	27	4	1	4150
SPOT	1297	27	4	2	3747
SPOT	1298	27	4	3	10316
SPOT	1299	27	4	4	7088
SPOT	1300	27	4	5	6816
SPOT	1301	27	4	6	8188
SPOT	1302	27	4	7	7465
SPOT	1303	27	5	1	5939
SPOT	1304	27	5	2	4192
SPOT	1305	27	5	3	5340
SPOT	1306	27	5	4	8272
SPOT	1307	27	5	5	8169
SPOT	1308	27	5	6	36422
SPOT	1309	27	5	7	7548
SPOT	1310	27	6	1	6204
SPOT	1311	27	6	2	5225
SPOT	1312	27	6	3	5868
SPOT	1313	27	6	4	7475
SPOT	1314	27	6	5	4944
SPOT	1315	27	6	6	8057
SPOT	1316	27	6	7	6713
SPOT	1317	27	7	1	4899
SPOT	1318	27	7	2	5555
SPOT	1319	27	7	3	5609
SPOT	1320	27	7	4	6419
SPOT	1321	27	7	5	7417
SPOT	1322	27	7	6	8214
SPOT	1323	27	7	7	7734
SPOT	1324	28	1	1	14150
SPOT	1325	28	1	2	8800
SPOT	1326	28	1	3	8505
SPOT	1327	28	1	4	8476
SPOT	1328	28	1	5	10915
SPOT	1329	28	1	6	7833
SPOT	1330	28	1	7	6796
SPOT	1331	28	2	1	7961
SPOT	1332	28	2	2	8003
SPOT	1333	28	2	3	9843
SPOT	1334	28	2	4	6627
SPOT	1335	28	2	5	7692
SPOT	1336	28	2	6	6963
SPOT	1337	28	2	7	6601
SPOT	1338	28	3	1	8169
SPOT	1339	28	3	2	6950
SPOT	1340	28	3	3	11164
SPOT	1341	28	3	4	6982
SPOT	1342	28	3	5	6723
SPOT	1343	28	3	6	6204
SPOT	1344	28	3	7	6579
SPOT	1345	28	4	1	6006
SPOT	1346	28	4	2	9974
SPOT	1347	28	4	3	12137
SPOT	1348	28	4	4	6483
SPOT	1349	28	4	5	5785
SPOT	1350	28	4	6	6256
SPOT	1351	28	4	7	7158
SPOT	1352	28	5	1	7078
SPOT	1353	28	5	2	7670
SPOT	1354	28	5	3	5667
SPOT	1355	28	5	4	7638
SPOT	1356	28	5	5	6873
SPOT	1357	28	5	6	6352
SPOT	1358	28	5	7	6246
SPOT	1359	28	6	1	8464
SPOT	1360	28	6	2	8547
SPOT	1361	28	6	3	8272
SPOT	1362	28	6	4	5408
SPOT	1363	28	6	5	7532
SPOT	1364	28	6	6	6697
SPOT	1365	28	6	7	5577
SPOT	1366	28	7	1	21728
SPOT	1367	28	7	2	6038
SPOT	1368	28	7	3	7337
SPOT	1369	28	7	4	7676
SPOT	1370	28	7	5	6208
SPOT	1371	28	7	6	5862
SPOT	1372	28	7	7	7414
SPOT	1373	29	1	1	6144
SPOT	1374	29	1	2	8115
SPOT	1375	29	1	3	6784
SPOT	1376	29	1	4	7065
SPOT	1377	29	1	5	5952
SPOT	1378	29	1	6	8784
SPOT	1379	29	1	7	6048
SPOT	1380	29	2	1	7404
SPOT	1381	29	2	2	7507
SPOT	1382	29	2	3	5830
SPOT	1383	29	2	4	24460
SPOT	1384	29	2	5	5305
SPOT	1385	29	2	6	11481
SPOT	1386	29	2	7	4822
SPOT	1387	29	3	1	7324
SPOT	1388	29	3	2	6441
SPOT	1389	29	3	3	6582
SPOT	1390	29	3	4	5824
SPOT	1391	29	3	5	3417
SPOT	1392	29	3	6	5193
SPOT	1393	29	3	7	4704
SPOT	1394	29	4	1	7347
SPOT	1395	29	4	2	6713
SPOT	1396	29	4	3	7443
SPOT	1397	29	4	4	8524
SPOT	1398	29	4	5	7334
SPOT	1399	29	4	6	6713
SPOT	1400	29	4	7	5484
SPOT	1401	29	5	1	5820
SPOT	1402	29	5	2	7360
SPOT	1403	29	5	3	5059
SPOT	1404	29	5	4	5504
SPOT	1405	29	5	5	5056
SPOT	1406	29	5	6	5497
SPOT	1407	29	5	7	8700
SPOT	1408	29	6	1	6000
SPOT	1409	29	6	2	4460
SPOT	1410	29	6	3	5641
SPOT	1411	29	6	4	6563
SPOT	1412	29	6	5	4528
SPOT	1413	29	6	6	7852
SPOT	1414	29	6	7	8579
SPOT	1415	29	7	1	15145
SPOT	1416	29	7	2	7808
SPOT	1417	29	7	3	5891
SPOT	1418	29	7	4	5344
SPOT	1419	29	7	5	6761
SPOT	1420	29	7	6	5593
SPOT	1421	29	7	7	10476
SPOT	1422	30	1	1	7558
SPOT	1423	30	1	2	5024
SPOT	1424	30	1	3	6771
SPOT	1425	30	1	4	5568
SPOT	1426	30	1	5	5980
SPOT	1427	30	1	6	5104
SPOT	1428	30	1	7	4860
SPOT	1429	30	2	1	6505
SPOT	1430	30	2	2	4732
SPOT	1431	30	2	3	8540
SPOT	1432	30	2	4	7334
SPOT	1433	30	2	5	4976
SPOT	1434	30	2	6	5164
SPOT	1435	30	2	7	6086
SPOT	1436	30	3	1	5932
SPOT	1437	30	3	2	6726
SPOT	1438	30	3	3	5113
SPOT	1439	30	3	4	5696
SPOT	1440	30	3	5	5558
SPOT	1441	30	3	6	4256
SPOT	1442	30	3	7	6636
SPOT	1443	30	4	1	5017
SPOT	1444	30	4	2	6076
SPOT	1445	30	4	3	5270
SPOT	1446	30	4	4	5177
SPOT	1447	30	4	5	6006
SPOT	1448	30	4	6	4848
SPOT	1449	30	4	7	7596
SPOT	1450	30	5	1	6169
SPOT	1451	30	5	2	7356
SPOT	1452	30	5	3	8473
SPOT	1453	30	5	4	6988
SPOT	1454	30	5	5	4396
SPOT	1455	30	5	6	3798
SPOT	1456	30	5	7	5536
SPOT	1457	30	6	1	7676
SPOT	1458	30	6	2	8147
SPOT	1459	30	6	3	7737
SPOT	1460	30	6	4	11910
SPOT	1461	30	6	5	4400
SPOT	1462	30	6	6	5590
SPOT	1463	30	6	7	6889
SPOT	1464	30	7	1	24592
SPOT	1465	30	7	2	5587
SPOT	1466	30	7	3	4704
SPOT	1467	30	7	4	4291
SPOT	1468	30	7	5	6969
SPOT	1469	30	7	6	9740
SPOT	1470	30	7	7	4857
SPOT	1471	31	1	1	4899
SPOT	1472	31	1	2	4406
SPOT	1473	31	1	3	4892
SPOT	1474	31	1	4	8329
SPOT	1475	31	1	5	5945
SPOT	1476	31	1	6	7964
SPOT	1477	31	1	7	6534
SPOT	1478	31	2	1	4880
SPOT	1479	31	2	2	5827
SPOT	1480	31	2	3	4572
SPOT	1481	31	2	4	7542
SPOT	1482	31	2	5	6198
SPOT	1483	31	2	6	6806
SPOT	1484	31	2	7	6665
SPOT	1485	31	3	1	13878
SPOT	1486	31	3	2	4256
SPOT	1487	31	3	3	4784
SPOT	1488	31	3	4	6732
SPOT	1489	31	3	5	5737
SPOT	1490	31	3	6	7561
SPOT	1491	31	3	7	6576
SPOT	1492	31	4	1	4784
SPOT	1493	31	4	2	4406
SPOT	1494	31	4	3	4028
SPOT	1495	31	4	4	4390
SPOT	1496	31	4	5	8563
SPOT	1497	31	4	6	5068
SPOT	1498	31	4	7	6172
SPOT	1499	31	5	1	6297
SPOT	1500	31	5	2	4860
SPOT	1501	31	5	3	4617
SPOT	1502	31	5	4	7699
SPOT	1503	31	5	5	8640
SPOT	1504	31	5	6	14195
SPOT	1505	31	5	7	11555
SPOT	1506	31	6	1	13254
SPOT	1507	31	6	2	4960
SPOT	1508	31	6	3	5382
SPOT	1509	31	6	4	4278
SPOT	1510	31	6	5	7273
SPOT	1511	31	6	6	8179
SPOT	1512	31	6	7	31385
SPOT	1513	31	7	1	12544
SPOT	1514	31	7	2	5184
SPOT	1515	31	7	3	7302
SPOT	1516	31	7	4	6966
SPOT	1517	31	7	5	5276
SPOT	1518	31	7	6	5446
SPOT	1519	31	7	7	5420
SPOT	1520	32	1	1	7324
SPOT	1521	32	1	2	8972
SPOT	1522	32	1	3	5942
SPOT	1523	32	1	4	7712
SPOT	1524	32	1	5	11104
SPOT	1525	32	1	6	5968
SPOT	1526	32	1	7	6160
SPOT	1527	32	2	1	5734
SPOT	1528	32	2	2	5715
SPOT	1529	32	2	3	5715
SPOT	1530	32	2	4	6064
SPOT	1531	32	2	5	6467
SPOT	1532	32	2	6	6604
SPOT	1533	32	2	7	8009
SPOT	1534	32	3	1	5180
SPOT	1535	32	3	2	8032
SPOT	1536	32	3	3	6668
SPOT	1537	32	3	4	4694
SPOT	1538	32	3	5	6051
SPOT	1539	32	3	6	7110
SPOT	1540	32	3	7	4838
SPOT	1541	32	4	1	7510
SPOT	1542	32	4	2	22396
SPOT	1543	32	4	3	5603
SPOT	1544	32	4	4	5052
SPOT	1545	32	4	5	9990
SPOT	1546	32	4	6	7088
SPOT	1547	32	4	7	5708
SPOT	1548	32	5	1	5574
SPOT	1549	32	5	2	7158
SPOT	1550	32	5	3	6774
SPOT	1551	32	5	4	6624
SPOT	1552	32	5	5	5433
SPOT	1553	32	5	6	6201
SPOT	1554	32	5	7	8979
SPOT	1555	32	6	1	7644
SPOT	1556	32	6	2	5264
SPOT	1557	32	6	3	6307
SPOT	1558	32	6	4	5107
SPOT	1559	32	6	5	7683
SPOT	1560	32	6	6	6038
SPOT	1561	32	6	7	7990
SPOT	1562	32	7	1	9164
SPOT	1563	32	7	2	4320
SPOT	1564	32	7	3	6112
SPOT	1565	32	7	4	6019
SPOT	1566	32	7	5	7737
SPOT	1567	32	7	6	4723
SPOT	1568	32	7	7	6963
SPOT	1569	33	1	1	8505
SPOT	1570	33	1	2	31446
SPOT	1571	33	1	3	7404
SPOT	1572	33	1	4	4236
SPOT	1573	33	1	5	5942
SPOT	1574	33	1	6	5280
SPOT	1575	33	1	7	5196
SPOT	1576	33	2	1	5756
SPOT	1577	33	2	2	8051
SPOT	1578	33	2	3	6860
SPOT	1579	33	2	4	5904
SPOT	1580	33	2	5	5881
SPOT	1581	33	2	6	6396
SPOT	1582	33	2	7	5564
SPOT	1583	33	3	1	7772
SPOT	1584	33	3	2	7088
SPOT	1585	33	3	3	7792
SPOT	1586	33	3	4	6025
SPOT	1587	33	3	5	6902
SPOT	1588	33	3	6	5545
SPOT	1589	33	3	7	8003
SPOT	1590	33	4	1	7446
SPOT	1591	33	4	2	7001
SPOT	1592	33	4	3	4822
SPOT	1593	33	4	4	4550
SPOT	1594	33	4	5	4761
SPOT	1595	33	4	6	8000
SPOT	1596	33	4	7	6912
SPOT	1597	33	5	1	5683
SPOT	1598	33	5	2	7654
SPOT	1599	33	5	3	9468
SPOT	1600	33	5	4	6956
SPOT	1601	33	5	5	6412
SPOT	1602	33	5	6	27116
SPOT	1603	33	5	7	6796
SPOT	1604	33	6	1	6870
SPOT	1605	33	6	2	7308
SPOT	1606	33	6	3	8473
SPOT	1607	33	6	4	6694
SPOT	1608	33	6	5	6771
SPOT	1609	33	6	6	19776
SPOT	1610	33	6	7	7158
SPOT	1611	33	7	1	9878
SPOT	1612	33	7	2	7488
SPOT	1613	33	7	3	9852
SPOT	1614	33	7	4	5904
SPOT	1615	33	7	5	5920
SPOT	1616	33	7	6	13590
SPOT	1617	33	7	7	12953
SPOT	1618	34	1	1	5196
SPOT	1619	34	1	2	5030
SPOT	1620	34	1	3	5488
SPOT	1621	34	1	4	4710
SPOT	1622	34	1	5	5760
SPOT	1623	34	1	6	4025
SPOT	1624	34	1	7	5196
SPOT	1625	34	2	1	4147
SPOT	1626	34	2	2	5504
SPOT	1627	34	2	3	5052
SPOT	1628	34	2	4	6041
SPOT	1629	34	2	5	4371
SPOT	1630	34	2	6	5001
SPOT	1631	34	2	7	5062
SPOT	1632	34	3	1	5904
SPOT	1633	34	3	2	6124
SPOT	1634	34	3	3	8067
SPOT	1635	34	3	4	5766
SPOT	1636	34	3	5	6675
SPOT	1637	34	3	6	7705
SPOT	1638	34	3	7	4556
SPOT	1639	34	4	1	8326
SPOT	1640	34	4	2	5417
SPOT	1641	34	4	3	5561
SPOT	1642	34	4	4	5558
SPOT	1643	34	4	5	5027
SPOT	1644	34	4	6	7270
SPOT	1645	34	4	7	11475
SPOT	1646	34	5	1	4464
SPOT	1647	34	5	2	5852
SPOT	1648	34	5	3	3932
SPOT	1649	34	5	4	4960
SPOT	1650	34	5	5	5734
SPOT	1651	34	5	6	9145
SPOT	1652	34	5	7	5664
SPOT	1653	34	6	1	6665
SPOT	1654	34	6	2	5168
SPOT	1655	34	6	3	5456
SPOT	1656	34	6	4	4393
SPOT	1657	34	6	5	5696
SPOT	1658	34	6	6	5219
SPOT	1659	34	6	7	6028
SPOT	1660	34	7	1	5616
SPOT	1661	34	7	2	4707
SPOT	1662	34	7	3	8918
SPOT	1663	34	7	4	4966
SPOT	1664	34	7	5	5206
SPOT	1665	34	7	6	3804
SPOT	1666	34	7	7	4432
SPOT	1667	35	1	1	4825
SPOT	1668	35	1	2	5001
SPOT	1669	35	1	3	5427
SPOT	1670	35	1	4	6025
SPOT	1671	35	1	5	5929
SPOT	1672	35	1	6	6534
SPOT	1673	35	1	7	5571
SPOT	1674	35	2	1	5827
SPOT	1675	35	2	2	6348
SPOT	1676	35	2	3	7779
SPOT	1677	35	2	4	6870
SPOT	1678	35	2	5	7667
SPOT	1679	35	2	6	5059
SPOT	1680	35	2	7	8288
SPOT	1681	35	3	1	6377
SPOT	1682	35	3	2	7296
SPOT	1683	35	3	3	4934
SPOT	1684	35	3	4	7235
SPOT	1685	35	3	5	7532
SPOT	1686	35	3	6	6528
SPOT	1687	35	3	7	6227
SPOT	1688	35	4	1	6652
SPOT	1689	35	4	2	7321
SPOT	1690	35	4	3	8032
SPOT	1691	35	4	4	4796
SPOT	1692	35	4	5	6835
SPOT	1693	35	4	6	6617
SPOT	1694	35	4	7	7942
SPOT	1695	35	5	1	5606
SPOT	1696	35	5	2	5152
SPOT	1697	35	5	3	6307
SPOT	1698	35	5	4	7110
SPOT	1699	35	5	5	5667
SPOT	1700	35	5	6	5977
SPOT	1701	35	5	7	5609
SPOT	1702	35	6	1	8233
SPOT	1703	35	6	2	5241
SPOT	1704	35	6	3	5721
SPOT	1705	35	6	4	5728
SPOT	1706	35	6	5	11030
SPOT	1707	35	6	6	6512
SPOT	1708	35	6	7	11987
SPOT	1709	35	7	1	5292
SPOT	1710	35	7	2	8249
SPOT	1711	35	7	3	6748
SPOT	1712	35	7	4	7014
SPOT	1713	35	7	5	6569
SPOT	1714	35	7	6	8419
SPOT	1715	35	7	7	5142
SPOT	1716	36	1	1	8364
SPOT	1717	36	1	2	5433
SPOT	1718	36	1	3	4896
SPOT	1719	36	1	4	7859
SPOT	1720	36	1	5	10172
SPOT	1721	36	1	6	5292
SPOT	1722	36	1	7	5785
SPOT	1723	36	2	1	5670
SPOT	1724	36	2	2	5350
SPOT	1725	36	2	3	7664
SPOT	1726	36	2	4	4931
SPOT	1727	36	2	5	5744
SPOT	1728	36	2	6	7033
SPOT	1729	36	2	7	6384
SPOT	1730	36	3	1	4931
SPOT	1731	36	3	2	6896
SPOT	1732	36	3	3	5660
SPOT	1733	36	3	4	7052
SPOT	1734	36	3	5	6857
SPOT	1735	36	3	6	6249
SPOT	1736	36	3	7	5136
SPOT	1737	36	4	1	7248
SPOT	1738	36	4	2	7846
SPOT	1739	36	4	3	6873
SPOT	1740	36	4	4	8998
SPOT	1741	36	4	5	5971
SPOT	1742	36	4	6	5644
SPOT	1743	36	4	7	6320
SPOT	1744	36	5	1	8345
SPOT	1745	36	5	2	5744
SPOT	1746	36	5	3	4499
SPOT	1747	36	5	4	5804
SPOT	1748	36	5	5	41120
SPOT	1749	36	5	6	7564
SPOT	1750	36	5	7	7865
SPOT	1751	36	6	1	7430
SPOT	1752	36	6	2	9177
SPOT	1753	36	6	3	9366
SPOT	1754	36	6	4	4531
SPOT	1755	36	6	5	8208
SPOT	1756	36	6	6	5171
SPOT	1757	36	6	7	7590
SPOT	1758	36	7	1	18588
SPOT	1759	36	7	2	8243
SPOT	1760	36	7	3	5744
SPOT	1761	36	7	4	5302
SPOT	1762	36	7	5	13033
SPOT	1763	36	7	6	7100
SPOT	1764	36	7	7	5289
SPOT	1765	37	1	1	7753
SPOT	1766	37	1	2	7276
SPOT	1767	37	1	3	9638
SPOT	1768	37	1	4	6812
SPOT	1769	37	1	5	9436
SPOT	1770	37	1	6	5804
SPOT	1771	37	1	7	5180
SPOT	1772	37	2	1	6320
SPOT	1773	37	2	2	7302
SPOT	1774	37	2	3	6784
SPOT	1775	37	2	4	6694
SPOT	1776	37	2	5	6019
SPOT	1777	37	2	6	4739
SPOT	1778	37	2	7	5360
SPOT	1779	37	3	1	7763
SPOT	1780	37	3	2	6905
SPOT	1781	37	3	3	4950
SPOT	1782	37	3	4	4995
SPOT	1783	37	3	5	6867
SPOT	1784	37	3	6	6268
SPOT	1785	37	3	7	5030
SPOT	1786	37	4	1	6185
SPOT	1787	37	4	2	5104
SPOT	1788	37	4	3	6492
SPOT	1789	37	4	4	6787
SPOT	1790	37	4	5	6636
SPOT	1791	37	4	6	6035
SPOT	1792	37	4	7	7388
SPOT	1793	37	5	1	6592
SPOT	1794	37	5	2	7968
SPOT	1795	37	5	3	5414
SPOT	1796	37	5	4	4774
SPOT	1797	37	5	5	5750
SPOT	1798	37	5	6	7360
SPOT	1799	37	5	7	6022
SPOT	1800	37	6	1	7900
SPOT	1801	37	6	2	6742
SPOT	1802	37	6	3	8073
SPOT	1803	37	6	4	6457
SPOT	1804	37	6	5	5580
SPOT	1805	37	6	6	4931
SPOT	1806	37	6	7	5724
SPOT	1807	37	7	1	48521
SPOT	1808	37	7	2	31347
SPOT	1809	37	7	3	12643
SPOT	1810	37	7	4	5388
SPOT	1811	37	7	5	6771
SPOT	1812	37	7	6	8128
SPOT	1813	37	7	7	7766
SPOT	1814	38	1	1	6745
SPOT	1815	38	1	2	8979
SPOT	1816	38	1	3	5558
SPOT	1817	38	1	4	6336
SPOT	1818	38	1	5	8771
SPOT	1819	38	1	6	6032
SPOT	1820	38	1	7	5500
SPOT	1821	38	2	1	5811
SPOT	1822	38	2	2	4816
SPOT	1823	38	2	3	6800
SPOT	1824	38	2	4	6364
SPOT	1825	38	2	5	11801
SPOT	1826	38	2	6	7283
SPOT	1827	38	2	7	6876
SPOT	1828	38	3	1	6617
SPOT	1829	38	3	2	6633
SPOT	1830	38	3	3	8038
SPOT	1831	38	3	4	5238
SPOT	1832	38	3	5	5427
SPOT	1833	38	3	6	7468
SPOT	1834	38	3	7	3468
SPOT	1835	38	4	1	7065
SPOT	1836	38	4	2	5052
SPOT	1837	38	4	3	7072
SPOT	1838	38	4	4	7456
SPOT	1839	38	4	5	4240
SPOT	1840	38	4	6	5984
SPOT	1841	38	4	7	5670
SPOT	1842	38	5	1	6956
SPOT	1843	38	5	2	6752
SPOT	1844	38	5	3	6044
SPOT	1845	38	5	4	7926
SPOT	1846	38	5	5	7059
SPOT	1847	38	5	6	7363
SPOT	1848	38	5	7	6281
SPOT	1849	38	6	1	6745
SPOT	1850	38	6	2	7414
SPOT	1851	38	6	3	6099
SPOT	1852	38	6	4	6307
SPOT	1853	38	6	5	6905
SPOT	1854	38	6	6	7126
SPOT	1855	38	6	7	5216
SPOT	1856	38	7	1	18419
SPOT	1857	38	7	2	14924
SPOT	1858	38	7	3	8851
SPOT	1859	38	7	4	12704
SPOT	1860	38	7	5	48691
SPOT	1861	38	7	6	10726
SPOT	1862	38	7	7	8444
SPOT	1863	39	1	1	5664
SPOT	1864	39	1	2	6332
SPOT	1865	39	1	3	7414
SPOT	1866	39	1	4	5824
SPOT	1867	39	1	5	5702
SPOT	1868	39	1	6	5747
SPOT	1869	39	1	7	5417
SPOT	1870	39	2	1	5766
SPOT	1871	39	2	2	6627
SPOT	1872	39	2	3	4790
SPOT	1873	39	2	4	5968
SPOT	1874	39	2	5	6675
SPOT	1875	39	2	6	4956
SPOT	1876	39	2	7	7625
SPOT	1877	39	3	1	5763
SPOT	1878	39	3	2	6070
SPOT	1879	39	3	3	5350
SPOT	1880	39	3	4	6083
SPOT	1881	39	3	5	6300
SPOT	1882	39	3	6	5724
SPOT	1883	39	3	7	3980
SPOT	1884	39	4	1	5715
SPOT	1885	39	4	2	7001
SPOT	1886	39	4	3	4796
SPOT	1887	39	4	4	4806
SPOT	1888	39	4	5	8691
SPOT	1889	39	4	6	5644
SPOT	1890	39	4	7	5667
SPOT	1891	39	5	1	6115
SPOT	1892	39	5	2	7152
SPOT	1893	39	5	3	5747
SPOT	1894	39	5	4	5001
SPOT	1895	39	5	5	6620
SPOT	1896	39	5	6	6032
SPOT	1897	39	5	7	5747
SPOT	1898	39	6	1	6457
SPOT	1899	39	6	2	7737
SPOT	1900	39	6	3	7004
SPOT	1901	39	6	4	7283
SPOT	1902	39	6	5	8172
SPOT	1903	39	6	6	6268
SPOT	1904	39	6	7	7497
SPOT	1905	39	7	1	28041
SPOT	1906	39	7	2	7523
SPOT	1907	39	7	3	7731
SPOT	1908	39	7	4	6153
SPOT	1909	39	7	5	8361
SPOT	1910	39	7	6	6812
SPOT	1911	39	7	7	8806
SPOT	1912	40	1	1	7081
SPOT	1913	40	1	2	8198
SPOT	1914	40	1	3	7440
SPOT	1915	40	1	4	6780
SPOT	1916	40	1	5	39347
SPOT	1917	40	1	6	6646
SPOT	1918	40	1	7	4547
SPOT	1919	40	2	1	7289
SPOT	1920	40	2	2	9910
SPOT	1921	40	2	3	5203
SPOT	1922	40	2	4	7699
SPOT	1923	40	2	5	8246
SPOT	1924	40	2	6	6144
SPOT	1925	40	2	7	7024
SPOT	1926	40	3	1	6537
SPOT	1927	40	3	2	5801
SPOT	1928	40	3	3	5651
SPOT	1929	40	3	4	6051
SPOT	1930	40	3	5	6844
SPOT	1931	40	3	6	6307
SPOT	1932	40	3	7	7011
SPOT	1933	40	4	1	5635
SPOT	1934	40	4	2	12582
SPOT	1935	40	4	3	5987
SPOT	1936	40	4	4	8307
SPOT	1937	40	4	5	5728
SPOT	1938	40	4	6	7014
SPOT	1939	40	4	7	8092
SPOT	1940	40	5	1	6857
SPOT	1941	40	5	2	6038
SPOT	1942	40	5	3	6006
SPOT	1943	40	5	4	15552
SPOT	1944	40	5	5	7062
SPOT	1945	40	5	6	4960
SPOT	1946	40	5	7	6083
SPOT	1947	40	6	1	6448
SPOT	1948	40	6	2	7193
SPOT	1949	40	6	3	9385
SPOT	1950	40	6	4	6681
SPOT	1951	40	6	5	6009
SPOT	1952	40	6	6	5136
SPOT	1953	40	6	7	6083
SPOT	1954	40	7	1	9222
SPOT	1955	40	7	2	8828
SPOT	1956	40	7	3	7296
SPOT	1957	40	7	4	11843
SPOT	1958	40	7	5	5318
SPOT	1959	40	7	6	5104
SPOT	1960	40	7	7	5651
SPOT	1961	41	1	1	5308
SPOT	1962	41	1	2	7328
SPOT	1963	41	1	3	5132
SPOT	1964	41	1	4	6144
SPOT	1965	41	1	5	6688
SPOT	1966	41	1	6	6531
SPOT	1967	41	1	7	6697
SPOT	1968	41	2	1	6928
SPOT	1969	41	2	2	8684
SPOT	1970	41	2	3	5516
SPOT	1971	41	2	4	5667
SPOT	1972	41	2	5	6844
SPOT	1973	41	2	6	6006
SPOT	1974	41	2	7	5699
SPOT	1975	41	3	1	7884
SPOT	1976	41	3	2	6022
SPOT	1977	41	3	3	6579
SPOT	1978	41	3	4	8892
SPOT	1979	41	3	5	42585
SPOT	1980	41	3	6	7872
SPOT	1981	41	3	7	7017
SPOT	1982	41	4	1	5497
SPOT	1983	41	4	2	8153
SPOT	1984	41	4	3	9302
SPOT	1985	41	4	4	7065
SPOT	1986	41	4	5	6300
SPOT	1987	41	4	6	5372
SPOT	1988	41	4	7	5350
SPOT	1989	41	5	1	6777
SPOT	1990	41	5	2	9273
SPOT	1991	41	5	3	11315
SPOT	1992	41	5	4	21302
SPOT	1993	41	5	5	8249
[truncated: 359 more rows]

## Sheet: exp5JA
Scanalyze quant kinase1 SAJA spot intensities
HEADER	SPOT	GRID	ROW	COL	CH1I
REMARK	SOFTWARE	ScanAlyze
REMARK	SOFTVERS	2.5
REMARK	CH1 IMAGE	SAJA5JA
REMARK	DATE	2006-12-15
REMARK	TIME	1899-12-31 15:52:16
SPOT	1	1	1	1	3404
SPOT	2	1	1	2	6700
SPOT	3	1	1	3	3587
SPOT	4	1	1	4	6380
SPOT	5	1	1	5	3465
SPOT	6	1	1	6	3622
SPOT	7	1	1	7	4723
SPOT	8	1	2	1	3593
SPOT	9	1	2	2	5228
SPOT	10	1	2	3	5049
SPOT	11	1	2	4	4249
SPOT	12	1	2	5	4838
SPOT	13	1	2	6	4588
SPOT	14	1	2	7	4755
SPOT	15	1	3	1	5084
SPOT	16	1	3	2	5177
SPOT	17	1	3	3	6352
SPOT	18	1	3	4	6428
SPOT	19	1	3	5	7955
SPOT	20	1	3	6	6928
SPOT	21	1	3	7	5846
SPOT	22	1	4	1	4883
SPOT	23	1	4	2	5897
SPOT	24	1	4	3	3974
SPOT	25	1	4	4	5456
SPOT	26	1	4	5	6697
SPOT	27	1	4	6	4102
SPOT	28	1	4	7	4675
SPOT	29	1	5	1	5491
SPOT	30	1	5	2	5830
SPOT	31	1	5	3	4256
SPOT	32	1	5	4	5235
SPOT	33	1	5	5	4134
SPOT	34	1	5	6	6435
SPOT	35	1	5	7	4800
SPOT	36	1	6	1	6716
SPOT	37	1	6	2	5708
SPOT	38	1	6	3	6275
SPOT	39	1	6	4	4672
SPOT	40	1	6	5	4358
SPOT	41	1	6	6	6032
SPOT	42	1	6	7	3555
SPOT	43	1	7	1	6896
SPOT	44	1	7	2	7673
SPOT	45	1	7	3	6166
SPOT	46	1	7	4	4883
SPOT	47	1	7	5	6704
SPOT	48	1	7	6	5718
SPOT	49	1	7	7	6694
SPOT	50	2	1	1	4454
SPOT	51	2	1	2	5078
SPOT	52	2	1	3	4809
SPOT	53	2	1	4	3827
SPOT	54	2	1	5	4854
SPOT	55	2	1	6	5830
SPOT	56	2	1	7	5868
SPOT	57	2	2	1	5462
SPOT	58	2	2	2	5347
SPOT	59	2	2	3	4348
SPOT	60	2	2	4	4681
SPOT	61	2	2	5	4572
SPOT	62	2	2	6	4275
SPOT	63	2	2	7	4924
SPOT	64	2	3	1	5507
SPOT	65	2	3	2	5792
SPOT	66	2	3	3	4592
SPOT	67	2	3	4	4585
SPOT	68	2	3	5	6787
SPOT	69	2	3	6	4899
SPOT	70	2	3	7	4297
SPOT	71	2	4	1	5830
SPOT	72	2	4	2	3500
SPOT	73	2	4	3	19884
SPOT	74	2	4	4	5203
SPOT	75	2	4	5	5052
SPOT	76	2	4	6	3827
SPOT	77	2	4	7	5910
SPOT	78	2	5	1	5913
SPOT	79	2	5	2	6553
SPOT	80	2	5	3	4092
SPOT	81	2	5	4	4883
SPOT	82	2	5	5	4281
SPOT	83	2	5	6	6051
SPOT	84	2	5	7	5657
SPOT	85	2	6	1	5945
SPOT	86	2	6	2	6604
SPOT	87	2	6	3	5196
SPOT	88	2	6	4	5113
SPOT	89	2	6	5	6201
SPOT	90	2	6	6	4502
SPOT	91	2	6	7	4745
SPOT	92	2	7	1	4604
SPOT	93	2	7	2	3475
SPOT	94	2	7	3	4899
SPOT	95	2	7	4	6012
SPOT	96	2	7	5	4825
SPOT	97	2	7	6	3814
SPOT	98	2	7	7	3926
SPOT	99	3	1	1	4150
SPOT	100	3	1	2	4976
SPOT	101	3	1	3	5427
SPOT	102	3	1	4	5628
SPOT	103	3	1	5	5321
SPOT	104	3	1	6	4448
SPOT	105	3	1	7	5251
SPOT	106	3	2	1	5539
SPOT	107	3	2	2	6755
SPOT	108	3	2	3	5628
SPOT	109	3	2	4	5395
SPOT	110	3	2	5	4048
SPOT	111	3	2	6	5504
SPOT	112	3	2	7	6640
SPOT	113	3	3	1	6988
SPOT	114	3	3	2	4947
SPOT	115	3	3	3	6220
SPOT	116	3	3	4	6806
SPOT	117	3	3	5	3593
SPOT	118	3	3	6	6563
SPOT	119	3	3	7	6556
SPOT	120	3	4	1	3932
SPOT	121	3	4	2	4659
SPOT	122	3	4	3	4668
SPOT	123	3	4	4	4672
SPOT	124	3	4	5	4688
SPOT	125	3	4	6	6368
SPOT	126	3	4	7	5046
SPOT	127	3	5	1	4160
SPOT	128	3	5	2	5638
SPOT	129	3	5	3	4502
SPOT	130	3	5	4	5993
SPOT	131	3	5	5	4137
SPOT	132	3	5	6	28886
SPOT	133	3	5	7	4534
SPOT	134	3	6	1	4064
SPOT	135	3	6	2	5203
SPOT	136	3	6	3	4892
SPOT	137	3	6	4	6592
SPOT	138	3	6	5	3209
SPOT	139	3	6	6	6204
SPOT	140	3	6	7	5641
SPOT	141	3	7	1	6294
SPOT	142	3	7	2	6387
SPOT	143	3	7	3	5417
SPOT	144	3	7	4	4659
SPOT	145	3	7	5	6502
SPOT	146	3	7	6	7436
SPOT	147	3	7	7	6470
SPOT	148	4	1	1	32160
SPOT	149	4	1	2	4803
SPOT	150	4	1	3	5097
SPOT	151	4	1	4	3875
SPOT	152	4	1	5	6124
SPOT	153	4	1	6	5312
SPOT	154	4	1	7	4889
SPOT	155	4	2	1	5305
SPOT	156	4	2	2	5936
SPOT	157	4	2	3	6387
SPOT	158	4	2	4	5651
SPOT	159	4	2	5	4531
SPOT	160	4	2	6	3612
SPOT	161	4	2	7	3968
SPOT	162	4	3	1	5046
SPOT	163	4	3	2	4406
SPOT	164	4	3	3	5654
SPOT	165	4	3	4	4707
SPOT	166	4	3	5	5241
SPOT	167	4	3	6	6016
SPOT	168	4	3	7	5088
SPOT	169	4	4	1	3904
SPOT	170	4	4	2	5513
SPOT	171	4	4	3	6307
SPOT	172	4	4	4	4883
SPOT	173	4	4	5	3795
SPOT	174	4	4	6	7625
SPOT	175	4	4	7	4732
SPOT	176	4	5	1	4160
SPOT	177	4	5	2	5180
SPOT	178	4	5	3	3904
SPOT	179	4	5	4	5964
SPOT	180	4	5	5	5900
SPOT	181	4	5	6	5968
SPOT	182	4	5	7	6147
SPOT	183	4	6	1	5401
SPOT	184	4	6	2	6608
SPOT	185	4	6	3	7369
SPOT	186	4	6	4	3420
SPOT	187	4	6	5	5612
SPOT	188	4	6	6	5408
SPOT	189	4	6	7	5772
SPOT	190	4	7	1	24531
SPOT	191	4	7	2	7545
SPOT	192	4	7	3	5497
SPOT	193	4	7	4	6128
SPOT	194	4	7	5	6604
SPOT	195	4	7	6	7820
SPOT	196	4	7	7	7235
SPOT	197	5	1	1	4598
SPOT	198	5	1	2	9110
SPOT	199	5	1	3	5452
SPOT	200	5	1	4	5171
SPOT	201	5	1	5	6313
SPOT	202	5	1	6	3587
SPOT	203	5	1	7	6016
SPOT	204	5	2	1	3923
SPOT	205	5	2	2	5289
SPOT	206	5	2	3	4886
SPOT	207	5	2	4	15097
SPOT	208	5	2	5	5862
SPOT	209	5	2	6	7302
SPOT	210	5	2	7	6214
SPOT	211	5	3	1	4086
SPOT	212	5	3	2	5049
SPOT	213	5	3	3	5216
SPOT	214	5	3	4	6422
SPOT	215	5	3	5	5795
SPOT	216	5	3	6	6851
SPOT	217	5	3	7	4480
SPOT	218	5	4	1	5561
SPOT	219	5	4	2	5782
SPOT	220	5	4	3	6278
SPOT	221	5	4	4	4892
SPOT	222	5	4	5	4332
SPOT	223	5	4	6	6518
SPOT	224	5	4	7	4096
SPOT	225	5	5	1	5868
SPOT	226	5	5	2	5209
SPOT	227	5	5	3	5030
SPOT	228	5	5	4	3728
SPOT	229	5	5	5	4604
SPOT	230	5	5	6	5881
SPOT	231	5	5	7	7433
SPOT	232	5	6	1	6985
SPOT	233	5	6	2	5024
SPOT	234	5	6	3	8227
SPOT	235	5	6	4	4844
SPOT	236	5	6	5	2179
SPOT	237	5	6	6	7049
SPOT	238	5	6	7	5619
SPOT	239	5	7	1	14700
SPOT	240	5	7	2	6051
SPOT	241	5	7	3	5465
SPOT	242	5	7	4	5081
SPOT	243	5	7	5	4963
SPOT	244	5	7	6	6230
SPOT	245	5	7	7	10816
SPOT	246	6	1	1	4812
SPOT	247	6	1	2	5884
SPOT	248	6	1	3	3875
SPOT	249	6	1	4	6742
SPOT	250	6	1	5	5878
SPOT	251	6	1	6	5830
SPOT	252	6	1	7	4371
SPOT	253	6	2	1	5952
SPOT	254	6	2	2	4704
SPOT	255	6	2	3	6316
SPOT	256	6	2	4	4867
SPOT	257	6	2	5	5955
SPOT	258	6	2	6	6809
SPOT	259	6	2	7	4531
SPOT	260	6	3	1	4761
SPOT	261	6	3	2	5110
SPOT	262	6	3	3	4649
SPOT	263	6	3	4	4643
SPOT	264	6	3	5	4915
SPOT	265	6	3	6	5929
SPOT	266	6	3	7	8294
SPOT	267	6	4	1	5174
SPOT	268	6	4	2	4736
SPOT	269	6	4	3	5107
SPOT	270	6	4	4	5049
SPOT	271	6	4	5	4963
SPOT	272	6	4	6	5539
SPOT	273	6	4	7	4560
SPOT	274	6	5	1	8592
SPOT	275	6	5	2	6272
SPOT	276	6	5	3	6512
SPOT	277	6	5	4	6000
SPOT	278	6	5	5	3900
SPOT	279	6	5	6	6470
SPOT	280	6	5	7	6012
SPOT	281	6	6	1	7011
SPOT	282	6	6	2	6604
SPOT	283	6	6	3	7267
SPOT	284	6	6	4	6905
SPOT	285	6	6	5	4780
SPOT	286	6	6	6	4646
SPOT	287	6	6	7	5059
SPOT	288	6	7	1	29491
SPOT	289	6	7	2	5590
SPOT	290	6	7	3	3443
SPOT	291	6	7	4	5772
SPOT	292	6	7	5	5712
SPOT	293	6	7	6	8604
SPOT	294	6	7	7	4870
SPOT	295	7	1	1	6473
SPOT	296	7	1	2	5894
SPOT	297	7	1	3	4547
SPOT	298	7	1	4	5024
SPOT	299	7	1	5	5273
SPOT	300	7	1	6	5347
SPOT	301	7	1	7	5366
SPOT	302	7	2	1	4873
SPOT	303	7	2	2	5264
SPOT	304	7	2	3	4297
SPOT	305	7	2	4	6851
SPOT	306	7	2	5	3424
SPOT	307	7	2	6	6108
SPOT	308	7	2	7	5036
SPOT	309	7	3	1	9017
SPOT	310	7	3	2	3705
SPOT	311	7	3	3	4316
SPOT	312	7	3	4	5929
SPOT	313	7	3	5	5337
SPOT	314	7	3	6	6851
SPOT	315	7	3	7	6912
SPOT	316	7	4	1	10355
SPOT	317	7	4	2	5702
SPOT	318	7	4	3	5497
SPOT	319	7	4	4	5024
SPOT	320	7	4	5	5907
SPOT	321	7	4	6	4035
SPOT	322	7	4	7	6345
SPOT	323	7	5	1	4848
SPOT	324	7	5	2	5273
SPOT	325	7	5	3	6208
SPOT	326	7	5	4	4643
SPOT	327	7	5	5	7785
SPOT	328	7	5	6	7996
SPOT	329	7	5	7	17209
SPOT	330	7	6	1	45814
SPOT	331	7	6	2	5820
SPOT	332	7	6	3	4396
SPOT	333	7	6	4	4329
SPOT	334	7	6	5	5404
SPOT	335	7	6	6	5619
SPOT	336	7	6	7	31155
SPOT	337	7	7	1	13657
SPOT	338	7	7	2	5526
SPOT	339	7	7	3	4348
SPOT	340	7	7	4	6640
SPOT	341	7	7	5	4828
SPOT	342	7	7	6	4035
SPOT	343	7	7	7	4838
SPOT	344	8	1	1	4988
SPOT	345	8	1	2	9238
SPOT	346	8	1	3	4112
SPOT	347	8	1	4	4377
SPOT	348	8	1	5	13088
SPOT	349	8	1	6	4425
SPOT	350	8	1	7	4134
SPOT	351	8	2	1	3980
SPOT	352	8	2	2	5353
SPOT	353	8	2	3	5891
SPOT	354	8	2	4	6137
SPOT	355	8	2	5	5001
SPOT	356	8	2	6	5248
SPOT	357	8	2	7	5779
SPOT	358	8	3	1	5049
SPOT	359	8	3	2	6153
SPOT	360	8	3	3	4800
SPOT	361	8	3	4	3596
SPOT	362	8	3	5	6745
SPOT	363	8	3	6	5836
SPOT	364	8	3	7	4800
SPOT	365	8	4	1	4508
SPOT	366	8	4	2	8934
SPOT	367	8	4	3	5094
SPOT	368	8	4	4	5145
SPOT	369	8	4	5	7440
SPOT	370	8	4	6	5440
SPOT	371	8	4	7	6188
SPOT	372	8	5	1	5596
SPOT	373	8	5	2	4540
SPOT	374	8	5	3	3641
SPOT	375	8	5	4	4985
SPOT	376	8	5	5	11049
SPOT	377	8	5	6	4992
SPOT	378	8	5	7	4809
SPOT	379	8	6	1	5484
SPOT	380	8	6	2	4761
SPOT	381	8	6	3	6624
SPOT	382	8	6	4	4787
SPOT	383	8	6	5	7504
SPOT	384	8	6	6	5945
SPOT	385	8	6	7	7408
SPOT	386	8	7	1	6883
SPOT	387	8	7	2	5891
SPOT	388	8	7	3	4688
SPOT	389	8	7	4	6105
SPOT	390	8	7	5	8960
SPOT	391	8	7	6	6627
SPOT	392	8	7	7	7056
SPOT	393	9	1	1	4051
SPOT	394	9	1	2	32432
SPOT	395	9	1	3	3756
SPOT	396	9	1	4	5017
SPOT	397	9	1	5	6166
SPOT	398	9	1	6	5564
SPOT	399	9	1	7	5462
SPOT	400	9	2	1	5529
SPOT	401	9	2	2	5926
SPOT	402	9	2	3	6076
SPOT	403	9	2	4	5836
SPOT	404	9	2	5	6064
SPOT	405	9	2	6	6873
SPOT	406	9	2	7	5651
SPOT	407	9	3	1	5308
SPOT	408	9	3	2	5769
SPOT	409	9	3	3	5782
SPOT	410	9	3	4	3561
SPOT	411	9	3	5	3510
SPOT	412	9	3	6	5017
SPOT	413	9	3	7	5443
SPOT	414	9	4	1	5113
SPOT	415	9	4	2	5091
SPOT	416	9	4	3	4764
SPOT	417	9	4	4	5251
SPOT	418	9	4	5	5203
SPOT	419	9	4	6	6054
SPOT	420	9	4	7	8214
SPOT	421	9	5	1	4598
SPOT	422	9	5	2	8720
SPOT	423	9	5	3	6220
SPOT	424	9	5	4	6323
SPOT	425	9	5	5	6252
SPOT	426	9	5	6	47955
SPOT	427	9	5	7	6272
SPOT	428	9	6	1	4534
SPOT	429	9	6	2	5155
SPOT	430	9	6	3	6300
SPOT	431	9	6	4	5462
SPOT	432	9	6	5	4544
SPOT	433	9	6	6	12284
SPOT	434	9	6	7	5676
SPOT	435	9	7	1	4092
SPOT	436	9	7	2	6460
SPOT	437	9	7	3	6182
SPOT	438	9	7	4	4972
SPOT	439	9	7	5	6041
SPOT	440	9	7	6	11907
SPOT	441	9	7	7	10531
SPOT	442	10	1	1	5750
SPOT	443	10	1	2	5542
SPOT	444	10	1	3	4870
SPOT	445	10	1	4	4435
SPOT	446	10	1	5	4908
SPOT	447	10	1	6	4083
SPOT	448	10	1	7	6134
SPOT	449	10	2	1	6688
SPOT	450	10	2	2	5465
SPOT	451	10	2	3	6272
SPOT	452	10	2	4	6985
SPOT	453	10	2	5	4502
SPOT	454	10	2	6	5907
SPOT	455	10	2	7	4422
SPOT	456	10	3	1	5084
SPOT	457	10	3	2	4742
SPOT	458	10	3	3	6160
SPOT	459	10	3	4	5414
SPOT	460	10	3	5	3555
SPOT	461	10	3	6	4812
SPOT	462	10	3	7	7097
SPOT	463	10	4	1	3148
SPOT	464	10	4	2	5907
SPOT	465	10	4	3	5942
SPOT	466	10	4	4	5664
SPOT	467	10	4	5	3625
SPOT	468	10	4	6	4643
SPOT	469	10	4	7	7900
SPOT	470	10	5	1	6118
SPOT	471	10	5	2	5792
SPOT	472	10	5	3	7139
SPOT	473	10	5	4	4937
SPOT	474	10	5	5	5942
SPOT	475	10	5	6	6038
SPOT	476	10	5	7	6147
SPOT	477	10	6	1	5478
SPOT	478	10	6	2	5827
SPOT	479	10	6	3	6502
SPOT	480	10	6	4	4972
SPOT	481	10	6	5	6320
SPOT	482	10	6	6	5337
SPOT	483	10	6	7	3123
SPOT	484	10	7	1	6982
SPOT	485	10	7	2	5190
SPOT	486	10	7	3	7920
SPOT	487	10	7	4	5228
SPOT	488	10	7	5	4697
SPOT	489	10	7	6	5187
SPOT	490	10	7	7	4316
SPOT	491	11	1	1	4502
SPOT	492	11	1	2	3833
SPOT	493	11	1	3	5094
SPOT	494	11	1	4	6163
SPOT	495	11	1	5	8720
SPOT	496	11	1	6	4035
SPOT	497	11	1	7	4860
SPOT	498	11	2	1	4041
SPOT	499	11	2	2	5731
SPOT	500	11	2	3	5120
SPOT	501	11	2	4	4716
SPOT	502	11	2	5	5123
SPOT	503	11	2	6	5132
SPOT	504	11	2	7	3872
SPOT	505	11	3	1	6300
SPOT	506	11	3	2	7200
SPOT	507	11	3	3	4953
SPOT	508	11	3	4	5587
SPOT	509	11	3	5	6176
SPOT	510	11	3	6	5804
SPOT	511	11	3	7	5555
SPOT	512	11	4	1	6502
SPOT	513	11	4	2	2905
SPOT	514	11	4	3	4867
SPOT	515	11	4	4	6198
SPOT	516	11	4	5	5411
SPOT	517	11	4	6	4288
SPOT	518	11	4	7	4211
SPOT	519	11	5	1	4950
SPOT	520	11	5	2	5916
SPOT	521	11	5	3	3763
SPOT	522	11	5	4	3900
SPOT	523	11	5	5	7264
SPOT	524	11	5	6	3868
SPOT	525	11	5	7	5705
SPOT	526	11	6	1	5024
SPOT	527	11	6	2	4972
SPOT	528	11	6	3	4086
SPOT	529	11	6	4	6166
SPOT	530	11	6	5	6870
SPOT	531	11	6	6	5654
SPOT	532	11	6	7	8934
SPOT	533	11	7	1	2982
SPOT	534	11	7	2	5721
SPOT	535	11	7	3	5257
SPOT	536	11	7	4	4550
SPOT	537	11	7	5	3532
SPOT	538	11	7	6	4771
SPOT	539	11	7	7	6147
SPOT	540	12	1	1	6915
SPOT	541	12	1	2	5475
SPOT	542	12	1	3	6329
SPOT	543	12	1	4	4608
SPOT	544	12	1	5	10777
SPOT	545	12	1	6	6278
SPOT	546	12	1	7	5241
SPOT	547	12	2	1	5523
SPOT	548	12	2	2	6864
SPOT	549	12	2	3	4540
SPOT	550	12	2	4	4688
SPOT	551	12	2	5	6601
SPOT	552	12	2	6	3392
SPOT	553	12	2	7	5017
SPOT	554	12	3	1	4067
SPOT	555	12	3	2	4624
SPOT	556	12	3	3	5353
SPOT	557	12	3	4	5241
SPOT	558	12	3	5	5155
SPOT	559	12	3	6	5830
SPOT	560	12	3	7	5913
SPOT	561	12	4	1	4956
SPOT	562	12	4	2	7043
SPOT	563	12	4	3	6336
SPOT	564	12	4	4	6566
SPOT	565	12	4	5	5187
SPOT	566	12	4	6	8172
SPOT	567	12	4	7	5459
SPOT	568	12	5	1	5798
SPOT	569	12	5	2	4147
SPOT	570	12	5	3	7507
SPOT	571	12	5	4	7065
SPOT	572	12	5	5	43379
SPOT	573	12	5	6	4572
SPOT	574	12	5	7	10144
SPOT	575	12	6	1	6128
SPOT	576	12	6	2	8588
SPOT	577	12	6	3	6720
SPOT	578	12	6	4	5827
SPOT	579	12	6	5	4268
SPOT	580	12	6	6	6428
SPOT	581	12	6	7	7593
SPOT	582	12	7	1	17820
SPOT	583	12	7	2	5683
SPOT	584	12	7	3	4115
SPOT	585	12	7	4	6473
SPOT	586	12	7	5	14531
SPOT	587	12	7	6	7200
SPOT	588	12	7	7	5059
SPOT	589	13	1	1	6160
SPOT	590	13	1	2	11699
SPOT	591	13	1	3	6886
SPOT	592	13	1	4	8076
SPOT	593	13	1	5	6076
SPOT	594	13	1	6	5763
SPOT	595	13	1	7	5187
SPOT	596	13	2	1	5948
SPOT	597	13	2	2	5078
SPOT	598	13	2	3	6995
SPOT	599	13	2	4	8169
SPOT	600	13	2	5	5481
SPOT	601	13	2	6	4998
SPOT	602	13	2	7	5590
SPOT	603	13	3	1	5168
SPOT	604	13	3	2	5670
SPOT	605	13	3	3	5465
SPOT	606	13	3	4	5625
SPOT	607	13	3	5	7123
SPOT	608	13	3	6	6156
SPOT	609	13	3	7	5910
SPOT	610	13	4	1	5219
SPOT	611	13	4	2	5369
SPOT	612	13	4	3	5478
SPOT	613	13	4	4	7312
SPOT	614	13	4	5	5609
SPOT	615	13	4	6	5462
SPOT	616	13	4	7	6028
SPOT	617	13	5	1	7136
SPOT	618	13	5	2	8892
SPOT	619	13	5	3	5763
SPOT	620	13	5	4	5008
SPOT	621	13	5	5	6166
SPOT	622	13	5	6	7084
SPOT	623	13	5	7	5830
SPOT	624	13	6	1	9840
SPOT	625	13	6	2	7596
SPOT	626	13	6	3	6028
SPOT	627	13	6	4	5270
SPOT	628	13	6	5	5321
SPOT	629	13	6	6	4780
SPOT	630	13	6	7	6966
SPOT	631	13	7	1	51177
SPOT	632	13	7	2	22441
SPOT	633	13	7	3	9347
SPOT	634	13	7	4	8364
SPOT	635	13	7	5	6928
SPOT	636	13	7	6	6700
SPOT	637	13	7	7	6451
SPOT	638	14	1	1	6921
SPOT	639	14	1	2	11964
SPOT	640	14	1	3	3993
SPOT	641	14	1	4	5942
SPOT	642	14	1	5	6547
SPOT	643	14	1	6	4720
SPOT	644	14	1	7	3238
SPOT	645	14	2	1	6505
SPOT	646	14	2	2	5856
SPOT	647	14	2	3	4400
SPOT	648	14	2	4	6876
SPOT	649	14	2	5	5641
SPOT	650	14	2	6	5344
SPOT	651	14	2	7	6032
SPOT	652	14	3	1	6054
SPOT	653	14	3	2	5446
SPOT	654	14	3	3	6288
SPOT	655	14	3	4	6665
SPOT	656	14	3	5	4355
SPOT	657	14	3	6	5984
SPOT	658	14	3	7	6432
SPOT	659	14	4	1	6777
SPOT	660	14	4	2	4627
SPOT	661	14	4	3	5235
SPOT	662	14	4	4	5401
SPOT	663	14	4	5	6342
SPOT	664	14	4	6	6672
SPOT	665	14	4	7	4614
SPOT	666	14	5	1	7065
SPOT	667	14	5	2	4889
SPOT	668	14	5	3	4777
SPOT	669	14	5	4	6560
SPOT	670	14	5	5	6022
SPOT	671	14	5	6	5411
SPOT	672	14	5	7	7129
SPOT	673	14	6	1	5094
SPOT	674	14	6	2	6454
SPOT	675	14	6	3	4668
SPOT	676	14	6	4	7612
SPOT	677	14	6	5	4131
SPOT	678	14	6	6	6105
SPOT	679	14	6	7	4937
SPOT	680	14	7	1	21196
SPOT	681	14	7	2	14800
SPOT	682	14	7	3	12393
SPOT	683	14	7	4	7974
SPOT	684	14	7	5	41382
SPOT	685	14	7	6	5990
SPOT	686	14	7	7	4912
SPOT	687	15	1	1	4944
SPOT	688	15	1	2	6572
SPOT	689	15	1	3	4515
SPOT	690	15	1	4	3683
SPOT	691	15	1	5	5686
SPOT	692	15	1	6	4345
SPOT	693	15	1	7	5305
SPOT	694	15	2	1	5161
SPOT	695	15	2	2	4636
SPOT	696	15	2	3	4716
SPOT	697	15	2	4	5283
SPOT	698	15	2	5	5692
SPOT	699	15	2	6	6208
SPOT	700	15	2	7	3625
SPOT	701	15	3	1	5116
SPOT	702	15	3	2	5132
SPOT	703	15	3	3	5312
SPOT	704	15	3	4	5632
SPOT	705	15	3	5	5494
SPOT	706	15	3	6	4588
SPOT	707	15	3	7	5129
SPOT	708	15	4	1	5481
SPOT	709	15	4	2	5315
SPOT	710	15	4	3	5273
SPOT	711	15	4	4	3795
SPOT	712	15	4	5	5363
SPOT	713	15	4	6	4016
SPOT	714	15	4	7	5993
SPOT	715	15	5	1	4892
SPOT	716	15	5	2	5232
SPOT	717	15	5	3	4921
SPOT	718	15	5	4	5372
SPOT	719	15	5	5	5840
SPOT	720	15	5	6	5696
SPOT	721	15	5	7	5878
SPOT	722	15	6	1	6128
SPOT	723	15	6	2	6009
SPOT	724	15	6	3	5651
SPOT	725	15	6	4	5440
SPOT	726	15	6	5	4300
SPOT	727	15	6	6	8000
SPOT	728	15	6	7	6016
SPOT	729	15	7	1	23542
SPOT	730	15	7	2	4441
SPOT	731	15	7	3	5308
SPOT	732	15	7	4	4761
SPOT	733	15	7	5	8009
SPOT	734	15	7	6	6585
SPOT	735	15	7	7	5782
SPOT	736	16	1	1	6224
SPOT	737	16	1	2	5068
SPOT	738	16	1	3	7084
SPOT	739	16	1	4	8073
SPOT	740	16	1	5	31692
SPOT	741	16	1	6	5587
SPOT	742	16	1	7	2550
SPOT	743	16	2	1	6240
SPOT	744	16	2	2	7168
SPOT	745	16	2	3	4320
SPOT	746	16	2	4	4953
SPOT	747	16	2	5	6083
SPOT	748	16	2	6	6256
SPOT	749	16	2	7	5203
SPOT	750	16	3	1	6249
SPOT	751	16	3	2	5632
SPOT	752	16	3	3	6019
SPOT	753	16	3	4	6537
SPOT	754	16	3	5	7148
SPOT	755	16	3	6	6182
SPOT	756	16	3	7	5667
SPOT	757	16	4	1	7532
SPOT	758	16	4	2	52329
SPOT	759	16	4	3	6441
SPOT	760	16	4	4	6489
SPOT	761	16	4	5	3616
SPOT	762	16	4	6	5964
SPOT	763	16	4	7	7072
SPOT	764	16	5	1	5593
SPOT	765	16	5	2	4931
SPOT	766	16	5	3	4384
SPOT	767	16	5	4	15481
SPOT	768	16	5	5	5769
SPOT	769	16	5	6	4345
SPOT	770	16	5	7	8387
SPOT	771	16	6	1	6326
SPOT	772	16	6	2	4716
SPOT	773	16	6	3	7635
SPOT	774	16	6	4	5372
SPOT	775	16	6	5	6121
SPOT	776	16	6	6	6489
SPOT	777	16	6	7	6672
SPOT	778	16	7	1	6131
SPOT	779	16	7	2	5222
SPOT	780	16	7	3	5936
SPOT	781	16	7	4	8070
SPOT	782	16	7	5	6153
SPOT	783	16	7	6	5212
SPOT	784	16	7	7	6832
SPOT	785	17	1	1	6476
SPOT	786	17	1	2	5430
SPOT	787	17	1	3	4988
SPOT	788	17	1	4	4873
SPOT	789	17	1	5	7628
SPOT	790	17	1	6	7142
SPOT	791	17	1	7	5465
SPOT	792	17	2	1	5744
SPOT	793	17	2	2	7798
SPOT	794	17	2	3	5788
SPOT	795	17	2	4	7584
SPOT	796	17	2	5	7280
SPOT	797	17	2	6	6246
SPOT	798	17	2	7	4803
SPOT	799	17	3	1	5718
SPOT	800	17	3	2	6076
SPOT	801	17	3	3	6256
SPOT	802	17	3	4	6739
SPOT	803	17	3	5	47747
SPOT	804	17	3	6	5888
SPOT	805	17	3	7	7376
SPOT	806	17	4	1	7488
SPOT	807	17	4	2	7174
SPOT	808	17	4	3	6345
SPOT	809	17	4	4	7200
SPOT	810	17	4	5	7168
SPOT	811	17	4	6	7356
SPOT	812	17	4	7	5872
SPOT	813	17	5	1	6332
SPOT	814	17	5	2	6931
SPOT	815	17	5	3	6358
SPOT	816	17	5	4	22537
SPOT	817	17	5	5	6582
SPOT	818	17	5	6	5955
SPOT	819	17	5	7	4857
SPOT	820	17	6	1	4595
SPOT	821	17	6	2	6841
SPOT	822	17	6	3	5324
SPOT	823	17	6	4	6092
SPOT	824	17	6	5	4988
SPOT	825	17	6	6	6208
SPOT	826	17	6	7	7529
SPOT	827	17	7	1	22985
SPOT	828	17	7	2	16745
SPOT	829	17	7	3	6374
SPOT	830	17	7	4	4496
SPOT	831	17	7	5	6160
SPOT	832	17	7	6	6476
SPOT	833	17	7	7	13180
SPOT	834	18	1	1	5148
SPOT	835	18	1	2	5926
SPOT	836	18	1	3	4841
SPOT	837	18	1	4	4332
SPOT	838	18	1	5	6236
SPOT	839	18	1	6	5356
SPOT	840	18	1	7	3900
SPOT	841	18	2	1	5523
SPOT	842	18	2	2	4476
SPOT	843	18	2	3	6041
SPOT	844	18	2	4	5241
SPOT	845	18	2	5	6076
SPOT	846	18	2	6	6544
SPOT	847	18	2	7	4051
SPOT	848	18	3	1	3187
SPOT	849	18	3	2	5801
SPOT	850	18	3	3	6096
SPOT	851	18	3	4	5724
SPOT	852	18	3	5	5606
SPOT	853	18	3	6	6752
SPOT	854	18	3	7	7203
SPOT	855	18	4	1	4291
SPOT	856	18	4	2	5129
SPOT	857	18	4	3	5875
SPOT	858	18	4	4	6345
SPOT	859	18	4	5	4876
SPOT	860	18	4	6	4784
SPOT	861	18	4	7	6105
SPOT	862	18	5	1	4476
SPOT	863	18	5	2	9433
SPOT	864	18	5	3	8096
SPOT	865	18	5	4	5888
SPOT	866	18	5	5	4816
SPOT	867	18	5	6	8300
SPOT	868	18	5	7	4627
SPOT	869	18	6	1	6492
SPOT	870	18	6	2	5865
SPOT	871	18	6	3	7411
SPOT	872	18	6	4	6476
SPOT	873	18	6	5	5113
SPOT	874	18	6	6	4323
SPOT	875	18	6	7	7667
SPOT	876	18	7	1	7824
SPOT	877	18	7	2	7385
SPOT	878	18	7	3	11248
SPOT	879	18	7	4	6524
SPOT	880	18	7	5	5721
SPOT	881	18	7	6	5388
SPOT	882	18	7	7	5232
SPOT	883	19	1	1	8060
SPOT	884	19	1	2	5824
SPOT	885	19	1	3	6844
SPOT	886	19	1	4	5190
SPOT	887	19	1	5	6476
SPOT	888	19	1	6	6265
SPOT	889	19	1	7	6160
SPOT	890	19	2	1	4889
SPOT	891	19	2	2	5267
SPOT	892	19	2	3	5836
SPOT	893	19	2	4	6230
SPOT	894	19	2	5	7996
SPOT	895	19	2	6	4566
SPOT	896	19	2	7	4681
SPOT	897	19	3	1	18272
SPOT	898	19	3	2	8099
SPOT	899	19	3	3	6352
SPOT	900	19	3	4	7606
SPOT	901	19	3	5	7667
SPOT	902	19	3	6	4995
SPOT	903	19	3	7	6553
SPOT	904	19	4	1	5894
SPOT	905	19	4	2	4755
SPOT	906	19	4	3	4979
SPOT	907	19	4	4	5308
SPOT	908	19	4	5	4761
SPOT	909	19	4	6	5427
SPOT	910	19	4	7	7385
SPOT	911	19	5	1	7190
SPOT	912	19	5	2	5977
SPOT	913	19	5	3	6505
SPOT	914	19	5	4	6249
SPOT	915	19	5	5	5440
SPOT	916	19	5	6	4969
SPOT	917	19	5	7	5878
SPOT	918	19	6	1	6304
SPOT	919	19	6	2	6345
SPOT	920	19	6	3	5251
SPOT	921	19	6	4	6262
SPOT	922	19	6	5	5718
SPOT	923	19	6	6	6096
SPOT	924	19	6	7	7084
SPOT	925	19	7	1	8924
SPOT	926	19	7	2	18380
SPOT	927	19	7	3	8003
SPOT	928	19	7	4	6195
SPOT	929	19	7	5	7436
SPOT	930	19	7	6	7017
SPOT	931	19	7	7	6406
SPOT	932	20	1	1	4432
SPOT	933	20	1	2	5846
SPOT	934	20	1	3	5795
SPOT	935	20	1	4	5830
SPOT	936	20	1	5	3913
SPOT	937	20	1	6	5190
SPOT	938	20	1	7	7353
SPOT	939	20	2	1	7241
SPOT	940	20	2	2	7075
SPOT	941	20	2	3	7843
SPOT	942	20	2	4	5987
SPOT	943	20	2	5	4793
SPOT	944	20	2	6	4838
SPOT	945	20	2	7	4342
SPOT	946	20	3	1	6854
SPOT	947	20	3	2	6176
SPOT	948	20	3	3	5216
SPOT	949	20	3	4	5984
SPOT	950	20	3	5	6563
SPOT	951	20	3	6	5347
SPOT	952	20	3	7	7363
SPOT	953	20	4	1	5193
SPOT	954	20	4	2	3888
SPOT	955	20	4	3	7289
SPOT	956	20	4	4	7539
SPOT	957	20	4	5	6553
SPOT	958	20	4	6	4777
SPOT	959	20	4	7	6246
SPOT	960	20	5	1	4240
SPOT	961	20	5	2	6099
SPOT	962	20	5	3	6912
SPOT	963	20	5	4	5884
SPOT	964	20	5	5	8115
SPOT	965	20	5	6	6342
SPOT	966	20	5	7	5792
SPOT	967	20	6	1	5939
SPOT	968	20	6	2	6182
SPOT	969	20	6	3	11158
SPOT	970	20	6	4	5228
SPOT	971	20	6	5	5481
SPOT	972	20	6	6	8697
SPOT	973	20	6	7	6163
SPOT	974	20	7	1	13225
SPOT	975	20	7	2	8371
SPOT	976	20	7	3	7651
SPOT	977	20	7	4	6230
SPOT	978	20	7	5	6326
SPOT	979	20	7	6	4723
SPOT	980	20	7	7	6089
SPOT	981	21	1	1	7833
SPOT	982	21	1	2	7484
SPOT	983	21	1	3	7856
SPOT	984	21	1	4	4035
SPOT	985	21	1	5	6972
SPOT	986	21	1	6	6185
SPOT	987	21	1	7	6236
SPOT	988	21	2	1	24585
SPOT	989	21	2	2	12572
SPOT	990	21	2	3	6768
SPOT	991	21	2	4	4016
SPOT	992	21	2	5	8489
SPOT	993	21	2	6	6320
SPOT	994	21	2	7	4118
SPOT	995	21	3	1	7008
SPOT	996	21	3	2	4518
SPOT	997	21	3	3	6758
SPOT	998	21	3	4	5036
SPOT	999	21	3	5	6060
SPOT	1000	21	3	6	5708
SPOT	1001	21	3	7	6857
SPOT	1002	21	4	1	6044
SPOT	1003	21	4	2	6998
SPOT	1004	21	4	3	5808
SPOT	1005	21	4	4	6739
SPOT	1006	21	4	5	6547
SPOT	1007	21	4	6	5232
SPOT	1008	21	4	7	5347
SPOT	1009	21	5	1	5686
SPOT	1010	21	5	2	5606
SPOT	1011	21	5	3	5091
SPOT	1012	21	5	4	7984
SPOT	1013	21	5	5	7632
SPOT	1014	21	5	6	5180
SPOT	1015	21	5	7	4966
SPOT	1016	21	6	1	7056
SPOT	1017	21	6	2	4819
SPOT	1018	21	6	3	7769
SPOT	1019	21	6	4	5865
SPOT	1020	21	6	5	6172
SPOT	1021	21	6	6	11072
SPOT	1022	21	6	7	9318
SPOT	1023	21	7	1	6611
SPOT	1024	21	7	2	15859
SPOT	1025	21	7	3	6668
SPOT	1026	21	7	4	6864
SPOT	1027	21	7	5	5225
SPOT	1028	21	7	6	12288
SPOT	1029	21	7	7	58806
SPOT	1030	22	1	1	6067
SPOT	1031	22	1	2	5542
SPOT	1032	22	1	3	6713
SPOT	1033	22	1	4	4464
SPOT	1034	22	1	5	7526
SPOT	1035	22	1	6	4160
SPOT	1036	22	1	7	5433
SPOT	1037	22	2	1	6492
SPOT	1038	22	2	2	6515
SPOT	1039	22	2	3	5497
SPOT	1040	22	2	4	7184
SPOT	1041	22	2	5	5267
SPOT	1042	22	2	6	4585
SPOT	1043	22	2	7	6489
SPOT	1044	22	3	1	6892
SPOT	1045	22	3	2	20704
SPOT	1046	22	3	3	7779
SPOT	1047	22	3	4	4598
SPOT	1048	22	3	5	6886
SPOT	1049	22	3	6	7507
SPOT	1050	22	3	7	3785
SPOT	1051	22	4	1	7088
SPOT	1052	22	4	2	5689
SPOT	1053	22	4	3	8297
SPOT	1054	22	4	4	6540
SPOT	1055	22	4	5	6992
SPOT	1056	22	4	6	5488
SPOT	1057	22	4	7	6352
SPOT	1058	22	5	1	6662
SPOT	1059	22	5	2	4889
SPOT	1060	22	5	3	7484
SPOT	1061	22	5	4	8083
SPOT	1062	22	5	5	12435
SPOT	1063	22	5	6	8758
SPOT	1064	22	5	7	5360
SPOT	1065	22	6	1	6563
SPOT	1066	22	6	2	6563
SPOT	1067	22	6	3	5145
SPOT	1068	22	6	4	8985
SPOT	1069	22	6	5	13321
SPOT	1070	22	6	6	6233
SPOT	1071	22	6	7	6627
SPOT	1072	22	7	1	17168
SPOT	1073	22	7	2	6828
SPOT	1074	22	7	3	6268
SPOT	1075	22	7	4	6694
SPOT	1076	22	7	5	5977
SPOT	1077	22	7	6	4448
SPOT	1078	22	7	7	6473
SPOT	1079	23	1	1	6323
SPOT	1080	23	1	2	6793
SPOT	1081	23	1	3	4544
SPOT	1082	23	1	4	5980
SPOT	1083	23	1	5	5363
SPOT	1084	23	1	6	7056
SPOT	1085	23	1	7	4112
SPOT	1086	23	2	1	5616
SPOT	1087	23	2	2	6476
SPOT	1088	23	2	3	4876
SPOT	1089	23	2	4	7340
SPOT	1090	23	2	5	6588
SPOT	1091	23	2	6	5436
SPOT	1092	23	2	7	6572
SPOT	1093	23	3	1	6883
SPOT	1094	23	3	2	8054
SPOT	1095	23	3	3	6044
SPOT	1096	23	3	4	10566
SPOT	1097	23	3	5	5212
SPOT	1098	23	3	6	7427
SPOT	1099	23	3	7	13942
SPOT	1100	23	4	1	4988
SPOT	1101	23	4	2	6422
SPOT	1102	23	4	3	6867
SPOT	1103	23	4	4	5712
SPOT	1104	23	4	5	6435
SPOT	1105	23	4	6	13584
SPOT	1106	23	4	7	7382
SPOT	1107	23	5	1	7529
SPOT	1108	23	5	2	5548
SPOT	1109	23	5	3	6992
SPOT	1110	23	5	4	6819
SPOT	1111	23	5	5	6995
SPOT	1112	23	5	6	8214
SPOT	1113	23	5	7	6230
SPOT	1114	23	6	1	7657
SPOT	1115	23	6	2	5376
SPOT	1116	23	6	3	5942
SPOT	1117	23	6	4	6739
SPOT	1118	23	6	5	5830
SPOT	1119	23	6	6	5164
SPOT	1120	23	6	7	6134
SPOT	1121	23	7	1	60185
SPOT	1122	23	7	2	8454
SPOT	1123	23	7	3	5536
SPOT	1124	23	7	4	5676
SPOT	1125	23	7	5	6940
SPOT	1126	23	7	6	8876
SPOT	1127	23	7	7	4592
SPOT	1128	24	1	1	7321
SPOT	1129	24	1	2	10704
SPOT	1130	24	1	3	6716
SPOT	1131	24	1	4	6048
SPOT	1132	24	1	5	6320
SPOT	1133	24	1	6	7600
SPOT	1134	24	1	7	5504
SPOT	1135	24	2	1	5760
SPOT	1136	24	2	2	7417
SPOT	1137	24	2	3	6832
SPOT	1138	24	2	4	6550
SPOT	1139	24	2	5	9420
SPOT	1140	24	2	6	6707
SPOT	1141	24	2	7	6457
SPOT	1142	24	3	1	7523
SPOT	1143	24	3	2	7104
SPOT	1144	24	3	3	6726
SPOT	1145	24	3	4	6092
SPOT	1146	24	3	5	17846
SPOT	1147	24	3	6	4614
SPOT	1148	24	3	7	6003
SPOT	1149	24	4	1	7571
SPOT	1150	24	4	2	6838
SPOT	1151	24	4	3	8384
SPOT	1152	24	4	4	7728
SPOT	1153	24	4	5	6435
SPOT	1154	24	4	6	6870
SPOT	1155	24	4	7	6457
SPOT	1156	24	5	1	7811
SPOT	1157	24	5	2	7996
SPOT	1158	24	5	3	6556
SPOT	1159	24	5	4	7961
SPOT	1160	24	5	5	7171
SPOT	1161	24	5	6	4736
SPOT	1162	24	5	7	11270
SPOT	1163	24	6	1	4886
SPOT	1164	24	6	2	10265
SPOT	1165	24	6	3	10358
SPOT	1166	24	6	4	7916
SPOT	1167	24	6	5	5654
SPOT	1168	24	6	6	6585
SPOT	1169	24	6	7	8192
SPOT	1170	24	7	1	9481
SPOT	1171	24	7	2	9801
SPOT	1172	24	7	3	5907
SPOT	1173	24	7	4	6044
SPOT	1174	24	7	5	11209
SPOT	1175	24	7	6	4982
SPOT	1176	24	7	7	7203
SPOT	1177	25	1	1	5155
SPOT	1178	25	1	2	6969
SPOT	1179	25	1	3	7017
SPOT	1180	25	1	4	7664
SPOT	1181	25	1	5	8576
SPOT	1182	25	1	6	6582
SPOT	1183	25	1	7	8198
SPOT	1184	25	2	1	4134
SPOT	1185	25	2	2	6390
SPOT	1186	25	2	3	6297
SPOT	1187	25	2	4	6512
SPOT	1188	25	2	5	6096
SPOT	1189	25	2	6	4057
SPOT	1190	25	2	7	5532
SPOT	1191	25	3	1	4934
SPOT	1192	25	3	2	7715
SPOT	1193	25	3	3	5248
SPOT	1194	25	3	4	5670
SPOT	1195	25	3	5	10800
SPOT	1196	25	3	6	8611
SPOT	1197	25	3	7	6870
SPOT	1198	25	4	1	7683
SPOT	1199	25	4	2	5459
SPOT	1200	25	4	3	7372
SPOT	1201	25	4	4	6700
SPOT	1202	25	4	5	7107
SPOT	1203	25	4	6	9436
SPOT	1204	25	4	7	7782
SPOT	1205	25	5	1	5779
SPOT	1206	25	5	2	8739
SPOT	1207	25	5	3	8854
SPOT	1208	25	5	4	7424
SPOT	1209	25	5	5	7036
SPOT	1210	25	5	6	7667
SPOT	1211	25	5	7	7344
SPOT	1212	25	6	1	5785
SPOT	1213	25	6	2	7404
SPOT	1214	25	6	3	7225
SPOT	1215	25	6	4	5798
SPOT	1216	25	6	5	8985
SPOT	1217	25	6	6	11228
SPOT	1218	25	6	7	7744
SPOT	1219	25	7	1	5779
SPOT	1220	25	7	2	9084
SPOT	1221	25	7	3	6505
SPOT	1222	25	7	4	7878
SPOT	1223	25	7	5	7260
SPOT	1224	25	7	6	5849
SPOT	1225	25	7	7	4835
SPOT	1226	26	1	1	5776
SPOT	1227	26	1	2	5084
SPOT	1228	26	1	3	3987
SPOT	1229	26	1	4	6486
SPOT	1230	26	1	5	4745
SPOT	1231	26	1	6	4476
SPOT	1232	26	1	7	7187
SPOT	1233	26	2	1	5856
SPOT	1234	26	2	2	5830
SPOT	1235	26	2	3	6422
SPOT	1236	26	2	4	5664
SPOT	1237	26	2	5	6873
SPOT	1238	26	2	6	7212
SPOT	1239	26	2	7	5462
SPOT	1240	26	3	1	6678
SPOT	1241	26	3	2	4486
SPOT	1242	26	3	3	6540
SPOT	1243	26	3	4	6044
SPOT	1244	26	3	5	7632
SPOT	1245	26	3	6	6614
SPOT	1246	26	3	7	6435
SPOT	1247	26	4	1	7222
SPOT	1248	26	4	2	4608
SPOT	1249	26	4	3	7206
SPOT	1250	26	4	4	6444
SPOT	1251	26	4	5	4188
SPOT	1252	26	4	6	5568
SPOT	1253	26	4	7	8332
SPOT	1254	26	5	1	7315
SPOT	1255	26	5	2	5270
SPOT	1256	26	5	3	5529
SPOT	1257	26	5	4	7200
SPOT	1258	26	5	5	7449
SPOT	1259	26	5	6	6864
SPOT	1260	26	5	7	5795
SPOT	1261	26	6	1	6816
SPOT	1262	26	6	2	4902
SPOT	1263	26	6	3	3945
SPOT	1264	26	6	4	6080
SPOT	1265	26	6	5	6032
SPOT	1266	26	6	6	5945
SPOT	1267	26	6	7	4969
SPOT	1268	26	7	1	5171
SPOT	1269	26	7	2	5939
SPOT	1270	26	7	3	5651
SPOT	1271	26	7	4	6844
SPOT	1272	26	7	5	7859
SPOT	1273	26	7	6	8547
SPOT	1274	26	7	7	7145
SPOT	1275	27	1	1	10060
SPOT	1276	27	1	2	6665
SPOT	1277	27	1	3	6624
SPOT	1278	27	1	4	5312
SPOT	1279	27	1	5	6489
SPOT	1280	27	1	6	7219
SPOT	1281	27	1	7	6630
SPOT	1282	27	2	1	9072
SPOT	1283	27	2	2	6224
SPOT	1284	27	2	3	6681
SPOT	1285	27	2	4	5318
SPOT	1286	27	2	5	5523
SPOT	1287	27	2	6	6128
SPOT	1288	27	2	7	6768
SPOT	1289	27	3	1	7884
SPOT	1290	27	3	2	5555
SPOT	1291	27	3	3	7094
SPOT	1292	27	3	4	6579
SPOT	1293	27	3	5	7337
SPOT	1294	27	3	6	6723
SPOT	1295	27	3	7	4560
SPOT	1296	27	4	1	6006
SPOT	1297	27	4	2	5136
SPOT	1298	27	4	3	4873
SPOT	1299	27	4	4	6748
SPOT	1300	27	4	5	6592
SPOT	1301	27	4	6	6953
SPOT	1302	27	4	7	6214
SPOT	1303	27	5	1	6214
SPOT	1304	27	5	2	8265
SPOT	1305	27	5	3	6963
SPOT	1306	27	5	4	6617
SPOT	1307	27	5	5	8265
SPOT	1308	27	5	6	33219
SPOT	1309	27	5	7	6336
SPOT	1310	27	6	1	5312
SPOT	1311	27	6	2	7276
SPOT	1312	27	6	3	7305
SPOT	1313	27	6	4	4633
SPOT	1314	27	6	5	7206
SPOT	1315	27	6	6	6979
SPOT	1316	27	6	7	6892
SPOT	1317	27	7	1	5830
SPOT	1318	27	7	2	4934
SPOT	1319	27	7	3	6428
SPOT	1320	27	7	4	5814
SPOT	1321	27	7	5	6812
SPOT	1322	27	7	6	6569
SPOT	1323	27	7	7	7129
SPOT	1324	28	1	1	27164
SPOT	1325	28	1	2	8800
SPOT	1326	28	1	3	7734
SPOT	1327	28	1	4	5971
SPOT	1328	28	1	5	8912
SPOT	1329	28	1	6	5718
SPOT	1330	28	1	7	7411
SPOT	1331	28	2	1	6310
SPOT	1332	28	2	2	8400
SPOT	1333	28	2	3	7884
SPOT	1334	28	2	4	8246
SPOT	1335	28	2	5	6924
SPOT	1336	28	2	6	7830
SPOT	1337	28	2	7	7420
SPOT	1338	28	3	1	8332
SPOT	1339	28	3	2	8752
SPOT	1340	28	3	3	9446
SPOT	1341	28	3	4	7385
SPOT	1342	28	3	5	8444
SPOT	1343	28	3	6	10876
SPOT	1344	28	3	7	7609
SPOT	1345	28	4	1	6419
SPOT	1346	28	4	2	14182
SPOT	1347	28	4	3	7590
SPOT	1348	28	4	4	7571
SPOT	1349	28	4	5	8057
SPOT	1350	28	4	6	9612
SPOT	1351	28	4	7	9968
SPOT	1352	28	5	1	5020
SPOT	1353	28	5	2	7654
SPOT	1354	28	5	3	9305
SPOT	1355	28	5	4	8467
SPOT	1356	28	5	5	7302
SPOT	1357	28	5	6	7321
SPOT	1358	28	5	7	8422
SPOT	1359	28	6	1	7952
SPOT	1360	28	6	2	6860
SPOT	1361	28	6	3	7660
SPOT	1362	28	6	4	9318
SPOT	1363	28	6	5	7923
SPOT	1364	28	6	6	6201
SPOT	1365	28	6	7	8457
SPOT	1366	28	7	1	12208
SPOT	1367	28	7	2	4873
SPOT	1368	28	7	3	6412
SPOT	1369	28	7	4	6672
SPOT	1370	28	7	5	6624
SPOT	1371	28	7	6	6313
SPOT	1372	28	7	7	9961
SPOT	1373	29	1	1	5286
SPOT	1374	29	1	2	10192
SPOT	1375	29	1	3	5222
SPOT	1376	29	1	4	6393
SPOT	1377	29	1	5	5296
SPOT	1378	29	1	6	4899
SPOT	1379	29	1	7	7008
SPOT	1380	29	2	1	6505
SPOT	1381	29	2	2	6230
SPOT	1382	29	2	3	6592
SPOT	1383	29	2	4	25820
SPOT	1384	29	2	5	6444
SPOT	1385	29	2	6	7612
SPOT	1386	29	2	7	4198
SPOT	1387	29	3	1	7193
SPOT	1388	29	3	2	5385
SPOT	1389	29	3	3	5267
SPOT	1390	29	3	4	5897
SPOT	1391	29	3	5	7254
SPOT	1392	29	3	6	6627
SPOT	1393	29	3	7	7465
SPOT	1394	29	4	1	7718
SPOT	1395	29	4	2	11456
SPOT	1396	29	4	3	6406
SPOT	1397	29	4	4	7142
SPOT	1398	29	4	5	6166
SPOT	1399	29	4	6	6768
SPOT	1400	29	4	7	6988
SPOT	1401	29	5	1	4768
SPOT	1402	29	5	2	7443
SPOT	1403	29	5	3	7286
SPOT	1404	29	5	4	6608
SPOT	1405	29	5	5	7216
SPOT	1406	29	5	6	5449
SPOT	1407	29	5	7	6809
SPOT	1408	29	6	1	5696
SPOT	1409	29	6	2	5187
SPOT	1410	29	6	3	6556
SPOT	1411	29	6	4	6022
SPOT	1412	29	6	5	6771
SPOT	1413	29	6	6	7139
SPOT	1414	29	6	7	8953
SPOT	1415	29	7	1	12569
SPOT	1416	29	7	2	7792
SPOT	1417	29	7	3	6294
SPOT	1418	29	7	4	7292
SPOT	1419	29	7	5	4915
SPOT	1420	29	7	6	5964
SPOT	1421	29	7	7	11891
SPOT	1422	30	1	1	7420
SPOT	1423	30	1	2	5235
SPOT	1424	30	1	3	5516
SPOT	1425	30	1	4	6569
SPOT	1426	30	1	5	6147
SPOT	1427	30	1	6	6384
SPOT	1428	30	1	7	7580
SPOT	1429	30	2	1	6208
SPOT	1430	30	2	2	5513
SPOT	1431	30	2	3	7456
SPOT	1432	30	2	4	7673
SPOT	1433	30	2	5	6259
SPOT	1434	30	2	6	6195
SPOT	1435	30	2	7	6467
SPOT	1436	30	3	1	6585
SPOT	1437	30	3	2	7881
SPOT	1438	30	3	3	6502
SPOT	1439	30	3	4	4499
SPOT	1440	30	3	5	5420
SPOT	1441	30	3	6	6963
SPOT	1442	30	3	7	7763
SPOT	1443	30	4	1	7827
SPOT	1444	30	4	2	6553
SPOT	1445	30	4	3	6579
SPOT	1446	30	4	4	4912
SPOT	1447	30	4	5	6512
SPOT	1448	30	4	6	5776
SPOT	1449	30	4	7	7504
SPOT	1450	30	5	1	4601
SPOT	1451	30	5	2	4803
SPOT	1452	30	5	3	5292
SPOT	1453	30	5	4	4396
SPOT	1454	30	5	5	6236
SPOT	1455	30	5	6	6054
SPOT	1456	30	5	7	7011
SPOT	1457	30	6	1	6505
SPOT	1458	30	6	2	8915
SPOT	1459	30	6	3	5203
SPOT	1460	30	6	4	10665
SPOT	1461	30	6	5	6329
SPOT	1462	30	6	6	4992
SPOT	1463	30	6	7	5814
SPOT	1464	30	7	1	41379
SPOT	1465	30	7	2	7366
SPOT	1466	30	7	3	5187
SPOT	1467	30	7	4	4700
SPOT	1468	30	7	5	5289
SPOT	1469	30	7	6	8912
SPOT	1470	30	7	7	6236
SPOT	1471	31	1	1	5216
SPOT	1472	31	1	2	5776
SPOT	1473	31	1	3	5043
SPOT	1474	31	1	4	4819
SPOT	1475	31	1	5	5024
SPOT	1476	31	1	6	6588
SPOT	1477	31	1	7	6736
SPOT	1478	31	2	1	7347
SPOT	1479	31	2	2	6944
SPOT	1480	31	2	3	6019
SPOT	1481	31	2	4	6009
SPOT	1482	31	2	5	7811
SPOT	1483	31	2	6	6256
SPOT	1484	31	2	7	5664
SPOT	1485	31	3	1	12217
SPOT	1486	31	3	2	7168
SPOT	1487	31	3	3	5907
SPOT	1488	31	3	4	4720
SPOT	1489	31	3	5	5820
SPOT	1490	31	3	6	9395
SPOT	1491	31	3	7	6796
SPOT	1492	31	4	1	7657
SPOT	1493	31	4	2	10294
SPOT	1494	31	4	3	6902
SPOT	1495	31	4	4	5968
SPOT	1496	31	4	5	5369
SPOT	1497	31	4	6	6265
SPOT	1498	31	4	7	6252
SPOT	1499	31	5	1	7926
SPOT	1500	31	5	2	7011
SPOT	1501	31	5	3	4742
SPOT	1502	31	5	4	9072
SPOT	1503	31	5	5	6716
SPOT	1504	31	5	6	6108
SPOT	1505	31	5	7	14137
SPOT	1506	31	6	1	22000
SPOT	1507	31	6	2	6729
SPOT	1508	31	6	3	7212
SPOT	1509	31	6	4	6787
SPOT	1510	31	6	5	4086
SPOT	1511	31	6	6	4208
SPOT	1512	31	6	7	24915
SPOT	1513	31	7	1	12726
SPOT	1514	31	7	2	6972
SPOT	1515	31	7	3	6358
SPOT	1516	31	7	4	5414
SPOT	1517	31	7	5	5875
SPOT	1518	31	7	6	6585
SPOT	1519	31	7	7	6457
SPOT	1520	32	1	1	6070
SPOT	1521	32	1	2	6070
SPOT	1522	32	1	3	6745
SPOT	1523	32	1	4	7385
SPOT	1524	32	1	5	9363
SPOT	1525	32	1	6	6345
SPOT	1526	32	1	7	3961
SPOT	1527	32	2	1	6793
SPOT	1528	32	2	2	4960
SPOT	1529	32	2	3	6332
SPOT	1530	32	2	4	6185
SPOT	1531	32	2	5	4988
SPOT	1532	32	2	6	6947
SPOT	1533	32	2	7	6185
SPOT	1534	32	3	1	5782
SPOT	1535	32	3	2	5296
SPOT	1536	32	3	3	5065
SPOT	1537	32	3	4	6057
SPOT	1538	32	3	5	5894
SPOT	1539	32	3	6	7795
SPOT	1540	32	3	7	6105
SPOT	1541	32	4	1	6323
SPOT	1542	32	4	2	15705
SPOT	1543	32	4	3	6163
SPOT	1544	32	4	4	4665
SPOT	1545	32	4	5	10070
SPOT	1546	32	4	6	5856
SPOT	1547	32	4	7	5993
SPOT	1548	32	5	1	6195
SPOT	1549	32	5	2	6560
SPOT	1550	32	5	3	5884
SPOT	1551	32	5	4	6275
SPOT	1552	32	5	5	6409
SPOT	1553	32	5	6	6355
SPOT	1554	32	5	7	6908
SPOT	1555	32	6	1	5296
SPOT	1556	32	6	2	5142
SPOT	1557	32	6	3	4275
SPOT	1558	32	6	4	6163
SPOT	1559	32	6	5	7072
SPOT	1560	32	6	6	9494
SPOT	1561	32	6	7	6140
SPOT	1562	32	7	1	6406
SPOT	1563	32	7	2	7123
SPOT	1564	32	7	3	6460
SPOT	1565	32	7	4	8060
SPOT	1566	32	7	5	6176
SPOT	1567	32	7	6	7980
SPOT	1568	32	7	7	5990
SPOT	1569	33	1	1	6832
SPOT	1570	33	1	2	22092
SPOT	1571	33	1	3	7004
SPOT	1572	33	1	4	6726
SPOT	1573	33	1	5	5209
SPOT	1574	33	1	6	5894
SPOT	1575	33	1	7	4457
SPOT	1576	33	2	1	6291
SPOT	1577	33	2	2	9993
SPOT	1578	33	2	3	6547
SPOT	1579	33	2	4	5212
SPOT	1580	33	2	5	6784
SPOT	1581	33	2	6	6761
SPOT	1582	33	2	7	6467
SPOT	1583	33	3	1	6000
SPOT	1584	33	3	2	6995
SPOT	1585	33	3	3	5820
SPOT	1586	33	3	4	6044
SPOT	1587	33	3	5	5728
SPOT	1588	33	3	6	6233
SPOT	1589	33	3	7	5987
SPOT	1590	33	4	1	5897
SPOT	1591	33	4	2	7536
SPOT	1592	33	4	3	8185
SPOT	1593	33	4	4	6288
SPOT	1594	33	4	5	6636
SPOT	1595	33	4	6	6688
SPOT	1596	33	4	7	6816
SPOT	1597	33	5	1	5804
SPOT	1598	33	5	2	9571
SPOT	1599	33	5	3	5648
SPOT	1600	33	5	4	7609
SPOT	1601	33	5	5	6832
SPOT	1602	33	5	6	39276
SPOT	1603	33	5	7	10057
SPOT	1604	33	6	1	5641
SPOT	1605	33	6	2	4944
SPOT	1606	33	6	3	4179
SPOT	1607	33	6	4	8470
SPOT	1608	33	6	5	4899
SPOT	1609	33	6	6	11984
SPOT	1610	33	6	7	7356
SPOT	1611	33	7	1	5942
SPOT	1612	33	7	2	5094
SPOT	1613	33	7	3	5561
SPOT	1614	33	7	4	6243
SPOT	1615	33	7	5	6617
SPOT	1616	33	7	6	9008
SPOT	1617	33	7	7	7785
SPOT	1618	34	1	1	4668
SPOT	1619	34	1	2	5584
SPOT	1620	34	1	3	5401
SPOT	1621	34	1	4	4713
SPOT	1622	34	1	5	4691
SPOT	1623	34	1	6	3913
SPOT	1624	34	1	7	6473
SPOT	1625	34	2	1	7884
SPOT	1626	34	2	2	4809
SPOT	1627	34	2	3	5888
SPOT	1628	34	2	4	6873
SPOT	1629	34	2	5	7430
SPOT	1630	34	2	6	8345
SPOT	1631	34	2	7	4988
SPOT	1632	34	3	1	5116
SPOT	1633	34	3	2	6601
SPOT	1634	34	3	3	6140
SPOT	1635	34	3	4	6144
SPOT	1636	34	3	5	4809
SPOT	1637	34	3	6	6220
SPOT	1638	34	3	7	7654
SPOT	1639	34	4	1	6521
SPOT	1640	34	4	2	5564
SPOT	1641	34	4	3	6393
SPOT	1642	34	4	4	6332
SPOT	1643	34	4	5	6771
SPOT	1644	34	4	6	6073
SPOT	1645	34	4	7	7088
SPOT	1646	34	5	1	6633
SPOT	1647	34	5	2	6099
SPOT	1648	34	5	3	3651
SPOT	1649	34	5	4	8054
SPOT	1650	34	5	5	5555
SPOT	1651	34	5	6	7443
SPOT	1652	34	5	7	6278
SPOT	1653	34	6	1	6195
SPOT	1654	34	6	2	5888
SPOT	1655	34	6	3	5075
SPOT	1656	34	6	4	10707
SPOT	1657	34	6	5	7558
SPOT	1658	34	6	6	7849
SPOT	1659	34	6	7	6598
SPOT	1660	34	7	1	4057
SPOT	1661	34	7	2	6633
SPOT	1662	34	7	3	8422
SPOT	1663	34	7	4	7248
SPOT	1664	34	7	5	5097
SPOT	1665	34	7	6	6659
SPOT	1666	34	7	7	5372
SPOT	1667	35	1	1	6451
SPOT	1668	35	1	2	5830
SPOT	1669	35	1	3	4912
SPOT	1670	35	1	4	6915
SPOT	1671	35	1	5	4915
SPOT	1672	35	1	6	6025
SPOT	1673	35	1	7	6841
SPOT	1674	35	2	1	7308
SPOT	1675	35	2	2	5443
SPOT	1676	35	2	3	5676
SPOT	1677	35	2	4	4268
SPOT	1678	35	2	5	4665
SPOT	1679	35	2	6	6838
SPOT	1680	35	2	7	10528
SPOT	1681	35	3	1	7385
SPOT	1682	35	3	2	6384
SPOT	1683	35	3	3	6044
SPOT	1684	35	3	4	8339
SPOT	1685	35	3	5	6643
SPOT	1686	35	3	6	7721
SPOT	1687	35	3	7	5392
SPOT	1688	35	4	1	5705
SPOT	1689	35	4	2	6083
SPOT	1690	35	4	3	6809
SPOT	1691	35	4	4	5849
SPOT	1692	35	4	5	7318
SPOT	1693	35	4	6	6352
SPOT	1694	35	4	7	8720
SPOT	1695	35	5	1	5273
SPOT	1696	35	5	2	8281
SPOT	1697	35	5	3	7625
SPOT	1698	35	5	4	5555
SPOT	1699	35	5	5	4646
SPOT	1700	35	5	6	7712
SPOT	1701	35	5	7	5411
SPOT	1702	35	6	1	6585
SPOT	1703	35	6	2	5056
SPOT	1704	35	6	3	5904
SPOT	1705	35	6	4	5564
SPOT	1706	35	6	5	9648
SPOT	1707	35	6	6	4115
SPOT	1708	35	6	7	11516
SPOT	1709	35	7	1	7465
SPOT	1710	35	7	2	6316
SPOT	1711	35	7	3	6611
SPOT	1712	35	7	4	5964
SPOT	1713	35	7	5	3408
SPOT	1714	35	7	6	6281
SPOT	1715	35	7	7	6256
SPOT	1716	36	1	1	5856
SPOT	1717	36	1	2	6643
SPOT	1718	36	1	3	7280
SPOT	1719	36	1	4	8012
SPOT	1720	36	1	5	7801
SPOT	1721	36	1	6	6438
SPOT	1722	36	1	7	5843
SPOT	1723	36	2	1	7497
SPOT	1724	36	2	2	4534
SPOT	1725	36	2	3	6256
SPOT	1726	36	2	4	6332
SPOT	1727	36	2	5	6771
SPOT	1728	36	2	6	6134
SPOT	1729	36	2	7	7168
SPOT	1730	36	3	1	6003
SPOT	1731	36	3	2	7856
SPOT	1732	36	3	3	4886
SPOT	1733	36	3	4	7193
SPOT	1734	36	3	5	5126
SPOT	1735	36	3	6	4249
SPOT	1736	36	3	7	6217
SPOT	1737	36	4	1	5984
SPOT	1738	36	4	2	4201
SPOT	1739	36	4	3	4396
SPOT	1740	36	4	4	5040
SPOT	1741	36	4	5	6915
SPOT	1742	36	4	6	5312
SPOT	1743	36	4	7	4956
SPOT	1744	36	5	1	6070
SPOT	1745	36	5	2	5292
SPOT	1746	36	5	3	6992
SPOT	1747	36	5	4	4902
SPOT	1748	36	5	5	28947
SPOT	1749	36	5	6	5756
SPOT	1750	36	5	7	9315
SPOT	1751	36	6	1	4681
SPOT	1752	36	6	2	7830
SPOT	1753	36	6	3	11097
SPOT	1754	36	6	4	6979
SPOT	1755	36	6	5	7449
SPOT	1756	36	6	6	6339
SPOT	1757	36	6	7	5907
SPOT	1758	36	7	1	14384
SPOT	1759	36	7	2	6105
SPOT	1760	36	7	3	6096
SPOT	1761	36	7	4	5251
SPOT	1762	36	7	5	15465
SPOT	1763	36	7	6	4956
SPOT	1764	36	7	7	7216
SPOT	1765	37	1	1	5251
SPOT	1766	37	1	2	8144
SPOT	1767	37	1	3	6662
SPOT	1768	37	1	4	5894
SPOT	1769	37	1	5	6524
SPOT	1770	37	1	6	8499
SPOT	1771	37	1	7	3929
SPOT	1772	37	2	1	6841
SPOT	1773	37	2	2	5481
SPOT	1774	37	2	3	6944
SPOT	1775	37	2	4	6812
SPOT	1776	37	2	5	5212
SPOT	1777	37	2	6	6934
SPOT	1778	37	2	7	6595
SPOT	1779	37	3	1	6572
SPOT	1780	37	3	2	4204
SPOT	1781	37	3	3	7548
SPOT	1782	37	3	4	5440
SPOT	1783	37	3	5	7728
SPOT	1784	37	3	6	5766
SPOT	1785	37	3	7	4857
SPOT	1786	37	4	1	8844
SPOT	1787	37	4	2	6259
SPOT	1788	37	4	3	6038
SPOT	1789	37	4	4	5548
SPOT	1790	37	4	5	6416
SPOT	1791	37	4	6	5884
SPOT	1792	37	4	7	7120
SPOT	1793	37	5	1	6156
SPOT	1794	37	5	2	9004
SPOT	1795	37	5	3	5990
SPOT	1796	37	5	4	5801
SPOT	1797	37	5	5	4931
SPOT	1798	37	5	6	4777
SPOT	1799	37	5	7	5644
SPOT	1800	37	6	1	9299
SPOT	1801	37	6	2	9276
SPOT	1802	37	6	3	7219
SPOT	1803	37	6	4	5980
SPOT	1804	37	6	5	5798
SPOT	1805	37	6	6	6691
SPOT	1806	37	6	7	4771
SPOT	1807	37	7	1	53689
SPOT	1808	37	7	2	24048
SPOT	1809	37	7	3	10470
SPOT	1810	37	7	4	6054
SPOT	1811	37	7	5	6316
SPOT	1812	37	7	6	9552
SPOT	1813	37	7	7	9136
SPOT	1814	38	1	1	6972
SPOT	1815	38	1	2	16041
SPOT	1816	38	1	3	5955
SPOT	1817	38	1	4	7756
SPOT	1818	38	1	5	7840
SPOT	1819	38	1	6	7315
SPOT	1820	38	1	7	6076
SPOT	1821	38	2	1	6448
SPOT	1822	38	2	2	6435
SPOT	1823	38	2	3	6745
SPOT	1824	38	2	4	5382
SPOT	1825	38	2	5	4934
SPOT	1826	38	2	6	5011
SPOT	1827	38	2	7	8393
SPOT	1828	38	3	1	6012
SPOT	1829	38	3	2	5427
SPOT	1830	38	3	3	5683
SPOT	1831	38	3	4	5411
SPOT	1832	38	3	5	6716
SPOT	1833	38	3	6	6310
SPOT	1834	38	3	7	6083
SPOT	1835	38	4	1	4684
SPOT	1836	38	4	2	6476
SPOT	1837	38	4	3	4505
SPOT	1838	38	4	4	4825
SPOT	1839	38	4	5	6889
SPOT	1840	38	4	6	10412
SPOT	1841	38	4	7	6275
SPOT	1842	38	5	1	5305
SPOT	1843	38	5	2	4780
SPOT	1844	38	5	3	6105
SPOT	1845	38	5	4	3884
SPOT	1846	38	5	5	6256
SPOT	1847	38	5	6	6076
SPOT	1848	38	5	7	5849
SPOT	1849	38	6	1	5779
SPOT	1850	38	6	2	6243
SPOT	1851	38	6	3	4380
SPOT	1852	38	6	4	7446
SPOT	1853	38	6	5	6313
SPOT	1854	38	6	6	6025
SPOT	1855	38	6	7	5347
SPOT	1856	38	7	1	20528
SPOT	1857	38	7	2	11417
SPOT	1858	38	7	3	8240
SPOT	1859	38	7	4	18569
SPOT	1860	38	7	5	21398
SPOT	1861	38	7	6	10083
SPOT	1862	38	7	7	6438
SPOT	1863	39	1	1	7033
SPOT	1864	39	1	2	4928
SPOT	1865	39	1	3	5315
SPOT	1866	39	1	4	8211
SPOT	1867	39	1	5	6352
SPOT	1868	39	1	6	7484
SPOT	1869	39	1	7	6249
SPOT	1870	39	2	1	4828
SPOT	1871	39	2	2	7334
SPOT	1872	39	2	3	6064
SPOT	1873	39	2	4	7011
SPOT	1874	39	2	5	7600
SPOT	1875	39	2	6	4972
SPOT	1876	39	2	7	6832
SPOT	1877	39	3	1	5123
SPOT	1878	39	3	2	5750
SPOT	1879	39	3	3	6956
SPOT	1880	39	3	4	5190
SPOT	1881	39	3	5	7414
SPOT	1882	39	3	6	5913
SPOT	1883	39	3	7	5920
SPOT	1884	39	4	1	6211
SPOT	1885	39	4	2	5660
SPOT	1886	39	4	3	4553
SPOT	1887	39	4	4	6736
SPOT	1888	39	4	5	8716
SPOT	1889	39	4	6	6019
SPOT	1890	39	4	7	4764
SPOT	1891	39	5	1	6800
SPOT	1892	39	5	2	5952
SPOT	1893	39	5	3	4569
SPOT	1894	39	5	4	5782
SPOT	1895	39	5	5	6048
SPOT	1896	39	5	6	4790
SPOT	1897	39	5	7	4681
SPOT	1898	39	6	1	7776
SPOT	1899	39	6	2	4806
SPOT	1900	39	6	3	6393
SPOT	1901	39	6	4	8112
SPOT	1902	39	6	5	6934
SPOT	1903	39	6	6	5312
SPOT	1904	39	6	7	5811
SPOT	1905	39	7	1	19120
SPOT	1906	39	7	2	5852
SPOT	1907	39	7	3	6140
SPOT	1908	39	7	4	6892
SPOT	1909	39	7	5	7932
SPOT	1910	39	7	6	4764
SPOT	1911	39	7	7	6243
SPOT	1912	40	1	1	5401
SPOT	1913	40	1	2	6572
SPOT	1914	40	1	3	5001
SPOT	1915	40	1	4	8697
SPOT	1916	40	1	5	41542
SPOT	1917	40	1	6	6931
SPOT	1918	40	1	7	5270
SPOT	1919	40	2	1	4512
SPOT	1920	40	2	2	6329
SPOT	1921	40	2	3	5577
SPOT	1922	40	2	4	7177
SPOT	1923	40	2	5	6163
SPOT	1924	40	2	6	7836
SPOT	1925	40	2	7	4771
SPOT	1926	40	3	1	9084
SPOT	1927	40	3	2	7792
SPOT	1928	40	3	3	5744
SPOT	1929	40	3	4	6131
SPOT	1930	40	3	5	7356
SPOT	1931	40	3	6	6070
SPOT	1932	40	3	7	6195
SPOT	1933	40	4	1	6902
SPOT	1934	40	4	2	10889
SPOT	1935	40	4	3	6908
SPOT	1936	40	4	4	5852
SPOT	1937	40	4	5	5884
SPOT	1938	40	4	6	5529
SPOT	1939	40	4	7	7363
SPOT	1940	40	5	1	5948
SPOT	1941	40	5	2	7689
SPOT	1942	40	5	3	3926
SPOT	1943	40	5	4	19513
SPOT	1944	40	5	5	6105
SPOT	1945	40	5	6	8617
SPOT	1946	40	5	7	7017
SPOT	1947	40	6	1	5500
SPOT	1948	40	6	2	5241
SPOT	1949	40	6	3	10163
SPOT	1950	40	6	4	7004
SPOT	1951	40	6	5	6275
SPOT	1952	40	6	6	5219
SPOT	1953	40	6	7	6390
SPOT	1954	40	7	1	7708
SPOT	1955	40	7	2	4636
SPOT	1956	40	7	3	5833
SPOT	1957	40	7	4	6812
SPOT	1958	40	7	5	4627
SPOT	1959	40	7	6	5872
SPOT	1960	40	7	7	5209
SPOT	1961	41	1	1	9017
SPOT	1962	41	1	2	8156
SPOT	1963	41	1	3	6944
SPOT	1964	41	1	4	4652
SPOT	1965	41	1	5	6057
SPOT	1966	41	1	6	6422
SPOT	1967	41	1	7	5779
SPOT	1968	41	2	1	6028
SPOT	1969	41	2	2	8396
SPOT	1970	41	2	3	6611
SPOT	1971	41	2	4	5324
SPOT	1972	41	2	5	7091
SPOT	1973	41	2	6	5523
SPOT	1974	41	2	7	4454
SPOT	1975	41	3	1	5004
SPOT	1976	41	3	2	4982
SPOT	1977	41	3	3	6364
SPOT	1978	41	3	4	7561
SPOT	1979	41	3	5	39468
SPOT	1980	41	3	6	6902
SPOT	1981	41	3	7	7545
SPOT	1982	41	4	1	7865
SPOT	1983	41	4	2	8329
SPOT	1984	41	4	3	6176
SPOT	1985	41	4	4	6976
SPOT	1986	41	4	5	5648
SPOT	1987	41	4	6	5996
SPOT	1988	41	4	7	5932
SPOT	1989	41	5	1	7961
SPOT	1990	41	5	2	7574
SPOT	1991	41	5	3	7462
SPOT	1992	41	5	4	17798
SPOT	1993	41	5	5	6784
[truncated: 359 more rows]

## Sheet: exp5SAJA
Scanalyze quant kinase1 SAJA spot intensities
HEADER	SPOT	GRID	ROW	COL	CH1I
REMARK	SOFTWARE	ScanAlyze
REMARK	SOFTVERS	2.5
REMARK	CH1 IMAGE	SAJA5SAJA
REMARK	DATE	2006-12-15
REMARK	TIME	1899-12-31 15:52:29
SPOT	1	1	1	1	5036
SPOT	2	1	1	2	7224
SPOT	3	1	1	3	6615
SPOT	4	1	1	4	4328
SPOT	5	1	1	5	6006
SPOT	6	1	1	6	5612
SPOT	7	1	1	7	5662
SPOT	8	1	2	1	4460
SPOT	9	1	2	2	7668
SPOT	10	1	2	3	5809
SPOT	11	1	2	4	7323
SPOT	12	1	2	5	6056
SPOT	13	1	2	6	5545
SPOT	14	1	2	7	5365
SPOT	15	1	3	1	5020
SPOT	16	1	3	2	4690
SPOT	17	1	3	3	6039
SPOT	18	1	3	4	5793
SPOT	19	1	3	5	8145
SPOT	20	1	3	6	6089
SPOT	21	1	3	7	6599
SPOT	22	1	4	1	6401
SPOT	23	1	4	2	7635
SPOT	24	1	4	3	5777
SPOT	25	1	4	4	6994
SPOT	26	1	4	5	5957
SPOT	27	1	4	6	5267
SPOT	28	1	4	7	7437
SPOT	29	1	5	1	5332
SPOT	30	1	5	2	5957
SPOT	31	1	5	3	6665
SPOT	32	1	5	4	5628
SPOT	33	1	5	5	6419
SPOT	34	1	5	6	9741
SPOT	35	1	5	7	6533
SPOT	36	1	6	1	5777
SPOT	37	1	6	2	5974
SPOT	38	1	6	3	6599
SPOT	39	1	6	4	7306
SPOT	40	1	6	5	5760
SPOT	41	1	6	6	8754
SPOT	42	1	6	7	7306
SPOT	43	1	7	1	5908
SPOT	44	1	7	2	9544
SPOT	45	1	7	3	6450
SPOT	46	1	7	4	8277
SPOT	47	1	7	5	4263
SPOT	48	1	7	6	5003
SPOT	49	1	7	7	9955
SPOT	50	2	1	1	5135
SPOT	51	2	1	2	4427
SPOT	52	2	1	3	5727
SPOT	53	2	1	4	6878
SPOT	54	2	1	5	11518
SPOT	55	2	1	6	6631
SPOT	56	2	1	7	3869
SPOT	57	2	2	1	5562
SPOT	58	2	2	2	5299
SPOT	59	2	2	3	5052
SPOT	60	2	2	4	4921
SPOT	61	2	2	5	4839
SPOT	62	2	2	6	4822
SPOT	63	2	2	7	5826
SPOT	64	2	3	1	5859
SPOT	65	2	3	2	4148
SPOT	66	2	3	3	5168
SPOT	67	2	3	4	6237
SPOT	68	2	3	5	5990
SPOT	69	2	3	6	5201
SPOT	70	2	3	7	6072
SPOT	71	2	4	1	6023
SPOT	72	2	4	2	4888
SPOT	73	2	4	3	5694
SPOT	74	2	4	4	6287
SPOT	75	2	4	5	4641
SPOT	76	2	4	6	5546
SPOT	77	2	4	7	5941
SPOT	78	2	5	1	6336
SPOT	79	2	5	2	6582
SPOT	80	2	5	3	10152
SPOT	81	2	5	4	6286
SPOT	82	2	5	5	4016
SPOT	83	2	5	6	5069
SPOT	84	2	5	7	6221
SPOT	85	2	6	1	5562
SPOT	86	2	6	2	5595
SPOT	87	2	6	3	5118
SPOT	88	2	6	4	7191
SPOT	89	2	6	5	5727
SPOT	90	2	6	6	5793
SPOT	91	2	6	7	5875
SPOT	92	2	7	1	6155
SPOT	93	2	7	2	7816
SPOT	94	2	7	3	5332
SPOT	95	2	7	4	5628
SPOT	96	2	7	5	6270
SPOT	97	2	7	6	7274
SPOT	98	2	7	7	4905
SPOT	99	3	1	1	5448
SPOT	100	3	1	2	4807
SPOT	101	3	1	3	4888
SPOT	102	3	1	4	5447
SPOT	103	3	1	5	5809
SPOT	104	3	1	6	5151
SPOT	105	3	1	7	5333
SPOT	106	3	2	1	4444
SPOT	107	3	2	2	7158
SPOT	108	3	2	3	6829
SPOT	109	3	2	4	8590
SPOT	110	3	2	5	5842
SPOT	111	3	2	6	5529
SPOT	112	3	2	7	5645
SPOT	113	3	3	1	8984
SPOT	114	3	3	2	5941
SPOT	115	3	3	3	6549
SPOT	116	3	3	4	8425
SPOT	117	3	3	5	5315
SPOT	118	3	3	6	6385
SPOT	119	3	3	7	5727
SPOT	120	3	4	1	5382
SPOT	121	3	4	2	5135
SPOT	122	3	4	3	5842
SPOT	123	3	4	4	6007
SPOT	124	3	4	5	5430
SPOT	125	3	4	6	6237
SPOT	126	3	4	7	5530
SPOT	127	3	5	1	7750
SPOT	128	3	5	2	5629
SPOT	129	3	5	3	5234
SPOT	130	3	5	4	5497
SPOT	131	3	5	5	7569
SPOT	132	3	5	6	40670
SPOT	133	3	5	7	8737
SPOT	134	3	6	1	5020
SPOT	135	3	6	2	6220
SPOT	136	3	6	3	6763
SPOT	137	3	6	4	5546
SPOT	138	3	6	5	5875
SPOT	139	3	6	6	7109
SPOT	140	3	6	7	8326
SPOT	141	3	7	1	7948
SPOT	142	3	7	2	6385
SPOT	143	3	7	3	5299
SPOT	144	3	7	4	6928
SPOT	145	3	7	5	6040
SPOT	146	3	7	6	9001
SPOT	147	3	7	7	7356
SPOT	148	4	1	1	19726
SPOT	149	4	1	2	7108
SPOT	150	4	1	3	5974
SPOT	151	4	1	4	5315
SPOT	152	4	1	5	10136
SPOT	153	4	1	6	8836
SPOT	154	4	1	7	5151
SPOT	155	4	2	1	5513
SPOT	156	4	2	2	6073
SPOT	157	4	2	3	6237
SPOT	158	4	2	4	4987
SPOT	159	4	2	5	5990
SPOT	160	4	2	6	6500
SPOT	161	4	2	7	6599
SPOT	162	4	3	1	5464
SPOT	163	4	3	2	6845
SPOT	164	4	3	3	9576
SPOT	165	4	3	4	5776
SPOT	166	4	3	5	6681
SPOT	167	4	3	6	7043
SPOT	168	4	3	7	5348
SPOT	169	4	4	1	6434
SPOT	170	4	4	2	8639
SPOT	171	4	4	3	8129
SPOT	172	4	4	4	5300
SPOT	173	4	4	5	4460
SPOT	174	4	4	6	5760
SPOT	175	4	4	7	7043
SPOT	176	4	5	1	5414
SPOT	177	4	5	2	8754
SPOT	178	4	5	3	8228
SPOT	179	4	5	4	9067
SPOT	180	4	5	5	6319
SPOT	181	4	5	6	9807
SPOT	182	4	5	7	8704
SPOT	183	4	6	1	7224
SPOT	184	4	6	2	6320
SPOT	185	4	6	3	8655
SPOT	186	4	6	4	7651
SPOT	187	4	6	5	8606
SPOT	188	4	6	6	65535
SPOT	189	4	6	7	10284
SPOT	190	4	7	1	22375
SPOT	191	4	7	2	7471
SPOT	192	4	7	3	7701
SPOT	193	4	7	4	7043
SPOT	194	4	7	5	6894
SPOT	195	4	7	6	9001
SPOT	196	4	7	7	10037
SPOT	197	5	1	1	6236
SPOT	198	5	1	2	8162
SPOT	199	5	1	3	5463
SPOT	200	5	1	4	4756
SPOT	201	5	1	5	7405
SPOT	202	5	1	6	6731
SPOT	203	5	1	7	7833
SPOT	204	5	2	1	6023
SPOT	205	5	2	2	6188
SPOT	206	5	2	3	6846
SPOT	207	5	2	4	12027
SPOT	208	5	2	5	6253
SPOT	209	5	2	6	8228
SPOT	210	5	2	7	6796
SPOT	211	5	3	1	5398
SPOT	212	5	3	2	6961
SPOT	213	5	3	3	7849
SPOT	214	5	3	4	5530
SPOT	215	5	3	5	6336
SPOT	216	5	3	6	5695
SPOT	217	5	3	7	6401
SPOT	218	5	4	1	6204
SPOT	219	5	4	2	4362
SPOT	220	5	4	3	5447
SPOT	221	5	4	4	5661
SPOT	222	5	4	5	5530
SPOT	223	5	4	6	6977
SPOT	224	5	4	7	5991
SPOT	225	5	5	1	6352
SPOT	226	5	5	2	5464
SPOT	227	5	5	3	6681
SPOT	228	5	5	4	6533
SPOT	229	5	5	5	4789
SPOT	230	5	5	6	7060
SPOT	231	5	5	7	6697
SPOT	232	5	6	1	6369
SPOT	233	5	6	2	9148
SPOT	234	5	6	3	5892
SPOT	235	5	6	4	5020
SPOT	236	5	6	5	6402
SPOT	237	5	6	6	5069
SPOT	238	5	6	7	6895
SPOT	239	5	7	1	11435
SPOT	240	5	7	2	8178
SPOT	241	5	7	3	5036
SPOT	242	5	7	4	5151
SPOT	243	5	7	5	7191
SPOT	244	5	7	6	5562
SPOT	245	5	7	7	9873
SPOT	246	6	1	1	7651
SPOT	247	6	1	2	5809
SPOT	248	6	1	3	6616
SPOT	249	6	1	4	6780
SPOT	250	6	1	5	6484
SPOT	251	6	1	6	7668
SPOT	252	6	1	7	6467
SPOT	253	6	2	1	5019
SPOT	254	6	2	2	5974
SPOT	255	6	2	3	5233
SPOT	256	6	2	4	5562
SPOT	257	6	2	5	5036
SPOT	258	6	2	6	6105
SPOT	259	6	2	7	7026
SPOT	260	6	3	1	8194
SPOT	261	6	3	2	5941
SPOT	262	6	3	3	4739
SPOT	263	6	3	4	7175
SPOT	264	6	3	5	5349
SPOT	265	6	3	6	6139
SPOT	266	6	3	7	7800
SPOT	267	6	4	1	5628
SPOT	268	6	4	2	5201
SPOT	269	6	4	3	4345
SPOT	270	6	4	4	7701
SPOT	271	6	4	5	6073
SPOT	272	6	4	6	4477
SPOT	273	6	4	7	6007
SPOT	274	6	5	1	5842
SPOT	275	6	5	2	4345
SPOT	276	6	5	3	7158
SPOT	277	6	5	4	6879
SPOT	278	6	5	5	5414
SPOT	279	6	5	6	7931
SPOT	280	6	5	7	6994
SPOT	281	6	6	1	7389
SPOT	282	6	6	2	7158
SPOT	283	6	6	3	4329
SPOT	284	6	6	4	6386
SPOT	285	6	6	5	5727
SPOT	286	6	6	6	4016
SPOT	287	6	6	7	5332
SPOT	288	6	7	1	23769
SPOT	289	6	7	2	8491
SPOT	290	6	7	3	5383
SPOT	291	6	7	4	5760
SPOT	292	6	7	5	7833
SPOT	293	6	7	6	11320
SPOT	294	6	7	7	6007
SPOT	295	7	1	1	6237
SPOT	296	7	1	2	5348
SPOT	297	7	1	3	6534
SPOT	298	7	1	4	6188
SPOT	299	7	1	5	5200
SPOT	300	7	1	6	6616
SPOT	301	7	1	7	6319
SPOT	302	7	2	1	5118
SPOT	303	7	2	2	6813
SPOT	304	7	2	3	6846
SPOT	305	7	2	4	7141
SPOT	306	7	2	5	6122
SPOT	307	7	2	6	5431
SPOT	308	7	2	7	3522
SPOT	309	7	3	1	7504
SPOT	310	7	3	2	5447
SPOT	311	7	3	3	5365
SPOT	312	7	3	4	5612
SPOT	313	7	3	5	6089
SPOT	314	7	3	6	5168
SPOT	315	7	3	7	7635
SPOT	316	7	4	1	8030
SPOT	317	7	4	2	4937
SPOT	318	7	4	3	5678
SPOT	319	7	4	4	7142
SPOT	320	7	4	5	6138
SPOT	321	7	4	6	6319
SPOT	322	7	4	7	7339
SPOT	323	7	5	1	5217
SPOT	324	7	5	2	8507
SPOT	325	7	5	3	5974
SPOT	326	7	5	4	5233
SPOT	327	7	5	5	10004
SPOT	328	7	5	6	8375
SPOT	329	7	5	7	26665
SPOT	330	7	6	1	20697
SPOT	331	7	6	2	4921
SPOT	332	7	6	3	4872
SPOT	333	7	6	4	8474
SPOT	334	7	6	5	6631
SPOT	335	7	6	6	6912
SPOT	336	7	6	7	31567
SPOT	337	7	7	1	10136
SPOT	338	7	7	2	5069
SPOT	339	7	7	3	6583
SPOT	340	7	7	4	5217
SPOT	341	7	7	5	8343
SPOT	342	7	7	6	8639
SPOT	343	7	7	7	7520
SPOT	344	8	1	1	5793
SPOT	345	8	1	2	6468
SPOT	346	8	1	3	6879
SPOT	347	8	1	4	8146
SPOT	348	8	1	5	16617
SPOT	349	8	1	6	9987
SPOT	350	8	1	7	5908
SPOT	351	8	2	1	5431
SPOT	352	8	2	2	6648
SPOT	353	8	2	3	4888
SPOT	354	8	2	4	7422
SPOT	355	8	2	5	6073
SPOT	356	8	2	6	7832
SPOT	357	8	2	7	7734
SPOT	358	8	3	1	5958
SPOT	359	8	3	2	7060
SPOT	360	8	3	3	6911
SPOT	361	8	3	4	8557
SPOT	362	8	3	5	6796
SPOT	363	8	3	6	5957
SPOT	364	8	3	7	7537
SPOT	365	8	4	1	6056
SPOT	366	8	4	2	10662
SPOT	367	8	4	3	7027
SPOT	368	8	4	4	8606
SPOT	369	8	4	5	10991
SPOT	370	8	4	6	7799
SPOT	371	8	4	7	9691
SPOT	372	8	5	1	6632
SPOT	373	8	5	2	4526
SPOT	374	8	5	3	5694
SPOT	375	8	5	4	10169
SPOT	376	8	5	5	5464
SPOT	377	8	5	6	7635
SPOT	378	8	5	7	8375
SPOT	379	8	6	1	6138
SPOT	380	8	6	2	7504
SPOT	381	8	6	3	5134
SPOT	382	8	6	4	16107
SPOT	383	8	6	5	9905
SPOT	384	8	6	6	7701
SPOT	385	8	6	7	10086
SPOT	386	8	7	1	6779
SPOT	387	8	7	2	6648
SPOT	388	8	7	3	5480
SPOT	389	8	7	4	12801
SPOT	390	8	7	5	11880
SPOT	391	8	7	6	6731
SPOT	392	8	7	7	8080
SPOT	393	9	1	1	7273
SPOT	394	9	1	2	28171
SPOT	395	9	1	3	5874
SPOT	396	9	1	4	7997
SPOT	397	9	1	5	7208
SPOT	398	9	1	6	6155
SPOT	399	9	1	7	5069
SPOT	400	9	2	1	5381
SPOT	401	9	2	2	9132
SPOT	402	9	2	3	5842
SPOT	403	9	2	4	7783
SPOT	404	9	2	5	6122
SPOT	405	9	2	6	8902
SPOT	406	9	2	7	6599
SPOT	407	9	3	1	4543
SPOT	408	9	3	2	8951
SPOT	409	9	3	3	7059
SPOT	410	9	3	4	5546
SPOT	411	9	3	5	8606
SPOT	412	9	3	6	7142
SPOT	413	9	3	7	7734
SPOT	414	9	4	1	7520
SPOT	415	9	4	2	5776
SPOT	416	9	4	3	7125
SPOT	417	9	4	4	6517
SPOT	418	9	4	5	6253
SPOT	419	9	4	6	10120
SPOT	420	9	4	7	7931
SPOT	421	9	5	1	5316
SPOT	422	9	5	2	6385
SPOT	423	9	5	3	6401
SPOT	424	9	5	4	6912
SPOT	425	9	5	5	7175
SPOT	426	9	5	6	34564
SPOT	427	9	5	7	10596
SPOT	428	9	6	1	5365
SPOT	429	9	6	2	6138
SPOT	430	9	6	3	8392
SPOT	431	9	6	4	5940
SPOT	432	9	6	5	8243
SPOT	433	9	6	6	14495
SPOT	434	9	6	7	6073
SPOT	435	9	7	1	4395
SPOT	436	9	7	2	6220
SPOT	437	9	7	3	5611
SPOT	438	9	7	4	5249
SPOT	439	9	7	5	6829
SPOT	440	9	7	6	12225
SPOT	441	9	7	7	8424
SPOT	442	10	1	1	7684
SPOT	443	10	1	2	6500
SPOT	444	10	1	3	5990
SPOT	445	10	1	4	4164
SPOT	446	10	1	5	5398
SPOT	447	10	1	6	8162
SPOT	448	10	1	7	4443
SPOT	449	10	2	1	6039
SPOT	450	10	2	2	5513
SPOT	451	10	2	3	5151
SPOT	452	10	2	4	7866
SPOT	453	10	2	5	6402
SPOT	454	10	2	6	5135
SPOT	455	10	2	7	7948
SPOT	456	10	3	1	7618
SPOT	457	10	3	2	7783
SPOT	458	10	3	3	5234
SPOT	459	10	3	4	4609
SPOT	460	10	3	5	4987
SPOT	461	10	3	6	5662
SPOT	462	10	3	7	7026
SPOT	463	10	4	1	6516
SPOT	464	10	4	2	5908
SPOT	465	10	4	3	3621
SPOT	466	10	4	4	6566
SPOT	467	10	4	5	5003
SPOT	468	10	4	6	5661
SPOT	469	10	4	7	5546
SPOT	470	10	5	1	4312
SPOT	471	10	5	2	6368
SPOT	472	10	5	3	5069
SPOT	473	10	5	4	5760
SPOT	474	10	5	5	4790
SPOT	475	10	5	6	8014
SPOT	476	10	5	7	6385
SPOT	477	10	6	1	6746
SPOT	478	10	6	2	8112
SPOT	479	10	6	3	5448
SPOT	480	10	6	4	6155
SPOT	481	10	6	5	4411
SPOT	482	10	6	6	4889
SPOT	483	10	6	7	6253
SPOT	484	10	7	1	7240
SPOT	485	10	7	2	7158
SPOT	486	10	7	3	9231
SPOT	487	10	7	4	6188
SPOT	488	10	7	5	6797
SPOT	489	10	7	6	6056
SPOT	490	10	7	7	5496
SPOT	491	11	1	1	6484
SPOT	492	11	1	2	6484
SPOT	493	11	1	3	5414
SPOT	494	11	1	4	9050
SPOT	495	11	1	5	4641
SPOT	496	11	1	6	6221
SPOT	497	11	1	7	8014
SPOT	498	11	2	1	6122
SPOT	499	11	2	2	4460
SPOT	500	11	2	3	6862
SPOT	501	11	2	4	8918
SPOT	502	11	2	5	5480
SPOT	503	11	2	6	4444
SPOT	504	11	2	7	6402
SPOT	505	11	3	1	6665
SPOT	506	11	3	2	6187
SPOT	507	11	3	3	5496
SPOT	508	11	3	4	8705
SPOT	509	11	3	5	6254
SPOT	510	11	3	6	7455
SPOT	511	11	3	7	7865
SPOT	512	11	4	1	5562
SPOT	513	11	4	2	7882
SPOT	514	11	4	3	6270
SPOT	515	11	4	4	5974
SPOT	516	11	4	5	7191
SPOT	517	11	4	6	6731
SPOT	518	11	4	7	9857
SPOT	519	11	5	1	5348
SPOT	520	11	5	2	5300
SPOT	521	11	5	3	5365
SPOT	522	11	5	4	4329
SPOT	523	11	5	5	5743
SPOT	524	11	5	6	7553
SPOT	525	11	5	7	6993
SPOT	526	11	6	1	8622
SPOT	527	11	6	2	6352
SPOT	528	11	6	3	4428
SPOT	529	11	6	4	6714
SPOT	530	11	6	5	6763
SPOT	531	11	6	6	4905
SPOT	532	11	6	7	11830
SPOT	533	11	7	1	6154
SPOT	534	11	7	2	6796
SPOT	535	11	7	3	6730
SPOT	536	11	7	4	7964
SPOT	537	11	7	5	7899
SPOT	538	11	7	6	6714
SPOT	539	11	7	7	6171
SPOT	540	12	1	1	5315
SPOT	541	12	1	2	4542
SPOT	542	12	1	3	6928
SPOT	543	12	1	4	8458
SPOT	544	12	1	5	11370
SPOT	545	12	1	6	6303
SPOT	546	12	1	7	7684
SPOT	547	12	2	1	6188
SPOT	548	12	2	2	6993
SPOT	549	12	2	3	6155
SPOT	550	12	2	4	5579
SPOT	551	12	2	5	8639
SPOT	552	12	2	6	5463
SPOT	553	12	2	7	4971
SPOT	554	12	3	1	6450
SPOT	555	12	3	2	8392
SPOT	556	12	3	3	6418
SPOT	557	12	3	4	5793
SPOT	558	12	3	5	7537
SPOT	559	12	3	6	6714
SPOT	560	12	3	7	6862
SPOT	561	12	4	1	5826
SPOT	562	12	4	2	6369
SPOT	563	12	4	3	5678
SPOT	564	12	4	4	5464
SPOT	565	12	4	5	6451
SPOT	566	12	4	6	8343
SPOT	567	12	4	7	6336
SPOT	568	12	5	1	6484
SPOT	569	12	5	2	6928
SPOT	570	12	5	3	5761
SPOT	571	12	5	4	9345
SPOT	572	12	5	5	30879
SPOT	573	12	5	6	6846
SPOT	574	12	5	7	10349
SPOT	575	12	6	1	4526
SPOT	576	12	6	2	8901
SPOT	577	12	6	3	8458
SPOT	578	12	6	4	6944
SPOT	579	12	6	5	6171
SPOT	580	12	6	6	8014
SPOT	581	12	6	7	8013
SPOT	582	12	7	1	11123
SPOT	583	12	7	2	7553
SPOT	584	12	7	3	6615
SPOT	585	12	7	4	7274
SPOT	586	12	7	5	12357
SPOT	587	12	7	6	6271
SPOT	588	12	7	7	9083
SPOT	589	13	1	1	4887
SPOT	590	13	1	2	8441
SPOT	591	13	1	3	7816
SPOT	592	13	1	4	5858
SPOT	593	13	1	5	8984
SPOT	594	13	1	6	5579
SPOT	595	13	1	7	5579
SPOT	596	13	2	1	8803
SPOT	597	13	2	2	6401
SPOT	598	13	2	3	7866
SPOT	599	13	2	4	8639
SPOT	600	13	2	5	4263
SPOT	601	13	2	6	6006
SPOT	602	13	2	7	9165
SPOT	603	13	3	1	5661
SPOT	604	13	3	2	8096
SPOT	605	13	3	3	8688
SPOT	606	13	3	4	7092
SPOT	607	13	3	5	6089
SPOT	608	13	3	6	5760
SPOT	609	13	3	7	6040
SPOT	610	13	4	1	6154
SPOT	611	13	4	2	6763
SPOT	612	13	4	3	7668
SPOT	613	13	4	4	7355
SPOT	614	13	4	5	5497
SPOT	615	13	4	6	6237
SPOT	616	13	4	7	6385
SPOT	617	13	5	1	7257
SPOT	618	13	5	2	8047
SPOT	619	13	5	3	6402
SPOT	620	13	5	4	6352
SPOT	621	13	5	5	6122
SPOT	622	13	5	6	7800
SPOT	623	13	5	7	7125
SPOT	624	13	6	1	7536
SPOT	625	13	6	2	10728
SPOT	626	13	6	3	9312
SPOT	627	13	6	4	5941
SPOT	628	13	6	5	5135
SPOT	629	13	6	6	5398
SPOT	630	13	6	7	6829
SPOT	631	13	7	1	43420
SPOT	632	13	7	2	22145
SPOT	633	13	7	3	13146
SPOT	634	13	7	4	7141
SPOT	635	13	7	5	6484
SPOT	636	13	7	6	10268
SPOT	637	13	7	7	8293
SPOT	638	14	1	1	6994
SPOT	639	14	1	2	7635
SPOT	640	14	1	3	7207
SPOT	641	14	1	4	5119
SPOT	642	14	1	5	5645
SPOT	643	14	1	6	5776
SPOT	644	14	1	7	6023
SPOT	645	14	2	1	9576
SPOT	646	14	2	2	5595
SPOT	647	14	2	3	4411
SPOT	648	14	2	4	7504
SPOT	649	14	2	5	6024
SPOT	650	14	2	6	5168
SPOT	651	14	2	7	6023
SPOT	652	14	3	1	5974
SPOT	653	14	3	2	5529
SPOT	654	14	3	3	5661
SPOT	655	14	3	4	6089
SPOT	656	14	3	5	5710
SPOT	657	14	3	6	6435
SPOT	658	14	3	7	5660
SPOT	659	14	4	1	6911
SPOT	660	14	4	2	7191
SPOT	661	14	4	3	6220
SPOT	662	14	4	4	5365
SPOT	663	14	4	5	6303
SPOT	664	14	4	6	8935
SPOT	665	14	4	7	6319
SPOT	666	14	5	1	6072
SPOT	667	14	5	2	11747
SPOT	668	14	5	3	14462
SPOT	669	14	5	4	9016
SPOT	670	14	5	5	6878
SPOT	671	14	5	6	7388
SPOT	672	14	5	7	6254
SPOT	673	14	6	1	9692
SPOT	674	14	6	2	8622
SPOT	675	14	6	3	8490
SPOT	676	14	6	4	6582
SPOT	677	14	6	5	6829
SPOT	678	14	6	6	5201
SPOT	679	14	6	7	7537
SPOT	680	14	7	1	16946
SPOT	681	14	7	2	13129
SPOT	682	14	7	3	8918
SPOT	683	14	7	4	6928
SPOT	684	14	7	5	46842
SPOT	685	14	7	6	10465
SPOT	686	14	7	7	9445
SPOT	687	15	1	1	6237
SPOT	688	15	1	2	6006
SPOT	689	15	1	3	5661
SPOT	690	15	1	4	6797
SPOT	691	15	1	5	6631
SPOT	692	15	1	6	5909
SPOT	693	15	1	7	11945
SPOT	694	15	2	1	4871
SPOT	695	15	2	2	6566
SPOT	696	15	2	3	6221
SPOT	697	15	2	4	6763
SPOT	698	15	2	5	5151
SPOT	699	15	2	6	10366
SPOT	700	15	2	7	8014
SPOT	701	15	3	1	7586
SPOT	702	15	3	2	6631
SPOT	703	15	3	3	5809
SPOT	704	15	3	4	11683
SPOT	705	15	3	5	7734
SPOT	706	15	3	6	48844
SPOT	707	15	3	7	7866
SPOT	708	15	4	1	7783
SPOT	709	15	4	2	6220
SPOT	710	15	4	3	5563
SPOT	711	15	4	4	6172
SPOT	712	15	4	5	8754
SPOT	713	15	4	6	7405
SPOT	714	15	4	7	7586
SPOT	715	15	5	1	6566
SPOT	716	15	5	2	6023
SPOT	717	15	5	3	7652
SPOT	718	15	5	4	7043
SPOT	719	15	5	5	5809
SPOT	720	15	5	6	7043
SPOT	721	15	5	7	7833
SPOT	722	15	6	1	7684
SPOT	723	15	6	2	8162
SPOT	724	15	6	3	7619
SPOT	725	15	6	4	6829
SPOT	726	15	6	5	5727
SPOT	727	15	6	6	7076
SPOT	728	15	6	7	8622
SPOT	729	15	7	1	25747
SPOT	730	15	7	2	9000
SPOT	731	15	7	3	9412
SPOT	732	15	7	4	6352
SPOT	733	15	7	5	12570
SPOT	734	15	7	6	7553
SPOT	735	15	7	7	7553
SPOT	736	16	1	1	5907
SPOT	737	16	1	2	8112
SPOT	738	16	1	3	7998
SPOT	739	16	1	4	6155
SPOT	740	16	1	5	22434
SPOT	741	16	1	6	4888
SPOT	742	16	1	7	6056
SPOT	743	16	2	1	6484
SPOT	744	16	2	2	10234
SPOT	745	16	2	3	6829
SPOT	746	16	2	4	9395
SPOT	747	16	2	5	7158
SPOT	748	16	2	6	6221
SPOT	749	16	2	7	5546
SPOT	750	16	3	1	6994
SPOT	751	16	3	2	5792
SPOT	752	16	3	3	7734
SPOT	753	16	3	4	5184
SPOT	754	16	3	5	6797
SPOT	755	16	3	6	4708
SPOT	756	16	3	7	6763
SPOT	757	16	4	1	8212
SPOT	758	16	4	2	16189
SPOT	759	16	4	3	7751
SPOT	760	16	4	4	7981
SPOT	761	16	4	5	7027
SPOT	762	16	4	6	7602
SPOT	763	16	4	7	5497
SPOT	764	16	5	1	6961
SPOT	765	16	5	2	6221
SPOT	766	16	5	3	7668
SPOT	767	16	5	4	9742
SPOT	768	16	5	5	5743
SPOT	769	16	5	6	8655
SPOT	770	16	5	7	5150
SPOT	771	16	6	1	5842
SPOT	772	16	6	2	6681
SPOT	773	16	6	3	8688
SPOT	774	16	6	4	7438
SPOT	775	16	6	5	7537
SPOT	776	16	6	6	6632
SPOT	777	16	6	7	6780
SPOT	778	16	7	1	7060
SPOT	779	16	7	2	4822
SPOT	780	16	7	3	6303
SPOT	781	16	7	4	9741
SPOT	782	16	7	5	6187
SPOT	783	16	7	6	7767
SPOT	784	16	7	7	7981
SPOT	785	17	1	1	6829
SPOT	786	17	1	2	6681
SPOT	787	17	1	3	5086
SPOT	788	17	1	4	7175
SPOT	789	17	1	5	5875
SPOT	790	17	1	6	6895
SPOT	791	17	1	7	4642
SPOT	792	17	2	1	6154
SPOT	793	17	2	2	9921
SPOT	794	17	2	3	7833
SPOT	795	17	2	4	5941
SPOT	796	17	2	5	7454
SPOT	797	17	2	6	5973
SPOT	798	17	2	7	6582
SPOT	799	17	3	1	7850
SPOT	800	17	3	2	6023
SPOT	801	17	3	3	7800
SPOT	802	17	3	4	6073
SPOT	803	17	3	5	37818
SPOT	804	17	3	6	7685
SPOT	805	17	3	7	9445
SPOT	806	17	4	1	5480
SPOT	807	17	4	2	6352
SPOT	808	17	4	3	6451
SPOT	809	17	4	4	8853
SPOT	810	17	4	5	8967
SPOT	811	17	4	6	6928
SPOT	812	17	4	7	7470
SPOT	813	17	5	1	6517
SPOT	814	17	5	2	8129
SPOT	815	17	5	3	8161
SPOT	816	17	5	4	21947
SPOT	817	17	5	5	8096
SPOT	818	17	5	6	5792
SPOT	819	17	5	7	9116
SPOT	820	17	6	1	7109
SPOT	821	17	6	2	8146
SPOT	822	17	6	3	8457
SPOT	823	17	6	4	5382
SPOT	824	17	6	5	6501
SPOT	825	17	6	6	6599
SPOT	826	17	6	7	6813
SPOT	827	17	7	1	16250
SPOT	828	17	7	2	20924
SPOT	829	17	7	3	9535
SPOT	830	17	7	4	5553
SPOT	831	17	7	5	8792
SPOT	832	17	7	6	9046
SPOT	833	17	7	7	10210
SPOT	834	18	1	1	7306
SPOT	835	18	1	2	6582
SPOT	836	18	1	3	6780
SPOT	837	18	1	4	8869
SPOT	838	18	1	5	5990
SPOT	839	18	1	6	7307
SPOT	840	18	1	7	6385
SPOT	841	18	2	1	7800
SPOT	842	18	2	2	6336
SPOT	843	18	2	3	7290
SPOT	844	18	2	4	6385
SPOT	845	18	2	5	7570
SPOT	846	18	2	6	5711
SPOT	847	18	2	7	7915
SPOT	848	18	3	1	5234
SPOT	849	18	3	2	7964
SPOT	850	18	3	3	7800
SPOT	851	18	3	4	3967
SPOT	852	18	3	5	8540
SPOT	853	18	3	6	5825
SPOT	854	18	3	7	6270
SPOT	855	18	4	1	5086
SPOT	856	18	4	2	4494
SPOT	857	18	4	3	6747
SPOT	858	18	4	4	6878
SPOT	859	18	4	5	7126
SPOT	860	18	4	6	7964
SPOT	861	18	4	7	7339
SPOT	862	18	5	1	7010
SPOT	863	18	5	2	7603
SPOT	864	18	5	3	10728
SPOT	865	18	5	4	6057
SPOT	866	18	5	5	5826
SPOT	867	18	5	6	10267
SPOT	868	18	5	7	6335
SPOT	869	18	6	1	6879
SPOT	870	18	6	2	7981
SPOT	871	18	6	3	6484
SPOT	872	18	6	4	7471
SPOT	873	18	6	5	6517
SPOT	874	18	6	6	5925
SPOT	875	18	6	7	7717
SPOT	876	18	7	1	7438
SPOT	877	18	7	2	6468
SPOT	878	18	7	3	13557
SPOT	879	18	7	4	7520
SPOT	880	18	7	5	6846
SPOT	881	18	7	6	6763
SPOT	882	18	7	7	6878
SPOT	883	19	1	1	8393
SPOT	884	19	1	2	8639
SPOT	885	19	1	3	7602
SPOT	886	19	1	4	5990
SPOT	887	19	1	5	7816
SPOT	888	19	1	6	6648
SPOT	889	19	1	7	6697
SPOT	890	19	2	1	9494
SPOT	891	19	2	2	9561
SPOT	892	19	2	3	5596
SPOT	893	19	2	4	9247
SPOT	894	19	2	5	9001
SPOT	895	19	2	6	8705
SPOT	896	19	2	7	8952
SPOT	897	19	3	1	7586
SPOT	898	19	3	2	13574
SPOT	899	19	3	3	6171
SPOT	900	19	3	4	6879
SPOT	901	19	3	5	6056
SPOT	902	19	3	6	5843
SPOT	903	19	3	7	6550
SPOT	904	19	4	1	7076
SPOT	905	19	4	2	7273
SPOT	906	19	4	3	7668
SPOT	907	19	4	4	7849
SPOT	908	19	4	5	8523
SPOT	909	19	4	6	7454
SPOT	910	19	4	7	8425
SPOT	911	19	5	1	8671
SPOT	912	19	5	2	7043
SPOT	913	19	5	3	6632
SPOT	914	19	5	4	13705
SPOT	915	19	5	5	13771
SPOT	916	19	5	6	9280
SPOT	917	19	5	7	9675
SPOT	918	19	6	1	8096
SPOT	919	19	6	2	7701
SPOT	920	19	6	3	9050
SPOT	921	19	6	4	7783
SPOT	922	19	6	5	11928
SPOT	923	19	6	6	7257
SPOT	924	19	6	7	9987
SPOT	925	19	7	1	9264
SPOT	926	19	7	2	17834
SPOT	927	19	7	3	7323
SPOT	928	19	7	4	9445
SPOT	929	19	7	5	6731
SPOT	930	19	7	6	7371
SPOT	931	19	7	7	8261
SPOT	932	20	1	1	7734
SPOT	933	20	1	2	7438
SPOT	934	20	1	3	7339
SPOT	935	20	1	4	8228
SPOT	936	20	1	5	6796
SPOT	937	20	1	6	6879
SPOT	938	20	1	7	8803
SPOT	939	20	2	1	9083
SPOT	940	20	2	2	8327
SPOT	941	20	2	3	7208
SPOT	942	20	2	4	6336
SPOT	943	20	2	5	4805
SPOT	944	20	2	6	6023
SPOT	945	20	2	7	10777
SPOT	946	20	3	1	6566
SPOT	947	20	3	2	5069
SPOT	948	20	3	3	8342
SPOT	949	20	3	4	7159
SPOT	950	20	3	5	10695
SPOT	951	20	3	6	5793
SPOT	952	20	3	7	7684
SPOT	953	20	4	1	6139
SPOT	954	20	4	2	7849
SPOT	955	20	4	3	7290
SPOT	956	20	4	4	6105
SPOT	957	20	4	5	8293
SPOT	958	20	4	6	8951
SPOT	959	20	4	7	5859
SPOT	960	20	5	1	6188
SPOT	961	20	5	2	8606
SPOT	962	20	5	3	6435
SPOT	963	20	5	4	7388
SPOT	964	20	5	5	10169
SPOT	965	20	5	6	7125
SPOT	966	20	5	7	5480
SPOT	967	20	6	1	12752
SPOT	968	20	6	2	17818
SPOT	969	20	6	3	7685
SPOT	970	20	6	4	3210
SPOT	971	20	6	5	6780
SPOT	972	20	6	6	10366
SPOT	973	20	6	7	5135
SPOT	974	20	7	1	12027
SPOT	975	20	7	2	6550
SPOT	976	20	7	3	7585
SPOT	977	20	7	4	7734
SPOT	978	20	7	5	8672
SPOT	979	20	7	6	7636
SPOT	980	20	7	7	8293
SPOT	981	21	1	1	5875
SPOT	982	21	1	2	10070
SPOT	983	21	1	3	7125
SPOT	984	21	1	4	7356
SPOT	985	21	1	5	5874
SPOT	986	21	1	6	7487
SPOT	987	21	1	7	5480
SPOT	988	21	2	1	21454
SPOT	989	21	2	2	13130
SPOT	990	21	2	3	12866
SPOT	991	21	2	4	6138
SPOT	992	21	2	5	10202
SPOT	993	21	2	6	8771
SPOT	994	21	2	7	5480
SPOT	995	21	3	1	9428
SPOT	996	21	3	2	6286
SPOT	997	21	3	3	7932
SPOT	998	21	3	4	6911
SPOT	999	21	3	5	8951
SPOT	1000	21	3	6	6698
SPOT	1001	21	3	7	6188
SPOT	1002	21	4	1	6600
SPOT	1003	21	4	2	6813
SPOT	1004	21	4	3	5316
SPOT	1005	21	4	4	8129
SPOT	1006	21	4	5	5365
SPOT	1007	21	4	6	7191
SPOT	1008	21	4	7	5250
SPOT	1009	21	5	1	5644
SPOT	1010	21	5	2	6467
SPOT	1011	21	5	3	5957
SPOT	1012	21	5	4	6369
SPOT	1013	21	5	5	6632
SPOT	1014	21	5	6	5579
SPOT	1015	21	5	7	7685
SPOT	1016	21	6	1	7224
SPOT	1017	21	6	2	8013
SPOT	1018	21	6	3	6763
SPOT	1019	21	6	4	4443
SPOT	1020	21	6	5	5694
SPOT	1021	21	6	6	7668
SPOT	1022	21	6	7	9264
SPOT	1023	21	7	1	7158
SPOT	1024	21	7	2	17357
SPOT	1025	21	7	3	6467
SPOT	1026	21	7	4	6451
SPOT	1027	21	7	5	6862
SPOT	1028	21	7	6	10991
SPOT	1029	21	7	7	61131
SPOT	1030	22	1	1	6303
SPOT	1031	22	1	2	6928
SPOT	1032	22	1	3	6040
SPOT	1033	22	1	4	7537
SPOT	1034	22	1	5	6368
SPOT	1035	22	1	6	8623
SPOT	1036	22	1	7	7816
SPOT	1037	22	2	1	6319
SPOT	1038	22	2	2	7421
SPOT	1039	22	2	3	8211
SPOT	1040	22	2	4	6236
SPOT	1041	22	2	5	6369
SPOT	1042	22	2	6	7751
SPOT	1043	22	2	7	6303
SPOT	1044	22	3	1	8886
SPOT	1045	22	3	2	20170
SPOT	1046	22	3	3	6533
SPOT	1047	22	3	4	7685
SPOT	1048	22	3	5	4460
SPOT	1049	22	3	6	4526
SPOT	1050	22	3	7	4674
SPOT	1051	22	4	1	8902
SPOT	1052	22	4	2	8030
SPOT	1053	22	4	3	6681
SPOT	1054	22	4	4	8935
SPOT	1055	22	4	5	7585
SPOT	1056	22	4	6	9116
SPOT	1057	22	4	7	8261
SPOT	1058	22	5	1	6665
SPOT	1059	22	5	2	6731
SPOT	1060	22	5	3	7520
SPOT	1061	22	5	4	4691
SPOT	1062	22	5	5	9872
SPOT	1063	22	5	6	7536
SPOT	1064	22	5	7	7619
SPOT	1065	22	6	1	6994
SPOT	1066	22	6	2	6763
SPOT	1067	22	6	3	6106
SPOT	1068	22	6	4	7784
SPOT	1069	22	6	5	15943
SPOT	1070	22	6	6	7570
SPOT	1071	22	6	7	7553
SPOT	1072	22	7	1	17160
SPOT	1073	22	7	2	6895
SPOT	1074	22	7	3	7652
SPOT	1075	22	7	4	9099
SPOT	1076	22	7	5	8474
SPOT	1077	22	7	6	6582
SPOT	1078	22	7	7	11007
SPOT	1079	23	1	1	6862
SPOT	1080	23	1	2	6846
SPOT	1081	23	1	3	5085
SPOT	1082	23	1	4	6270
SPOT	1083	23	1	5	7109
SPOT	1084	23	1	6	6681
SPOT	1085	23	1	7	6549
SPOT	1086	23	2	1	8227
SPOT	1087	23	2	2	6220
SPOT	1088	23	2	3	7306
SPOT	1089	23	2	4	6172
SPOT	1090	23	2	5	5662
SPOT	1091	23	2	6	7684
SPOT	1092	23	2	7	7668
SPOT	1093	23	3	1	6731
SPOT	1094	23	3	2	6369
SPOT	1095	23	3	3	7652
SPOT	1096	23	3	4	10892
SPOT	1097	23	3	5	8309
SPOT	1098	23	3	6	7685
SPOT	1099	23	3	7	11715
SPOT	1100	23	4	1	5825
SPOT	1101	23	4	2	8342
SPOT	1102	23	4	3	7422
SPOT	1103	23	4	4	5562
SPOT	1104	23	4	5	7077
SPOT	1105	23	4	6	10564
SPOT	1106	23	4	7	9527
SPOT	1107	23	5	1	6698
SPOT	1108	23	5	2	6105
SPOT	1109	23	5	3	6961
SPOT	1110	23	5	4	4723
SPOT	1111	23	5	5	6649
SPOT	1112	23	5	6	7751
SPOT	1113	23	5	7	6254
SPOT	1114	23	6	1	8951
SPOT	1115	23	6	2	6006
SPOT	1116	23	6	3	7372
SPOT	1117	23	6	4	6550
SPOT	1118	23	6	5	6204
SPOT	1119	23	6	6	5547
SPOT	1120	23	6	7	7569
SPOT	1121	23	7	1	52720
SPOT	1122	23	7	2	8787
SPOT	1123	23	7	3	5712
SPOT	1124	23	7	4	7931
SPOT	1125	23	7	5	6023
SPOT	1126	23	7	6	6220
SPOT	1127	23	7	7	5579
SPOT	1128	24	1	1	8046
SPOT	1129	24	1	2	8902
SPOT	1130	24	1	3	9346
SPOT	1131	24	1	4	6879
SPOT	1132	24	1	5	9396
SPOT	1133	24	1	6	6797
SPOT	1134	24	1	7	5546
SPOT	1135	24	2	1	11024
SPOT	1136	24	2	2	7027
SPOT	1137	24	2	3	7158
SPOT	1138	24	2	4	5678
SPOT	1139	24	2	5	9659
SPOT	1140	24	2	6	6566
SPOT	1141	24	2	7	6155
SPOT	1142	24	3	1	6204
SPOT	1143	24	3	2	7356
SPOT	1144	24	3	3	9511
SPOT	1145	24	3	4	5513
SPOT	1146	24	3	5	9757
SPOT	1147	24	3	6	7290
SPOT	1148	24	3	7	8062
SPOT	1149	24	4	1	6978
SPOT	1150	24	4	2	7816
SPOT	1151	24	4	3	5184
SPOT	1152	24	4	4	7669
SPOT	1153	24	4	5	6286
SPOT	1154	24	4	6	9609
SPOT	1155	24	4	7	7109
SPOT	1156	24	5	1	8277
SPOT	1157	24	5	2	8409
SPOT	1158	24	5	3	7076
SPOT	1159	24	5	4	6122
SPOT	1160	24	5	5	6648
SPOT	1161	24	5	6	8771
SPOT	1162	24	5	7	8277
SPOT	1163	24	6	1	8590
SPOT	1164	24	6	2	15778
SPOT	1165	24	6	3	9922
SPOT	1166	24	6	4	9132
SPOT	1167	24	6	5	7767
SPOT	1168	24	6	6	7948
SPOT	1169	24	6	7	7471
SPOT	1170	24	7	1	7750
SPOT	1171	24	7	2	9166
SPOT	1172	24	7	3	6830
SPOT	1173	24	7	4	6171
SPOT	1174	24	7	5	10794
SPOT	1175	24	7	6	8605
SPOT	1176	24	7	7	5842
SPOT	1177	25	1	1	9543
SPOT	1178	25	1	2	9199
SPOT	1179	25	1	3	8326
SPOT	1180	25	1	4	7306
SPOT	1181	25	1	5	6336
SPOT	1182	25	1	6	5530
SPOT	1183	25	1	7	9034
SPOT	1184	25	2	1	10728
SPOT	1185	25	2	2	6483
SPOT	1186	25	2	3	5694
SPOT	1187	25	2	4	5070
SPOT	1188	25	2	5	7011
SPOT	1189	25	2	6	6715
SPOT	1190	25	2	7	6829
SPOT	1191	25	3	1	9839
SPOT	1192	25	3	2	6747
SPOT	1193	25	3	3	5645
SPOT	1194	25	3	4	8556
SPOT	1195	25	3	5	14495
SPOT	1196	25	3	6	6714
SPOT	1197	25	3	7	7026
SPOT	1198	25	4	1	9280
SPOT	1199	25	4	2	6895
SPOT	1200	25	4	3	8227
SPOT	1201	25	4	4	6846
SPOT	1202	25	4	5	8161
SPOT	1203	25	4	6	6205
SPOT	1204	25	4	7	8655
SPOT	1205	25	5	1	6632
SPOT	1206	25	5	2	7586
SPOT	1207	25	5	3	7619
SPOT	1208	25	5	4	7735
SPOT	1209	25	5	5	4673
SPOT	1210	25	5	6	8853
SPOT	1211	25	5	7	7421
SPOT	1212	25	6	1	7389
SPOT	1213	25	6	2	9873
SPOT	1214	25	6	3	6977
SPOT	1215	25	6	4	6138
SPOT	1216	25	6	5	5908
SPOT	1217	25	6	6	6879
SPOT	1218	25	6	7	5365
SPOT	1219	25	7	1	7948
SPOT	1220	25	7	2	7537
SPOT	1221	25	7	3	6006
SPOT	1222	25	7	4	6697
SPOT	1223	25	7	5	6978
SPOT	1224	25	7	6	6714
SPOT	1225	25	7	7	8573
SPOT	1226	26	1	1	6698
SPOT	1227	26	1	2	8721
SPOT	1228	26	1	3	6499
SPOT	1229	26	1	4	5398
SPOT	1230	26	1	5	7553
SPOT	1231	26	1	6	6089
SPOT	1232	26	1	7	6912
SPOT	1233	26	2	1	7833
SPOT	1234	26	2	2	6681
SPOT	1235	26	2	3	6747
SPOT	1236	26	2	4	8228
SPOT	1237	26	2	5	8079
SPOT	1238	26	2	6	7306
SPOT	1239	26	2	7	6287
SPOT	1240	26	3	1	5711
SPOT	1241	26	3	2	5826
SPOT	1242	26	3	3	10991
SPOT	1243	26	3	4	6352
SPOT	1244	26	3	5	8491
SPOT	1245	26	3	6	7948
SPOT	1246	26	3	7	7257
SPOT	1247	26	4	1	7800
SPOT	1248	26	4	2	5300
SPOT	1249	26	4	3	6944
SPOT	1250	26	4	4	6237
SPOT	1251	26	4	5	7570
SPOT	1252	26	4	6	6319
SPOT	1253	26	4	7	7784
SPOT	1254	26	5	1	6648
SPOT	1255	26	5	2	11402
SPOT	1256	26	5	3	7356
SPOT	1257	26	5	4	6039
SPOT	1258	26	5	5	11320
SPOT	1259	26	5	6	7537
SPOT	1260	26	5	7	6961
SPOT	1261	26	6	1	7125
SPOT	1262	26	6	2	7931
SPOT	1263	26	6	3	6813
SPOT	1264	26	6	4	8902
SPOT	1265	26	6	5	7306
SPOT	1266	26	6	6	7421
SPOT	1267	26	6	7	7389
SPOT	1268	26	7	1	7126
SPOT	1269	26	7	2	6549
SPOT	1270	26	7	3	6023
SPOT	1271	26	7	4	6483
SPOT	1272	26	7	5	6615
SPOT	1273	26	7	6	5612
SPOT	1274	26	7	7	5036
SPOT	1275	27	1	1	5841
SPOT	1276	27	1	2	7043
SPOT	1277	27	1	3	6566
SPOT	1278	27	1	4	7010
SPOT	1279	27	1	5	6583
SPOT	1280	27	1	6	5842
SPOT	1281	27	1	7	5710
SPOT	1282	27	2	1	11534
SPOT	1283	27	2	2	8425
SPOT	1284	27	2	3	10383
SPOT	1285	27	2	4	8194
SPOT	1286	27	2	5	7026
SPOT	1287	27	2	6	8227
SPOT	1288	27	2	7	5727
SPOT	1289	27	3	1	9001
SPOT	1290	27	3	2	6944
SPOT	1291	27	3	3	7175
SPOT	1292	27	3	4	9790
SPOT	1293	27	3	5	6797
SPOT	1294	27	3	6	8968
SPOT	1295	27	3	7	6928
SPOT	1296	27	4	1	8589
SPOT	1297	27	4	2	6649
SPOT	1298	27	4	3	7389
SPOT	1299	27	4	4	5645
SPOT	1300	27	4	5	6302
SPOT	1301	27	4	6	6813
SPOT	1302	27	4	7	7817
SPOT	1303	27	5	1	5710
SPOT	1304	27	5	2	8079
SPOT	1305	27	5	3	5776
SPOT	1306	27	5	4	6138
SPOT	1307	27	5	5	6270
SPOT	1308	27	5	6	23490
SPOT	1309	27	5	7	5727
SPOT	1310	27	6	1	7257
SPOT	1311	27	6	2	9708
SPOT	1312	27	6	3	5793
SPOT	1313	27	6	4	6039
SPOT	1314	27	6	5	8704
SPOT	1315	27	6	6	6106
SPOT	1316	27	6	7	7784
SPOT	1317	27	7	1	8719
SPOT	1318	27	7	2	9009
SPOT	1319	27	7	3	6548
SPOT	1320	27	7	4	9317
SPOT	1321	27	7	5	8684
SPOT	1322	27	7	6	8907
SPOT	1323	27	7	7	5591
SPOT	1324	28	1	1	38147
SPOT	1325	28	1	2	8655
SPOT	1326	28	1	3	7405
SPOT	1327	28	1	4	7257
SPOT	1328	28	1	5	10712
SPOT	1329	28	1	6	4954
SPOT	1330	28	1	7	6039
SPOT	1331	28	2	1	7455
SPOT	1332	28	2	2	7340
SPOT	1333	28	2	3	6829
SPOT	1334	28	2	4	10300
SPOT	1335	28	2	5	7257
SPOT	1336	28	2	6	6583
SPOT	1337	28	2	7	8063
SPOT	1338	28	3	1	7060
SPOT	1339	28	3	2	6665
SPOT	1340	28	3	3	5546
SPOT	1341	28	3	4	7092
SPOT	1342	28	3	5	6582
SPOT	1343	28	3	6	8819
SPOT	1344	28	3	7	7866
SPOT	1345	28	4	1	6434
SPOT	1346	28	4	2	7323
SPOT	1347	28	4	3	7438
SPOT	1348	28	4	4	8310
SPOT	1349	28	4	5	7553
SPOT	1350	28	4	6	8853
SPOT	1351	28	4	7	7932
SPOT	1352	28	5	1	8425
SPOT	1353	28	5	2	10761
SPOT	1354	28	5	3	7536
SPOT	1355	28	5	4	8014
SPOT	1356	28	5	5	7850
SPOT	1357	28	5	6	6664
SPOT	1358	28	5	7	6797
SPOT	1359	28	6	1	6632
SPOT	1360	28	6	2	7388
SPOT	1361	28	6	3	8063
SPOT	1362	28	6	4	8869
SPOT	1363	28	6	5	7800
SPOT	1364	28	6	6	6500
SPOT	1365	28	6	7	7388
SPOT	1366	28	7	1	20582
SPOT	1367	28	7	2	6319
SPOT	1368	28	7	3	4412
SPOT	1369	28	7	4	6814
SPOT	1370	28	7	5	10037
SPOT	1371	28	7	6	8342
SPOT	1372	28	7	7	10399
SPOT	1373	29	1	1	7208
SPOT	1374	29	1	2	8902
SPOT	1375	29	1	3	7125
SPOT	1376	29	1	4	8951
SPOT	1377	29	1	5	6682
SPOT	1378	29	1	6	8935
SPOT	1379	29	1	7	6138
SPOT	1380	29	2	1	5283
SPOT	1381	29	2	2	5941
SPOT	1382	29	2	3	7652
SPOT	1383	29	2	4	20910
SPOT	1384	29	2	5	9511
SPOT	1385	29	2	6	6862
SPOT	1386	29	2	7	6648
SPOT	1387	29	3	1	7076
SPOT	1388	29	3	2	7602
SPOT	1389	29	3	3	5381
SPOT	1390	29	3	4	10070
SPOT	1391	29	3	5	6829
SPOT	1392	29	3	6	7422
SPOT	1393	29	3	7	8819
SPOT	1394	29	4	1	5546
SPOT	1395	29	4	2	6056
SPOT	1396	29	4	3	7701
SPOT	1397	29	4	4	6302
SPOT	1398	29	4	5	6484
SPOT	1399	29	4	6	8326
SPOT	1400	29	4	7	7717
SPOT	1401	29	5	1	10301
SPOT	1402	29	5	2	7849
SPOT	1403	29	5	3	7652
SPOT	1404	29	5	4	6121
SPOT	1405	29	5	5	8639
SPOT	1406	29	5	6	7553
SPOT	1407	29	5	7	8408
SPOT	1408	29	6	1	5628
SPOT	1409	29	6	2	8803
SPOT	1410	29	6	3	5612
SPOT	1411	29	6	4	6269
SPOT	1412	29	6	5	6335
SPOT	1413	29	6	6	7882
SPOT	1414	29	6	7	7882
SPOT	1415	29	7	1	12110
SPOT	1416	29	7	2	14874
SPOT	1417	29	7	3	6928
SPOT	1418	29	7	4	5448
SPOT	1419	29	7	5	5036
SPOT	1420	29	7	6	5941
SPOT	1421	29	7	7	10613
SPOT	1422	30	1	1	4115
SPOT	1423	30	1	2	6830
SPOT	1424	30	1	3	9067
SPOT	1425	30	1	4	5348
SPOT	1426	30	1	5	6730
SPOT	1427	30	1	6	5727
SPOT	1428	30	1	7	7455
SPOT	1429	30	2	1	6846
SPOT	1430	30	2	2	5727
SPOT	1431	30	2	3	5102
SPOT	1432	30	2	4	10120
SPOT	1433	30	2	5	10465
SPOT	1434	30	2	6	4773
SPOT	1435	30	2	7	9379
SPOT	1436	30	3	1	9494
SPOT	1437	30	3	2	6911
SPOT	1438	30	3	3	6632
SPOT	1439	30	3	4	7339
SPOT	1440	30	3	5	8359
SPOT	1441	30	3	6	7948
SPOT	1442	30	3	7	7405
SPOT	1443	30	4	1	7667
SPOT	1444	30	4	2	5727
SPOT	1445	30	4	3	6583
SPOT	1446	30	4	4	5497
SPOT	1447	30	4	5	6467
SPOT	1448	30	4	6	6961
SPOT	1449	30	4	7	7438
SPOT	1450	30	5	1	8836
SPOT	1451	30	5	2	6582
SPOT	1452	30	5	3	7520
SPOT	1453	30	5	4	6566
SPOT	1454	30	5	5	6105
SPOT	1455	30	5	6	7241
SPOT	1456	30	5	7	6747
SPOT	1457	30	6	1	10268
SPOT	1458	30	6	2	7949
SPOT	1459	30	6	3	6138
SPOT	1460	30	6	4	9691
SPOT	1461	30	6	5	6500
SPOT	1462	30	6	6	6056
SPOT	1463	30	6	7	12521
SPOT	1464	30	7	1	26642
SPOT	1465	30	7	2	9099
SPOT	1466	30	7	3	6072
SPOT	1467	30	7	4	6056
SPOT	1468	30	7	5	6582
SPOT	1469	30	7	6	16354
SPOT	1470	30	7	7	6730
SPOT	1471	31	1	1	7800
SPOT	1472	31	1	2	7569
SPOT	1473	31	1	3	6944
SPOT	1474	31	1	4	10448
SPOT	1475	31	1	5	7454
SPOT	1476	31	1	6	8886
SPOT	1477	31	1	7	6977
SPOT	1478	31	2	1	7981
SPOT	1479	31	2	2	10777
SPOT	1480	31	2	3	6681
SPOT	1481	31	2	4	4658
SPOT	1482	31	2	5	6434
SPOT	1483	31	2	6	7916
SPOT	1484	31	2	7	8375
SPOT	1485	31	3	1	9379
SPOT	1486	31	3	2	7060
SPOT	1487	31	3	3	7800
SPOT	1488	31	3	4	7652
SPOT	1489	31	3	5	6516
SPOT	1490	31	3	6	9132
SPOT	1491	31	3	7	6928
SPOT	1492	31	4	1	7684
SPOT	1493	31	4	2	6550
SPOT	1494	31	4	3	7224
SPOT	1495	31	4	4	7668
SPOT	1496	31	4	5	7997
SPOT	1497	31	4	6	6961
SPOT	1498	31	4	7	9543
SPOT	1499	31	5	1	9017
SPOT	1500	31	5	2	8030
SPOT	1501	31	5	3	7455
SPOT	1502	31	5	4	7800
SPOT	1503	31	5	5	5941
SPOT	1504	31	5	6	9001
SPOT	1505	31	5	7	8836
SPOT	1506	31	6	1	37850
SPOT	1507	31	6	2	8557
SPOT	1508	31	6	3	7422
SPOT	1509	31	6	4	6698
SPOT	1510	31	6	5	7126
SPOT	1511	31	6	6	10596
SPOT	1512	31	6	7	36001
SPOT	1513	31	7	1	15104
SPOT	1514	31	7	2	11008
SPOT	1515	31	7	3	9099
SPOT	1516	31	7	4	7405
SPOT	1517	31	7	5	5908
SPOT	1518	31	7	6	7734
SPOT	1519	31	7	7	7521
SPOT	1520	32	1	1	6862
SPOT	1521	32	1	2	8623
SPOT	1522	32	1	3	4904
SPOT	1523	32	1	4	7865
SPOT	1524	32	1	5	13196
SPOT	1525	32	1	6	6352
SPOT	1526	32	1	7	8227
SPOT	1527	32	2	1	7635
SPOT	1528	32	2	2	7010
SPOT	1529	32	2	3	7701
SPOT	1530	32	2	4	9576
SPOT	1531	32	2	5	9412
SPOT	1532	32	2	6	7470
SPOT	1533	32	2	7	7323
SPOT	1534	32	3	1	8261
SPOT	1535	32	3	2	7339
SPOT	1536	32	3	3	7076
SPOT	1537	32	3	4	9215
SPOT	1538	32	3	5	10151
SPOT	1539	32	3	6	7158
SPOT	1540	32	3	7	5611
SPOT	1541	32	4	1	7931
SPOT	1542	32	4	2	12110
SPOT	1543	32	4	3	6697
SPOT	1544	32	4	4	8179
SPOT	1545	32	4	5	8425
SPOT	1546	32	4	6	7372
SPOT	1547	32	4	7	5085
SPOT	1548	32	5	1	6763
SPOT	1549	32	5	2	6484
SPOT	1550	32	5	3	8409
SPOT	1551	32	5	4	6978
SPOT	1552	32	5	5	5760
SPOT	1553	32	5	6	6187
SPOT	1554	32	5	7	6089
SPOT	1555	32	6	1	10087
SPOT	1556	32	6	2	6533
SPOT	1557	32	6	3	7110
SPOT	1558	32	6	4	9033
SPOT	1559	32	6	5	7602
SPOT	1560	32	6	6	7126
SPOT	1561	32	6	7	10991
SPOT	1562	32	7	1	5958
SPOT	1563	32	7	2	6764
SPOT	1564	32	7	3	10429
SPOT	1565	32	7	4	10119
SPOT	1566	32	7	5	8540
SPOT	1567	32	7	6	6961
SPOT	1568	32	7	7	5447
SPOT	1569	33	1	1	8934
SPOT	1570	33	1	2	52292
SPOT	1571	33	1	3	7011
SPOT	1572	33	1	4	6599
SPOT	1573	33	1	5	5957
SPOT	1574	33	1	6	5743
SPOT	1575	33	1	7	8737
SPOT	1576	33	2	1	8113
SPOT	1577	33	2	2	9148
SPOT	1578	33	2	3	8474
SPOT	1579	33	2	4	7915
SPOT	1580	33	2	5	4181
SPOT	1581	33	2	6	9033
SPOT	1582	33	2	7	7257
SPOT	1583	33	3	1	7208
SPOT	1584	33	3	2	5941
SPOT	1585	33	3	3	9396
SPOT	1586	33	3	4	8047
SPOT	1587	33	3	5	5809
SPOT	1588	33	3	6	8491
SPOT	1589	33	3	7	8425
SPOT	1590	33	4	1	6319
SPOT	1591	33	4	2	8721
SPOT	1592	33	4	3	7076
SPOT	1593	33	4	4	7915
SPOT	1594	33	4	5	5217
SPOT	1595	33	4	6	9560
SPOT	1596	33	4	7	6319
SPOT	1597	33	5	1	7109
SPOT	1598	33	5	2	8557
SPOT	1599	33	5	3	6352
SPOT	1600	33	5	4	8096
SPOT	1601	33	5	5	7306
SPOT	1602	33	5	6	31438
SPOT	1603	33	5	7	8442
SPOT	1604	33	6	1	6599
SPOT	1605	33	6	2	6599
SPOT	1606	33	6	3	7274
SPOT	1607	33	6	4	9494
SPOT	1608	33	6	5	6796
SPOT	1609	33	6	6	21184
SPOT	1610	33	6	7	7323
SPOT	1611	33	7	1	8820
SPOT	1612	33	7	2	8869
SPOT	1613	33	7	3	6697
SPOT	1614	33	7	4	7981
SPOT	1615	33	7	5	7405
SPOT	1616	33	7	6	12899
SPOT	1617	33	7	7	17966
SPOT	1618	34	1	1	6863
SPOT	1619	34	1	2	4049
SPOT	1620	34	1	3	6632
SPOT	1621	34	1	4	8227
SPOT	1622	34	1	5	8491
SPOT	1623	34	1	6	5776
SPOT	1624	34	1	7	7273
SPOT	1625	34	2	1	6122
SPOT	1626	34	2	2	7536
SPOT	1627	34	2	3	6138
SPOT	1628	34	2	4	6467
SPOT	1629	34	2	5	7405
SPOT	1630	34	2	6	7224
SPOT	1631	34	2	7	7422
SPOT	1632	34	3	1	6599
SPOT	1633	34	3	2	6056
SPOT	1634	34	3	3	6714
SPOT	1635	34	3	4	5348
SPOT	1636	34	3	5	6335
SPOT	1637	34	3	6	38627
SPOT	1638	34	3	7	7981
SPOT	1639	34	4	1	6928
SPOT	1640	34	4	2	7537
SPOT	1641	34	4	3	6961
SPOT	1642	34	4	4	5250
SPOT	1643	34	4	5	6945
SPOT	1644	34	4	6	8556
SPOT	1645	34	4	7	7273
SPOT	1646	34	5	1	7076
SPOT	1647	34	5	2	6763
SPOT	1648	34	5	3	7866
SPOT	1649	34	5	4	5612
SPOT	1650	34	5	5	7899
SPOT	1651	34	5	6	6582
SPOT	1652	34	5	7	6928
SPOT	1653	34	6	1	7635
SPOT	1654	34	6	2	7685
SPOT	1655	34	6	3	8129
SPOT	1656	34	6	4	4805
SPOT	1657	34	6	5	5826
SPOT	1658	34	6	6	9774
SPOT	1659	34	6	7	6023
SPOT	1660	34	7	1	6994
SPOT	1661	34	7	2	8162
SPOT	1662	34	7	3	9280
SPOT	1663	34	7	4	4954
SPOT	1664	34	7	5	9050
SPOT	1665	34	7	6	6582
SPOT	1666	34	7	7	6779
SPOT	1667	35	1	1	6928
SPOT	1668	35	1	2	5546
SPOT	1669	35	1	3	6780
SPOT	1670	35	1	4	7734
SPOT	1671	35	1	5	7043
SPOT	1672	35	1	6	9380
SPOT	1673	35	1	7	6682
SPOT	1674	35	2	1	6829
SPOT	1675	35	2	2	5925
SPOT	1676	35	2	3	5629
SPOT	1677	35	2	4	5925
SPOT	1678	35	2	5	6698
SPOT	1679	35	2	6	5349
SPOT	1680	35	2	7	9494
SPOT	1681	35	3	1	7487
SPOT	1682	35	3	2	8063
SPOT	1683	35	3	3	5578
SPOT	1684	35	3	4	7750
SPOT	1685	35	3	5	7389
SPOT	1686	35	3	6	10465
SPOT	1687	35	3	7	7224
SPOT	1688	35	4	1	8589
SPOT	1689	35	4	2	7142
SPOT	1690	35	4	3	8359
SPOT	1691	35	4	4	5957
SPOT	1692	35	4	5	9396
SPOT	1693	35	4	6	8704
SPOT	1694	35	4	7	7290
SPOT	1695	35	5	1	6599
SPOT	1696	35	5	2	8376
SPOT	1697	35	5	3	7158
SPOT	1698	35	5	4	7060
SPOT	1699	35	5	5	8079
SPOT	1700	35	5	6	5760
SPOT	1701	35	5	7	6056
SPOT	1702	35	6	1	7093
SPOT	1703	35	6	2	7174
SPOT	1704	35	6	3	7784
SPOT	1705	35	6	4	5447
SPOT	1706	35	6	5	5398
SPOT	1707	35	6	6	5908
SPOT	1708	35	6	7	8868
SPOT	1709	35	7	1	6369
SPOT	1710	35	7	2	8095
SPOT	1711	35	7	3	9017
SPOT	1712	35	7	4	8573
SPOT	1713	35	7	5	10053
SPOT	1714	35	7	6	9329
SPOT	1715	35	7	7	7225
SPOT	1716	36	1	1	9494
SPOT	1717	36	1	2	7684
SPOT	1718	36	1	3	6335
SPOT	1719	36	1	4	9741
SPOT	1720	36	1	5	9725
SPOT	1721	36	1	6	7388
SPOT	1722	36	1	7	5134
SPOT	1723	36	2	1	47019
SPOT	1724	36	2	2	6567
SPOT	1725	36	2	3	7355
SPOT	1726	36	2	4	6056
SPOT	1727	36	2	5	7537
SPOT	1728	36	2	6	6023
SPOT	1729	36	2	7	7109
SPOT	1730	36	3	1	5397
SPOT	1731	36	3	2	7372
SPOT	1732	36	3	3	5283
SPOT	1733	36	3	4	8639
SPOT	1734	36	3	5	6928
SPOT	1735	36	3	6	7274
SPOT	1736	36	3	7	7504
SPOT	1737	36	4	1	6681
SPOT	1738	36	4	2	7537
SPOT	1739	36	4	3	5908
SPOT	1740	36	4	4	7882
SPOT	1741	36	4	5	9511
SPOT	1742	36	4	6	6598
SPOT	1743	36	4	7	6549
SPOT	1744	36	5	1	7421
SPOT	1745	36	5	2	6582
SPOT	1746	36	5	3	8162
SPOT	1747	36	5	4	7274
SPOT	1748	36	5	5	23948
SPOT	1749	36	5	6	8474
SPOT	1750	36	5	7	11765
SPOT	1751	36	6	1	9741
SPOT	1752	36	6	2	12225
SPOT	1753	36	6	3	8457
SPOT	1754	36	6	4	6846
SPOT	1755	36	6	5	7405
SPOT	1756	36	6	6	7356
SPOT	1757	36	6	7	12291
SPOT	1758	36	7	1	19266
SPOT	1759	36	7	2	8342
SPOT	1760	36	7	3	8425
SPOT	1761	36	7	4	10481
SPOT	1762	36	7	5	13311
SPOT	1763	36	7	6	6319
SPOT	1764	36	7	7	6122
SPOT	1765	37	1	1	7685
SPOT	1766	37	1	2	11665
SPOT	1767	37	1	3	5316
SPOT	1768	37	1	4	5595
SPOT	1769	37	1	5	7717
SPOT	1770	37	1	6	7668
SPOT	1771	37	1	7	7866
SPOT	1772	37	2	1	7142
SPOT	1773	37	2	2	5678
SPOT	1774	37	2	3	5251
SPOT	1775	37	2	4	6911
SPOT	1776	37	2	5	9428
SPOT	1777	37	2	6	6993
SPOT	1778	37	2	7	4033
SPOT	1779	37	3	1	9034
SPOT	1780	37	3	2	4312
SPOT	1781	37	3	3	6631
SPOT	1782	37	3	4	5299
SPOT	1783	37	3	5	7322
SPOT	1784	37	3	6	6994
SPOT	1785	37	3	7	7290
SPOT	1786	37	4	1	14034
SPOT	1787	37	4	2	9148
SPOT	1788	37	4	3	6500
SPOT	1789	37	4	4	9790
SPOT	1790	37	4	5	4082
SPOT	1791	37	4	6	6780
SPOT	1792	37	4	7	5283
SPOT	1793	37	5	1	6237
SPOT	1794	37	5	2	8096
SPOT	1795	37	5	3	6681
SPOT	1796	37	5	4	7784
SPOT	1797	37	5	5	6122
SPOT	1798	37	5	6	6698
SPOT	1799	37	5	7	5793
SPOT	1800	37	6	1	10004
SPOT	1801	37	6	2	10054
SPOT	1802	37	6	3	9642
SPOT	1803	37	6	4	7685
SPOT	1804	37	6	5	8408
SPOT	1805	37	6	6	4641
SPOT	1806	37	6	7	10580
SPOT	1807	37	7	1	55059
SPOT	1808	37	7	2	31494
SPOT	1809	37	7	3	14808
SPOT	1810	37	7	4	9001
SPOT	1811	37	7	5	7339
SPOT	1812	37	7	6	6912
SPOT	1813	37	7	7	7307
SPOT	1814	38	1	1	7932
SPOT	1815	38	1	2	7964
SPOT	1816	38	1	3	4706
SPOT	1817	38	1	4	6829
SPOT	1818	38	1	5	9773
SPOT	1819	38	1	6	6599
SPOT	1820	38	1	7	8014
SPOT	1821	38	2	1	6056
SPOT	1822	38	2	2	6385
SPOT	1823	38	2	3	8589
SPOT	1824	38	2	4	4329
SPOT	1825	38	2	5	7010
SPOT	1826	38	2	6	5957
SPOT	1827	38	2	7	8409
SPOT	1828	38	3	1	8179
SPOT	1829	38	3	2	5053
SPOT	1830	38	3	3	9396
SPOT	1831	38	3	4	5908
SPOT	1832	38	3	5	7076
SPOT	1833	38	3	6	6796
SPOT	1834	38	3	7	7437
SPOT	1835	38	4	1	6846
SPOT	1836	38	4	2	6369
SPOT	1837	38	4	3	6846
SPOT	1838	38	4	4	6534
SPOT	1839	38	4	5	6648
SPOT	1840	38	4	6	5234
SPOT	1841	38	4	7	4970
SPOT	1842	38	5	1	7339
SPOT	1843	38	5	2	6583
SPOT	1844	38	5	3	5480
SPOT	1845	38	5	4	7504
SPOT	1846	38	5	5	7783
SPOT	1847	38	5	6	7553
SPOT	1848	38	5	7	8919
SPOT	1849	38	6	1	7586
SPOT	1850	38	6	2	9840
SPOT	1851	38	6	3	7784
SPOT	1852	38	6	4	6582
SPOT	1853	38	6	5	7865
SPOT	1854	38	6	6	5250
SPOT	1855	38	6	7	6336
SPOT	1856	38	7	1	23589
SPOT	1857	38	7	2	16568
SPOT	1858	38	7	3	8622
SPOT	1859	38	7	4	8326
SPOT	1860	38	7	5	18641
SPOT	1861	38	7	6	7849
SPOT	1862	38	7	7	7010
SPOT	1863	39	1	1	8228
SPOT	1864	39	1	2	7651
SPOT	1865	39	1	3	9543
SPOT	1866	39	1	4	9757
SPOT	1867	39	1	5	10530
SPOT	1868	39	1	6	5447
SPOT	1869	39	1	7	6090
SPOT	1870	39	2	1	6879
SPOT	1871	39	2	2	4247
SPOT	1872	39	2	3	7898
SPOT	1873	39	2	4	10909
SPOT	1874	39	2	5	11205
SPOT	1875	39	2	6	10432
SPOT	1876	39	2	7	7882
SPOT	1877	39	3	1	6813
SPOT	1878	39	3	2	6846
SPOT	1879	39	3	3	7602
SPOT	1880	39	3	4	9280
SPOT	1881	39	3	5	7981
SPOT	1882	39	3	6	8606
SPOT	1883	39	3	7	7504
SPOT	1884	39	4	1	7800
SPOT	1885	39	4	2	6187
SPOT	1886	39	4	3	7488
SPOT	1887	39	4	4	7108
SPOT	1888	39	4	5	8804
SPOT	1889	39	4	6	9527
SPOT	1890	39	4	7	6319
SPOT	1891	39	5	1	7948
SPOT	1892	39	5	2	5957
SPOT	1893	39	5	3	7668
SPOT	1894	39	5	4	8655
SPOT	1895	39	5	5	7208
SPOT	1896	39	5	6	7702
SPOT	1897	39	5	7	6813
SPOT	1898	39	6	1	6550
SPOT	1899	39	6	2	6352
SPOT	1900	39	6	3	5794
SPOT	1901	39	6	4	7997
SPOT	1902	39	6	5	8853
SPOT	1903	39	6	6	7224
SPOT	1904	39	6	7	8589
SPOT	1905	39	7	1	24382
SPOT	1906	39	7	2	6089
SPOT	1907	39	7	3	6007
SPOT	1908	39	7	4	7372
SPOT	1909	39	7	5	10054
SPOT	1910	39	7	6	8474
SPOT	1911	39	7	7	7701
SPOT	1912	40	1	1	5694
SPOT	1913	40	1	2	8474
SPOT	1914	40	1	3	7603
SPOT	1915	40	1	4	9083
SPOT	1916	40	1	5	29498
SPOT	1917	40	1	6	6550
SPOT	1918	40	1	7	7849
SPOT	1919	40	2	1	7717
SPOT	1920	40	2	2	11682
SPOT	1921	40	2	3	9823
SPOT	1922	40	2	4	9576
SPOT	1923	40	2	5	7981
SPOT	1924	40	2	6	6928
SPOT	1925	40	2	7	7487
SPOT	1926	40	3	1	8753
SPOT	1927	40	3	2	10119
SPOT	1928	40	3	3	6171
SPOT	1929	40	3	4	5727
SPOT	1930	40	3	5	8376
SPOT	1931	40	3	6	7603
SPOT	1932	40	3	7	7503
SPOT	1933	40	4	1	8754
SPOT	1934	40	4	2	30208
SPOT	1935	40	4	3	9511
SPOT	1936	40	4	4	6665
SPOT	1937	40	4	5	8129
SPOT	1938	40	4	6	9757
SPOT	1939	40	4	7	9889
SPOT	1940	40	5	1	9100
SPOT	1941	40	5	2	7306
SPOT	1942	40	5	3	9379
SPOT	1943	40	5	4	12636
SPOT	1944	40	5	5	7175
SPOT	1945	40	5	6	10284
SPOT	1946	40	5	7	6517
SPOT	1947	40	6	1	5826
SPOT	1948	40	6	2	6237
SPOT	1949	40	6	3	11682
SPOT	1950	40	6	4	8886
SPOT	1951	40	6	5	6138
SPOT	1952	40	6	6	7948
SPOT	1953	40	6	7	7816
SPOT	1954	40	7	1	8327
SPOT	1955	40	7	2	5958
SPOT	1956	40	7	3	6747
SPOT	1957	40	7	4	12406
SPOT	1958	40	7	5	6699
SPOT	1959	40	7	6	7060
SPOT	1960	40	7	7	8244
SPOT	1961	41	1	1	8228
SPOT	1962	41	1	2	9593
SPOT	1963	41	1	3	8424
SPOT	1964	41	1	4	7290
SPOT	1965	41	1	5	7043
SPOT	1966	41	1	6	6632
SPOT	1967	41	1	7	7520
SPOT	1968	41	2	1	8310
SPOT	1969	41	2	2	11238
SPOT	1970	41	2	3	6961
SPOT	1971	41	2	4	7339
SPOT	1972	41	2	5	7092
SPOT	1973	41	2	6	7093
SPOT	1974	41	2	7	6994
SPOT	1975	41	3	1	7076
SPOT	1976	41	3	2	6401
SPOT	1977	41	3	3	6484
SPOT	1978	41	3	4	9346
SPOT	1979	41	3	5	30376
SPOT	1980	41	3	6	7208
SPOT	1981	41	3	7	4559
SPOT	1982	41	4	1	7109
SPOT	1983	41	4	2	8161
SPOT	1984	41	4	3	6944
SPOT	1985	41	4	4	10646
SPOT	1986	41	4	5	7882
SPOT	1987	41	4	6	6402
SPOT	1988	41	4	7	5300
SPOT	1989	41	5	1	6369
SPOT	1990	41	5	2	7241
SPOT	1991	41	5	3	7323
SPOT	1992	41	5	4	14528
SPOT	1993	41	5	5	8046
[truncated: 359 more rows]

## Sheet: exp4C
Scanalyze quant kinase1 SAJA spot intensities
HEADER	SPOT	GRID	ROW	COL	CH1I
REMARK	SOFTWARE	ScanAlyze
REMARK	SOFTVERS	2.5
REMARK	CH1 IMAGE	SAJA4C
REMARK	DATE	2006-12-06
REMARK	TIME	1899-12-31 16:59:46
SPOT	1	1	1	1	6883
SPOT	2	1	1	2	8444
SPOT	3	1	1	3	6211
SPOT	4	1	1	4	6870
SPOT	5	1	1	5	3769
SPOT	6	1	1	6	6265
SPOT	7	1	1	7	6988
SPOT	8	1	2	1	5523
SPOT	9	1	2	2	4569
SPOT	10	1	2	3	4691
SPOT	11	1	2	4	7107
SPOT	12	1	2	5	6620
SPOT	13	1	2	6	6115
SPOT	14	1	2	7	7075
SPOT	15	1	3	1	5417
SPOT	16	1	3	2	6624
SPOT	17	1	3	3	6764
SPOT	18	1	3	4	6800
SPOT	19	1	3	5	7299
SPOT	20	1	3	6	6646
SPOT	21	1	3	7	6841
SPOT	22	1	4	1	5689
SPOT	23	1	4	2	9465
SPOT	24	1	4	3	6044
SPOT	25	1	4	4	6736
SPOT	26	1	4	5	6822
SPOT	27	1	4	6	7081
SPOT	28	1	4	7	5859
SPOT	29	1	5	1	5651
SPOT	30	1	5	2	6252
SPOT	31	1	5	3	4316
SPOT	32	1	5	4	5174
SPOT	33	1	5	5	5139
SPOT	34	1	5	6	8275
SPOT	35	1	5	7	6313
SPOT	36	1	6	1	9577
SPOT	37	1	6	2	8307
SPOT	38	1	6	3	5158
SPOT	39	1	6	4	5289
SPOT	40	1	6	5	5721
SPOT	41	1	6	6	11110
SPOT	42	1	6	7	6256
SPOT	43	1	7	1	8307
SPOT	44	1	7	2	6320
SPOT	45	1	7	3	6480
SPOT	46	1	7	4	6217
SPOT	47	1	7	5	6611
SPOT	48	1	7	6	6873
SPOT	49	1	7	7	7081
SPOT	50	2	1	1	6201
SPOT	51	2	1	2	7715
SPOT	52	2	1	3	6000
SPOT	53	2	1	4	5782
SPOT	54	2	1	5	6208
SPOT	55	2	1	6	7264
SPOT	56	2	1	7	5948
SPOT	57	2	2	1	6371
SPOT	58	2	2	2	4396
SPOT	59	2	2	3	6448
SPOT	60	2	2	4	6048
SPOT	61	2	2	5	5753
SPOT	62	2	2	6	4857
SPOT	63	2	2	7	7203
SPOT	64	2	3	1	4195
SPOT	65	2	3	2	4803
SPOT	66	2	3	3	6534
SPOT	67	2	3	4	7392
SPOT	68	2	3	5	8387
SPOT	69	2	3	6	7398
SPOT	70	2	3	7	6851
SPOT	71	2	4	1	6339
SPOT	72	2	4	2	5404
SPOT	73	2	4	3	6057
SPOT	74	2	4	4	3990
SPOT	75	2	4	5	6432
SPOT	76	2	4	6	5392
SPOT	77	2	4	7	7225
SPOT	78	2	5	1	7571
SPOT	79	2	5	2	8086
SPOT	80	2	5	3	6272
SPOT	81	2	5	4	5254
SPOT	82	2	5	5	7081
SPOT	83	2	5	6	7292
SPOT	84	2	5	7	5126
SPOT	85	2	6	1	6086
SPOT	86	2	6	2	7065
SPOT	87	2	6	3	5817
SPOT	88	2	6	4	6732
SPOT	89	2	6	5	5548
SPOT	90	2	6	6	6540
SPOT	91	2	6	7	7116
SPOT	92	2	7	1	6668
SPOT	93	2	7	2	5856
SPOT	94	2	7	3	5888
SPOT	95	2	7	4	6294
SPOT	96	2	7	5	5312
SPOT	97	2	7	6	6092
SPOT	98	2	7	7	5692
SPOT	99	3	1	1	8124
SPOT	100	3	1	2	7209
SPOT	101	3	1	3	7132
SPOT	102	3	1	4	6640
SPOT	103	3	1	5	7100
SPOT	104	3	1	6	5638
SPOT	105	3	1	7	4188
SPOT	106	3	2	1	7052
SPOT	107	3	2	2	5619
SPOT	108	3	2	3	5366
SPOT	109	3	2	4	6566
SPOT	110	3	2	5	5164
SPOT	111	3	2	6	5648
SPOT	112	3	2	7	6368
SPOT	113	3	3	1	6726
SPOT	114	3	3	2	5001
SPOT	115	3	3	3	6396
SPOT	116	3	3	4	5286
SPOT	117	3	3	5	5171
SPOT	118	3	3	6	4588
SPOT	119	3	3	7	5840
SPOT	120	3	4	1	6281
SPOT	121	3	4	2	6016
SPOT	122	3	4	3	5123
SPOT	123	3	4	4	5590
SPOT	124	3	4	5	7084
SPOT	125	3	4	6	6201
SPOT	126	3	4	7	5395
SPOT	127	3	5	1	6566
SPOT	128	3	5	2	4806
SPOT	129	3	5	3	8003
SPOT	130	3	5	4	6240
SPOT	131	3	5	5	7817
SPOT	132	3	5	6	25651
SPOT	133	3	5	7	5468
SPOT	134	3	6	1	6188
SPOT	135	3	6	2	7040
SPOT	136	3	6	3	4992
SPOT	137	3	6	4	8361
SPOT	138	3	6	5	5148
SPOT	139	3	6	6	6944
SPOT	140	3	6	7	8022
SPOT	141	3	7	1	7379
SPOT	142	3	7	2	6515
SPOT	143	3	7	3	5136
SPOT	144	3	7	4	6544
SPOT	145	3	7	5	5670
SPOT	146	3	7	6	8620
SPOT	147	3	7	7	7065
SPOT	148	4	1	1	19353
SPOT	149	4	1	2	7497
SPOT	150	4	1	3	5408
SPOT	151	4	1	4	6169
SPOT	152	4	1	5	6444
SPOT	153	4	1	6	8134
SPOT	154	4	1	7	7894
SPOT	155	4	2	1	7219
SPOT	156	4	2	2	5491
SPOT	157	4	2	3	6630
SPOT	158	4	2	4	5715
SPOT	159	4	2	5	6784
SPOT	160	4	2	6	5750
SPOT	161	4	2	7	5328
SPOT	162	4	3	1	3379
SPOT	163	4	3	2	6182
SPOT	164	4	3	3	6889
SPOT	165	4	3	4	6035
SPOT	166	4	3	5	4780
SPOT	167	4	3	6	3395
SPOT	168	4	3	7	4774
SPOT	169	4	4	1	5056
SPOT	170	4	4	2	4809
SPOT	171	4	4	3	5033
SPOT	172	4	4	4	6051
SPOT	173	4	4	5	4742
SPOT	174	4	4	6	5152
SPOT	175	4	4	7	5702
SPOT	176	4	5	1	6048
SPOT	177	4	5	2	8662
SPOT	178	4	5	3	6214
SPOT	179	4	5	4	5225
SPOT	180	4	5	5	6320
SPOT	181	4	5	6	5907
SPOT	182	4	5	7	5097
SPOT	183	4	6	1	7958
SPOT	184	4	6	2	6969
SPOT	185	4	6	3	6774
SPOT	186	4	6	4	4569
SPOT	187	4	6	5	7040
SPOT	188	4	6	6	5632
SPOT	189	4	6	7	4640
SPOT	190	4	7	1	20278
SPOT	191	4	7	2	5670
SPOT	192	4	7	3	7091
SPOT	193	4	7	4	5318
SPOT	194	4	7	5	6656
SPOT	195	4	7	6	8515
SPOT	196	4	7	7	9011
SPOT	197	5	1	1	8297
SPOT	198	5	1	2	11395
SPOT	199	5	1	3	8608
SPOT	200	5	1	4	7027
SPOT	201	5	1	5	7801
SPOT	202	5	1	6	5894
SPOT	203	5	1	7	8236
SPOT	204	5	2	1	6710
SPOT	205	5	2	2	9558
SPOT	206	5	2	3	9088
SPOT	207	5	2	4	12672
SPOT	208	5	2	5	9804
SPOT	209	5	2	6	13404
SPOT	210	5	2	7	9206
SPOT	211	5	3	1	6662
SPOT	212	5	3	2	8022
SPOT	213	5	3	3	6716
SPOT	214	5	3	4	10201
SPOT	215	5	3	5	8604
SPOT	216	5	3	6	8064
SPOT	217	5	3	7	9609
SPOT	218	5	4	1	8528
SPOT	219	5	4	2	7920
SPOT	220	5	4	3	7104
SPOT	221	5	4	4	7728
SPOT	222	5	4	5	7334
SPOT	223	5	4	6	8915
SPOT	224	5	4	7	12035
SPOT	225	5	5	1	7158
SPOT	226	5	5	2	6595
SPOT	227	5	5	3	7804
SPOT	228	5	5	4	6764
SPOT	229	5	5	5	8384
SPOT	230	5	5	6	8364
SPOT	231	5	5	7	10054
SPOT	232	5	6	1	8492
SPOT	233	5	6	2	8342
SPOT	234	5	6	3	7257
SPOT	235	5	6	4	5235
SPOT	236	5	6	5	5929
SPOT	237	5	6	6	9868
SPOT	238	5	6	7	11120
SPOT	239	5	7	1	13932
SPOT	240	5	7	2	10889
SPOT	241	5	7	3	8281
SPOT	242	5	7	4	5801
SPOT	243	5	7	5	7084
SPOT	244	5	7	6	5654
SPOT	245	5	7	7	8022
SPOT	246	6	1	1	6009
SPOT	247	6	1	2	6742
SPOT	248	6	1	3	6489
SPOT	249	6	1	4	6822
SPOT	250	6	1	5	8857
SPOT	251	6	1	6	5046
SPOT	252	6	1	7	4409
SPOT	253	6	2	1	7363
SPOT	254	6	2	2	7024
SPOT	255	6	2	3	4278
SPOT	256	6	2	4	4665
SPOT	257	6	2	5	4889
SPOT	258	6	2	6	6502
SPOT	259	6	2	7	5747
SPOT	260	6	3	1	9472
SPOT	261	6	3	2	6467
SPOT	262	6	3	3	4156
SPOT	263	6	3	4	6742
SPOT	264	6	3	5	6099
SPOT	265	6	3	6	7225
SPOT	266	6	3	7	7465
SPOT	267	6	4	1	29398
SPOT	268	6	4	2	5731
SPOT	269	6	4	3	7043
SPOT	270	6	4	4	4758
SPOT	271	6	4	5	7113
SPOT	272	6	4	6	6438
SPOT	273	6	4	7	4236
SPOT	274	6	5	1	8457
SPOT	275	6	5	2	8620
SPOT	276	6	5	3	4579
SPOT	277	6	5	4	6924
SPOT	278	6	5	5	5939
SPOT	279	6	5	6	7203
SPOT	280	6	5	7	6038
SPOT	281	6	6	1	7241
SPOT	282	6	6	2	7654
SPOT	283	6	6	3	6265
SPOT	284	6	6	4	12316
SPOT	285	6	6	5	6736
SPOT	286	6	6	6	6844
SPOT	287	6	6	7	7302
SPOT	288	6	7	1	15321
SPOT	289	6	7	2	7347
SPOT	290	6	7	3	8912
SPOT	291	6	7	4	6790
SPOT	292	6	7	5	9462
SPOT	293	6	7	6	12787
SPOT	294	6	7	7	6131
SPOT	295	7	1	1	7651
SPOT	296	7	1	2	5948
SPOT	297	7	1	3	5875
SPOT	298	7	1	4	6172
SPOT	299	7	1	5	5126
SPOT	300	7	1	6	5049
SPOT	301	7	1	7	6396
SPOT	302	7	2	1	4985
SPOT	303	7	2	2	5068
SPOT	304	7	2	3	4812
SPOT	305	7	2	4	5468
SPOT	306	7	2	5	4905
SPOT	307	7	2	6	5990
SPOT	308	7	2	7	6739
SPOT	309	7	3	1	10281
SPOT	310	7	3	2	5718
SPOT	311	7	3	3	4889
SPOT	312	7	3	4	4848
SPOT	313	7	3	5	5488
SPOT	314	7	3	6	7772
SPOT	315	7	3	7	5808
SPOT	316	7	4	1	8131
SPOT	317	7	4	2	6096
SPOT	318	7	4	3	5062
SPOT	319	7	4	4	7785
SPOT	320	7	4	5	5568
SPOT	321	7	4	6	6940
SPOT	322	7	4	7	8105
SPOT	323	7	5	1	6137
SPOT	324	7	5	2	9068
SPOT	325	7	5	3	5958
SPOT	326	7	5	4	7049
SPOT	327	7	5	5	8620
SPOT	328	7	5	6	9097
SPOT	329	7	5	7	10217
SPOT	330	7	6	1	16051
SPOT	331	7	6	2	7187
SPOT	332	7	6	3	6537
SPOT	333	7	6	4	5689
SPOT	334	7	6	5	7113
SPOT	335	7	6	6	6364
SPOT	336	7	6	7	19520
SPOT	337	7	7	1	15174
SPOT	338	7	7	2	6652
SPOT	339	7	7	3	6432
SPOT	340	7	7	4	5987
SPOT	341	7	7	5	5244
SPOT	342	7	7	6	5625
SPOT	343	7	7	7	6585
SPOT	344	8	1	1	7536
SPOT	345	8	1	2	5788
SPOT	346	8	1	3	7059
SPOT	347	8	1	4	6313
SPOT	348	8	1	5	21062
SPOT	349	8	1	6	6374
SPOT	350	8	1	7	6624
SPOT	351	8	2	1	5065
SPOT	352	8	2	2	4793
SPOT	353	8	2	3	7081
SPOT	354	8	2	4	6304
SPOT	355	8	2	5	8188
SPOT	356	8	2	6	5404
SPOT	357	8	2	7	7139
SPOT	358	8	3	1	7353
SPOT	359	8	3	2	5302
SPOT	360	8	3	3	6569
SPOT	361	8	3	4	5830
SPOT	362	8	3	5	5040
SPOT	363	8	3	6	5500
SPOT	364	8	3	7	5497
SPOT	365	8	4	1	4406
SPOT	366	8	4	2	12310
SPOT	367	8	4	3	5459
SPOT	368	8	4	4	6848
SPOT	369	8	4	5	7846
SPOT	370	8	4	6	4640
SPOT	371	8	4	7	5401
SPOT	372	8	5	1	7353
SPOT	373	8	5	2	7795
SPOT	374	8	5	3	4025
SPOT	375	8	5	4	6099
SPOT	376	8	5	5	7798
SPOT	377	8	5	6	7513
SPOT	378	8	5	7	5049
SPOT	379	8	6	1	6339
SPOT	380	8	6	2	5606
SPOT	381	8	6	3	8899
SPOT	382	8	6	4	4156
SPOT	383	8	6	5	6131
SPOT	384	8	6	6	7260
SPOT	385	8	6	7	12764
SPOT	386	8	7	1	6064
SPOT	387	8	7	2	4422
SPOT	388	8	7	3	6009
SPOT	389	8	7	4	6121
SPOT	390	8	7	5	8710
SPOT	391	8	7	6	5702
SPOT	392	8	7	7	7964
SPOT	393	9	1	1	9884
SPOT	394	9	1	2	41347
SPOT	395	9	1	3	9856
SPOT	396	9	1	4	5660
SPOT	397	9	1	5	6899
SPOT	398	9	1	6	7059
SPOT	399	9	1	7	5968
SPOT	400	9	2	1	8425
SPOT	401	9	2	2	8835
SPOT	402	9	2	3	7392
SPOT	403	9	2	4	6848
SPOT	404	9	2	5	7740
SPOT	405	9	2	6	6265
SPOT	406	9	2	7	6307
SPOT	407	9	3	1	7619
SPOT	408	9	3	2	5452
SPOT	409	9	3	3	6012
SPOT	410	9	3	4	7881
SPOT	411	9	3	5	6924
SPOT	412	9	3	6	6336
SPOT	413	9	3	7	5651
SPOT	414	9	4	1	7772
SPOT	415	9	4	2	7728
SPOT	416	9	4	3	6432
SPOT	417	9	4	4	8169
SPOT	418	9	4	5	6105
SPOT	419	9	4	6	8467
SPOT	420	9	4	7	5916
SPOT	421	9	5	1	7033
SPOT	422	9	5	2	8998
SPOT	423	9	5	3	7174
SPOT	424	9	5	4	6755
SPOT	425	9	5	5	7728
SPOT	426	9	5	6	27587
SPOT	427	9	5	7	7728
SPOT	428	9	6	1	5491
SPOT	429	9	6	2	10460
SPOT	430	9	6	3	9478
SPOT	431	9	6	4	6566
SPOT	432	9	6	5	5968
SPOT	433	9	6	6	14044
SPOT	434	9	6	7	5132
SPOT	435	9	7	1	6508
SPOT	436	9	7	2	6723
SPOT	437	9	7	3	9603
SPOT	438	9	7	4	10886
SPOT	439	9	7	5	9824
SPOT	440	9	7	6	18153
SPOT	441	9	7	7	16368
SPOT	442	10	1	1	7043
SPOT	443	10	1	2	6697
SPOT	444	10	1	3	7145
SPOT	445	10	1	4	7728
SPOT	446	10	1	5	5756
SPOT	447	10	1	6	7459
SPOT	448	10	1	7	5427
SPOT	449	10	2	1	4838
SPOT	450	10	2	2	6985
SPOT	451	10	2	3	6492
SPOT	452	10	2	4	8889
SPOT	453	10	2	5	6070
SPOT	454	10	2	6	6083
SPOT	455	10	2	7	6828
SPOT	456	10	3	1	7334
SPOT	457	10	3	2	6656
SPOT	458	10	3	3	6208
SPOT	459	10	3	4	6048
SPOT	460	10	3	5	7542
SPOT	461	10	3	6	9382
SPOT	462	10	3	7	6944
SPOT	463	10	4	1	8105
SPOT	464	10	4	2	4956
SPOT	465	10	4	3	6019
SPOT	466	10	4	4	7292
SPOT	467	10	4	5	4704
SPOT	468	10	4	6	6099
SPOT	469	10	4	7	7801
SPOT	470	10	5	1	4435
SPOT	471	10	5	2	4057
SPOT	472	10	5	3	6982
SPOT	473	10	5	4	6179
SPOT	474	10	5	5	7027
SPOT	475	10	5	6	5734
SPOT	476	10	5	7	4534
SPOT	477	10	6	1	7001
SPOT	478	10	6	2	13555
SPOT	479	10	6	3	8272
SPOT	480	10	6	4	9276
SPOT	481	10	6	5	6889
SPOT	482	10	6	6	5436
SPOT	483	10	6	7	5830
SPOT	484	10	7	1	7168
SPOT	485	10	7	2	8198
SPOT	486	10	7	3	11004
SPOT	487	10	7	4	6665
SPOT	488	10	7	5	5379
SPOT	489	10	7	6	6227
SPOT	490	10	7	7	6998
SPOT	491	11	1	1	5836
SPOT	492	11	1	2	6572
SPOT	493	11	1	3	5612
SPOT	494	11	1	4	4595
SPOT	495	11	1	5	7260
SPOT	496	11	1	6	6537
SPOT	497	11	1	7	6384
SPOT	498	11	2	1	5129
SPOT	499	11	2	2	6390
SPOT	500	11	2	3	5257
SPOT	501	11	2	4	6009
SPOT	502	11	2	5	5059
SPOT	503	11	2	6	6435
SPOT	504	11	2	7	8211
SPOT	505	11	3	1	7078
SPOT	506	11	3	2	7104
SPOT	507	11	3	3	5068
SPOT	508	11	3	4	5564
SPOT	509	11	3	5	7273
SPOT	510	11	3	6	9785
SPOT	511	11	3	7	6332
SPOT	512	11	4	1	6896
SPOT	513	11	4	2	6179
SPOT	514	11	4	3	4729
SPOT	515	11	4	4	5977
SPOT	516	11	4	5	5635
SPOT	517	11	4	6	6508
SPOT	518	11	4	7	5433
SPOT	519	11	5	1	6396
SPOT	520	11	5	2	6304
SPOT	521	11	5	3	3942
SPOT	522	11	5	4	5491
SPOT	523	11	5	5	6403
SPOT	524	11	5	6	4812
SPOT	525	11	5	7	6227
SPOT	526	11	6	1	5779
SPOT	527	11	6	2	5699
SPOT	528	11	6	3	6137
SPOT	529	11	6	4	4966
SPOT	530	11	6	5	6131
SPOT	531	11	6	6	6204
SPOT	532	11	6	7	6528
SPOT	533	11	7	1	5571
SPOT	534	11	7	2	9612
SPOT	535	11	7	3	4083
SPOT	536	11	7	4	4678
SPOT	537	11	7	5	7984
SPOT	538	11	7	6	6742
SPOT	539	11	7	7	6080
SPOT	540	12	1	1	6662
SPOT	541	12	1	2	6950
SPOT	542	12	1	3	5638
SPOT	543	12	1	4	4908
SPOT	544	12	1	5	15046
SPOT	545	12	1	6	5920
SPOT	546	12	1	7	6444
SPOT	547	12	2	1	6870
SPOT	548	12	2	2	5622
SPOT	549	12	2	3	5657
SPOT	550	12	2	4	5350
SPOT	551	12	2	5	5916
SPOT	552	12	2	6	5545
SPOT	553	12	2	7	5337
SPOT	554	12	3	1	5788
SPOT	555	12	3	2	6531
SPOT	556	12	3	3	5052
SPOT	557	12	3	4	7203
SPOT	558	12	3	5	6876
SPOT	559	12	3	6	5936
SPOT	560	12	3	7	5024
SPOT	561	12	4	1	7219
SPOT	562	12	4	2	4441
SPOT	563	12	4	3	4700
SPOT	564	12	4	4	5084
SPOT	565	12	4	5	7104
SPOT	566	12	4	6	6355
SPOT	567	12	4	7	6166
SPOT	568	12	5	1	4835
SPOT	569	12	5	2	7558
SPOT	570	12	5	3	5852
SPOT	571	12	5	4	7580
SPOT	572	12	5	5	39072
SPOT	573	12	5	6	7017
SPOT	574	12	5	7	11084
SPOT	575	12	6	1	6345
SPOT	576	12	6	2	10105
SPOT	577	12	6	3	12131
SPOT	578	12	6	4	6640
SPOT	579	12	6	5	5331
SPOT	580	12	6	6	6758
SPOT	581	12	6	7	9289
SPOT	582	12	7	1	16540
SPOT	583	12	7	2	8873
SPOT	584	12	7	3	4963
SPOT	585	12	7	4	4912
SPOT	586	12	7	5	14256
SPOT	587	12	7	6	8249
SPOT	588	12	7	7	6240
SPOT	589	13	1	1	5548
SPOT	590	13	1	2	7043
SPOT	591	13	1	3	8115
SPOT	592	13	1	4	7280
SPOT	593	13	1	5	7632
SPOT	594	13	1	6	7542
SPOT	595	13	1	7	8544
SPOT	596	13	2	1	6102
SPOT	597	13	2	2	5542
SPOT	598	13	2	3	5184
SPOT	599	13	2	4	7472
SPOT	600	13	2	5	6313
SPOT	601	13	2	6	6614
SPOT	602	13	2	7	6982
SPOT	603	13	3	1	4499
SPOT	604	13	3	2	6464
SPOT	605	13	3	3	6614
SPOT	606	13	3	4	5548
SPOT	607	13	3	5	9436
SPOT	608	13	3	6	6112
SPOT	609	13	3	7	7689
SPOT	610	13	4	1	6214
SPOT	611	13	4	2	5436
SPOT	612	13	4	3	7203
SPOT	613	13	4	4	7584
SPOT	614	13	4	5	7689
SPOT	615	13	4	6	8355
SPOT	616	13	4	7	7497
SPOT	617	13	5	1	5907
SPOT	618	13	5	2	7616
SPOT	619	13	5	3	6998
SPOT	620	13	5	4	10995
SPOT	621	13	5	5	7251
SPOT	622	13	5	6	10275
SPOT	623	13	5	7	8214
SPOT	624	13	6	1	5731
SPOT	625	13	6	2	8070
SPOT	626	13	6	3	7577
SPOT	627	13	6	4	7830
SPOT	628	13	6	5	9398
SPOT	629	13	6	6	9436
SPOT	630	13	6	7	8102
SPOT	631	13	7	1	38451
SPOT	632	13	7	2	26844
SPOT	633	13	7	3	12844
SPOT	634	13	7	4	9014
SPOT	635	13	7	5	9958
SPOT	636	13	7	6	9996
SPOT	637	13	7	7	8528
SPOT	638	14	1	1	7574
SPOT	639	14	1	2	11977
SPOT	640	14	1	3	8400
SPOT	641	14	1	4	7094
SPOT	642	14	1	5	6918
SPOT	643	14	1	6	8220
SPOT	644	14	1	7	7209
SPOT	645	14	2	1	5808
SPOT	646	14	2	2	8460
SPOT	647	14	2	3	7126
SPOT	648	14	2	4	11289
SPOT	649	14	2	5	7932
SPOT	650	14	2	6	6604
SPOT	651	14	2	7	6617
SPOT	652	14	3	1	7136
SPOT	653	14	3	2	6332
SPOT	654	14	3	3	7542
SPOT	655	14	3	4	8470
SPOT	656	14	3	5	7209
SPOT	657	14	3	6	7222
SPOT	658	14	3	7	7452
SPOT	659	14	4	1	7705
SPOT	660	14	4	2	5440
SPOT	661	14	4	3	5561
SPOT	662	14	4	4	5267
SPOT	663	14	4	5	6041
SPOT	664	14	4	6	7478
SPOT	665	14	4	7	6044
SPOT	666	14	5	1	8009
SPOT	667	14	5	2	8224
SPOT	668	14	5	3	5734
SPOT	669	14	5	4	7094
SPOT	670	14	5	5	7961
SPOT	671	14	5	6	6982
SPOT	672	14	5	7	5657
SPOT	673	14	6	1	7475
SPOT	674	14	6	2	10969
SPOT	675	14	6	3	6214
SPOT	676	14	6	4	8265
SPOT	677	14	6	5	8422
SPOT	678	14	6	6	5107
SPOT	679	14	6	7	5923
SPOT	680	14	7	1	21356
SPOT	681	14	7	2	20579
SPOT	682	14	7	3	14576
SPOT	683	14	7	4	12163
SPOT	684	14	7	5	33811
SPOT	685	14	7	6	9862
SPOT	686	14	7	7	5872
SPOT	687	15	1	1	6761
SPOT	688	15	1	2	7907
SPOT	689	15	1	3	7561
SPOT	690	15	1	4	4713
SPOT	691	15	1	5	4752
SPOT	692	15	1	6	5558
SPOT	693	15	1	7	6992
SPOT	694	15	2	1	5084
SPOT	695	15	2	2	6512
SPOT	696	15	2	3	5520
SPOT	697	15	2	4	6009
SPOT	698	15	2	5	8041
SPOT	699	15	2	6	6332
SPOT	700	15	2	7	7081
SPOT	701	15	3	1	7110
SPOT	702	15	3	2	5209
SPOT	703	15	3	3	4755
SPOT	704	15	3	4	6336
SPOT	705	15	3	5	5404
SPOT	706	15	3	6	4428
SPOT	707	15	3	7	6214
SPOT	708	15	4	1	7027
SPOT	709	15	4	2	5769
SPOT	710	15	4	3	5481
SPOT	711	15	4	4	6905
SPOT	712	15	4	5	10537
SPOT	713	15	4	6	4988
SPOT	714	15	4	7	5868
SPOT	715	15	5	1	5862
SPOT	716	15	5	2	6822
SPOT	717	15	5	3	6361
SPOT	718	15	5	4	6732
SPOT	719	15	5	5	8147
SPOT	720	15	5	6	6332
SPOT	721	15	5	7	5862
SPOT	722	15	6	1	7523
SPOT	723	15	6	2	7056
SPOT	724	15	6	3	4569
SPOT	725	15	6	4	6979
SPOT	726	15	6	5	6521
SPOT	727	15	6	6	4601
SPOT	728	15	6	7	6860
SPOT	729	15	7	1	24704
SPOT	730	15	7	2	8000
SPOT	731	15	7	3	8464
SPOT	732	15	7	4	8672
SPOT	733	15	7	5	7971
SPOT	734	15	7	6	7417
SPOT	735	15	7	7	5523
SPOT	736	16	1	1	5296
SPOT	737	16	1	2	6297
SPOT	738	16	1	3	8435
SPOT	739	16	1	4	5667
SPOT	740	16	1	5	28521
SPOT	741	16	1	6	8211
SPOT	742	16	1	7	7395
SPOT	743	16	2	1	7216
SPOT	744	16	2	2	6256
SPOT	745	16	2	3	7852
SPOT	746	16	2	4	5164
SPOT	747	16	2	5	5891
SPOT	748	16	2	6	4243
SPOT	749	16	2	7	4352
SPOT	750	16	3	1	32947
SPOT	751	16	3	2	8217
SPOT	752	16	3	3	7296
SPOT	753	16	3	4	6364
SPOT	754	16	3	5	6835
SPOT	755	16	3	6	4771
SPOT	756	16	3	7	5267
SPOT	757	16	4	1	13929
SPOT	758	16	4	2	29744
SPOT	759	16	4	3	5446
SPOT	760	16	4	4	6339
SPOT	761	16	4	5	5433
SPOT	762	16	4	6	4172
SPOT	763	16	4	7	4028
SPOT	764	16	5	1	6716
SPOT	765	16	5	2	7424
SPOT	766	16	5	3	6611
SPOT	767	16	5	4	14256
SPOT	768	16	5	5	8342
SPOT	769	16	5	6	4819
SPOT	770	16	5	7	4211
SPOT	771	16	6	1	6364
SPOT	772	16	6	2	6016
SPOT	773	16	6	3	6809
SPOT	774	16	6	4	5180
SPOT	775	16	6	5	4595
SPOT	776	16	6	6	6272
SPOT	777	16	6	7	6345
SPOT	778	16	7	1	4860
SPOT	779	16	7	2	5123
SPOT	780	16	7	3	6057
SPOT	781	16	7	4	9651
SPOT	782	16	7	5	4768
SPOT	783	16	7	6	5868
SPOT	784	16	7	7	5811
SPOT	785	17	1	1	7219
SPOT	786	17	1	2	7923
SPOT	787	17	1	3	9043
SPOT	788	17	1	4	8134
SPOT	789	17	1	5	10240
SPOT	790	17	1	6	6707
SPOT	791	17	1	7	7532
SPOT	792	17	2	1	3264
SPOT	793	17	2	2	8547
SPOT	794	17	2	3	8496
SPOT	795	17	2	4	9116
SPOT	796	17	2	5	8582
SPOT	797	17	2	6	7366
SPOT	798	17	2	7	7996
SPOT	799	17	3	1	4297
SPOT	800	17	3	2	7856
SPOT	801	17	3	3	6576
SPOT	802	17	3	4	10796
SPOT	803	17	3	5	29424
SPOT	804	17	3	6	8892
SPOT	805	17	3	7	7926
SPOT	806	17	4	1	5552
SPOT	807	17	4	2	8185
SPOT	808	17	4	3	7779
SPOT	809	17	4	4	7574
SPOT	810	17	4	5	9552
SPOT	811	17	4	6	7881
SPOT	812	17	4	7	7404
SPOT	813	17	5	1	6134
SPOT	814	17	5	2	6598
SPOT	815	17	5	3	7635
SPOT	816	17	5	4	16816
SPOT	817	17	5	5	7561
SPOT	818	17	5	6	7011
SPOT	819	17	5	7	7939
SPOT	820	17	6	1	5958
SPOT	821	17	6	2	7027
SPOT	822	17	6	3	7683
SPOT	823	17	6	4	7440
SPOT	824	17	6	5	8134
SPOT	825	17	6	6	8406
SPOT	826	17	6	7	7158
SPOT	827	17	7	1	26998
SPOT	828	17	7	2	16803
SPOT	829	17	7	3	6716
SPOT	830	17	7	4	7046
SPOT	831	17	7	5	7894
SPOT	832	17	7	6	8918
SPOT	833	17	7	7	12329
SPOT	834	18	1	1	8707
SPOT	835	18	1	2	7846
SPOT	836	18	1	3	6953
SPOT	837	18	1	4	8873
SPOT	838	18	1	5	9344
SPOT	839	18	1	6	6633
SPOT	840	18	1	7	7273
SPOT	841	18	2	1	7200
SPOT	842	18	2	2	7609
SPOT	843	18	2	3	8224
SPOT	844	18	2	4	7948
SPOT	845	18	2	5	8444
SPOT	846	18	2	6	7990
SPOT	847	18	2	7	6080
SPOT	848	18	3	1	6528
SPOT	849	18	3	2	7142
SPOT	850	18	3	3	6649
SPOT	851	18	3	4	9254
SPOT	852	18	3	5	8323
SPOT	853	18	3	6	7507
SPOT	854	18	3	7	7504
SPOT	855	18	4	1	6361
SPOT	856	18	4	2	7302
SPOT	857	18	4	3	8704
SPOT	858	18	4	4	7318
SPOT	859	18	4	5	8035
SPOT	860	18	4	6	5830
SPOT	861	18	4	7	5078
SPOT	862	18	5	1	11475
SPOT	863	18	5	2	7369
SPOT	864	18	5	3	9689
SPOT	865	18	5	4	7350
SPOT	866	18	5	5	6992
SPOT	867	18	5	6	4460
SPOT	868	18	5	7	7619
SPOT	869	18	6	1	6688
SPOT	870	18	6	2	9289
SPOT	871	18	6	3	8889
SPOT	872	18	6	4	7414
SPOT	873	18	6	5	5827
SPOT	874	18	6	6	7891
SPOT	875	18	6	7	4563
SPOT	876	18	7	1	10265
SPOT	877	18	7	2	8070
SPOT	878	18	7	3	13769
SPOT	879	18	7	4	6291
SPOT	880	18	7	5	6304
SPOT	881	18	7	6	6003
SPOT	882	18	7	7	7638
SPOT	883	19	1	1	7180
SPOT	884	19	1	2	5040
SPOT	885	19	1	3	6588
SPOT	886	19	1	4	4860
SPOT	887	19	1	5	7683
SPOT	888	19	1	6	6188
SPOT	889	19	1	7	4214
SPOT	890	19	2	1	7350
SPOT	891	19	2	2	7532
SPOT	892	19	2	3	6419
SPOT	893	19	2	4	7388
SPOT	894	19	2	5	5504
SPOT	895	19	2	6	9014
SPOT	896	19	2	7	6889
SPOT	897	19	3	1	5564
SPOT	898	19	3	2	13344
SPOT	899	19	3	3	5120
SPOT	900	19	3	4	6921
SPOT	901	19	3	5	5308
SPOT	902	19	3	6	5926
SPOT	903	19	3	7	5552
SPOT	904	19	4	1	5776
SPOT	905	19	4	2	6470
SPOT	906	19	4	3	5680
SPOT	907	19	4	4	5139
SPOT	908	19	4	5	5974
SPOT	909	19	4	6	4771
SPOT	910	19	4	7	6265
SPOT	911	19	5	1	7708
SPOT	912	19	5	2	6006
SPOT	913	19	5	3	5955
SPOT	914	19	5	4	7075
SPOT	915	19	5	5	6969
SPOT	916	19	5	6	6739
SPOT	917	19	5	7	6588
SPOT	918	19	6	1	5977
SPOT	919	19	6	2	7411
SPOT	920	19	6	3	4841
SPOT	921	19	6	4	6160
SPOT	922	19	6	5	6051
SPOT	923	19	6	6	6739
SPOT	924	19	6	7	6902
SPOT	925	19	7	1	8537
SPOT	926	19	7	2	14944
SPOT	927	19	7	3	5472
SPOT	928	19	7	4	5091
SPOT	929	19	7	5	6579
SPOT	930	19	7	6	5366
SPOT	931	19	7	7	5891
SPOT	932	20	1	1	5139
SPOT	933	20	1	2	4240
SPOT	934	20	1	3	4928
SPOT	935	20	1	4	5280
SPOT	936	20	1	5	7811
SPOT	937	20	1	6	4560
SPOT	938	20	1	7	4630
SPOT	939	20	2	1	8454
SPOT	940	20	2	2	7340
SPOT	941	20	2	3	6864
SPOT	942	20	2	4	6108
SPOT	943	20	2	5	7651
SPOT	944	20	2	6	4739
SPOT	945	20	2	7	4560
SPOT	946	20	3	1	9856
SPOT	947	20	3	2	5312
SPOT	948	20	3	3	5705
SPOT	949	20	3	4	6281
SPOT	950	20	3	5	4553
SPOT	951	20	3	6	5734
SPOT	952	20	3	7	5676
SPOT	953	20	4	1	5200
SPOT	954	20	4	2	4329
SPOT	955	20	4	3	5875
SPOT	956	20	4	4	6502
SPOT	957	20	4	5	3136
SPOT	958	20	4	6	5465
SPOT	959	20	4	7	5622
SPOT	960	20	5	1	4553
SPOT	961	20	5	2	6883
SPOT	962	20	5	3	4928
SPOT	963	20	5	4	4998
SPOT	964	20	5	5	6006
SPOT	965	20	5	6	3561
SPOT	966	20	5	7	4982
SPOT	967	20	6	1	5667
SPOT	968	20	6	2	5964
SPOT	969	20	6	3	7926
SPOT	970	20	6	4	5385
SPOT	971	20	6	5	6745
SPOT	972	20	6	6	5244
SPOT	973	20	6	7	4332
SPOT	974	20	7	1	13139
SPOT	975	20	7	2	5411
SPOT	976	20	7	3	7718
SPOT	977	20	7	4	9203
SPOT	978	20	7	5	5526
SPOT	979	20	7	6	4563
SPOT	980	20	7	7	6249
SPOT	981	21	1	1	8972
SPOT	982	21	1	2	10208
SPOT	983	21	1	3	8956
SPOT	984	21	1	4	4790
SPOT	985	21	1	5	8643
SPOT	986	21	1	6	8790
SPOT	987	21	1	7	8022
SPOT	988	21	2	1	27155
SPOT	989	21	2	2	8713
SPOT	990	21	2	3	8035
SPOT	991	21	2	4	5705
SPOT	992	21	2	5	8531
SPOT	993	21	2	6	7673
SPOT	994	21	2	7	6400
SPOT	995	21	3	1	7171
SPOT	996	21	3	2	8796
SPOT	997	21	3	3	7814
SPOT	998	21	3	4	7788
SPOT	999	21	3	5	7401
SPOT	1000	21	3	6	6038
SPOT	1001	21	3	7	5504
SPOT	1002	21	4	1	6332
SPOT	1003	21	4	2	5833
SPOT	1004	21	4	3	6448
SPOT	1005	21	4	4	12249
SPOT	1006	21	4	5	7369
SPOT	1007	21	4	6	5776
SPOT	1008	21	4	7	5782
SPOT	1009	21	5	1	6876
SPOT	1010	21	5	2	7606
SPOT	1011	21	5	3	7875
SPOT	1012	21	5	4	7120
SPOT	1013	21	5	5	6518
SPOT	1014	21	5	6	7667
SPOT	1015	21	5	7	6617
SPOT	1016	21	6	1	5168
SPOT	1017	21	6	2	7974
SPOT	1018	21	6	3	7923
SPOT	1019	21	6	4	8083
SPOT	1020	21	6	5	6256
SPOT	1021	21	6	6	7968
SPOT	1022	21	6	7	10032
SPOT	1023	21	7	1	7654
SPOT	1024	21	7	2	15916
SPOT	1025	21	7	3	4412
SPOT	1026	21	7	4	7628
SPOT	1027	21	7	5	6016
SPOT	1028	21	7	6	21347
SPOT	1029	21	7	7	53360
SPOT	1030	22	1	1	7251
SPOT	1031	22	1	2	8476
SPOT	1032	22	1	3	7203
SPOT	1033	22	1	4	5686
SPOT	1034	22	1	5	6089
SPOT	1035	22	1	6	5836
SPOT	1036	22	1	7	6502
SPOT	1037	22	2	1	7520
SPOT	1038	22	2	2	7385
SPOT	1039	22	2	3	5523
SPOT	1040	22	2	4	5731
SPOT	1041	22	2	5	4579
SPOT	1042	22	2	6	5449
SPOT	1043	22	2	7	5011
SPOT	1044	22	3	1	5404
SPOT	1045	22	3	2	24748
SPOT	1046	22	3	3	6268
SPOT	1047	22	3	4	6992
SPOT	1048	22	3	5	4950
SPOT	1049	22	3	6	4246
SPOT	1050	22	3	7	5270
SPOT	1051	22	4	1	6720
SPOT	1052	22	4	2	6422
SPOT	1053	22	4	3	6790
SPOT	1054	22	4	4	4035
SPOT	1055	22	4	5	5494
SPOT	1056	22	4	6	5200
SPOT	1057	22	4	7	6646
SPOT	1058	22	5	1	7670
SPOT	1059	22	5	2	4089
SPOT	1060	22	5	3	6320
SPOT	1061	22	5	4	4566
SPOT	1062	22	5	5	7628
SPOT	1063	22	5	6	6009
SPOT	1064	22	5	7	4716
SPOT	1065	22	6	1	10704
SPOT	1066	22	6	2	5779
SPOT	1067	22	6	3	6627
SPOT	1068	22	6	4	4348
SPOT	1069	22	6	5	10835
SPOT	1070	22	6	6	6080
SPOT	1071	22	6	7	5244
SPOT	1072	22	7	1	11856
SPOT	1073	22	7	2	6380
SPOT	1074	22	7	3	5785
SPOT	1075	22	7	4	6860
SPOT	1076	22	7	5	6451
SPOT	1077	22	7	6	6006
SPOT	1078	22	7	7	6953
SPOT	1079	23	1	1	3804
SPOT	1080	23	1	2	5120
SPOT	1081	23	1	3	4588
SPOT	1082	23	1	4	6790
SPOT	1083	23	1	5	6921
SPOT	1084	23	1	6	5900
SPOT	1085	23	1	7	6870
SPOT	1086	23	2	1	5043
SPOT	1087	23	2	2	7161
SPOT	1088	23	2	3	6083
SPOT	1089	23	2	4	6582
SPOT	1090	23	2	5	4361
SPOT	1091	23	2	6	5968
SPOT	1092	23	2	7	4665
SPOT	1093	23	3	1	3817
SPOT	1094	23	3	2	4828
SPOT	1095	23	3	3	6326
SPOT	1096	23	3	4	10428
SPOT	1097	23	3	5	4281
SPOT	1098	23	3	6	6112
SPOT	1099	23	3	7	8624
SPOT	1100	23	4	1	4979
SPOT	1101	23	4	2	4944
SPOT	1102	23	4	3	3606
SPOT	1103	23	4	4	4345
SPOT	1104	23	4	5	5817
SPOT	1105	23	4	6	9513
SPOT	1106	23	4	7	6115
SPOT	1107	23	5	1	7369
SPOT	1108	23	5	2	3484
SPOT	1109	23	5	3	5644
SPOT	1110	23	5	4	5948
SPOT	1111	23	5	5	7152
SPOT	1112	23	5	6	5920
SPOT	1113	23	5	7	5827
SPOT	1114	23	6	1	6841
SPOT	1115	23	6	2	5472
SPOT	1116	23	6	3	8121
SPOT	1117	23	6	4	5347
SPOT	1118	23	6	5	5001
SPOT	1119	23	6	6	5443
SPOT	1120	23	6	7	6019
SPOT	1121	23	7	1	57555
SPOT	1122	23	7	2	8576
SPOT	1123	23	7	3	8435
SPOT	1124	23	7	4	5913
SPOT	1125	23	7	5	4713
SPOT	1126	23	7	6	5619
SPOT	1127	23	7	7	6876
SPOT	1128	24	1	1	5164
SPOT	1129	24	1	2	6675
SPOT	1130	24	1	3	5910
SPOT	1131	24	1	4	5929
SPOT	1132	24	1	5	6944
SPOT	1133	24	1	6	5382
SPOT	1134	24	1	7	4960
SPOT	1135	24	2	1	5939
SPOT	1136	24	2	2	5660
SPOT	1137	24	2	3	6220
SPOT	1138	24	2	4	4649
SPOT	1139	24	2	5	6579
SPOT	1140	24	2	6	5526
SPOT	1141	24	2	7	5337
SPOT	1142	24	3	1	5804
SPOT	1143	24	3	2	5446
SPOT	1144	24	3	3	4409
SPOT	1145	24	3	4	4460
SPOT	1146	24	3	5	5286
SPOT	1147	24	3	6	4147
SPOT	1148	24	3	7	4771
SPOT	1149	24	4	1	7689
SPOT	1150	24	4	2	5721
SPOT	1151	24	4	3	5542
SPOT	1152	24	4	4	5040
SPOT	1153	24	4	5	3660
SPOT	1154	24	4	6	5888
SPOT	1155	24	4	7	5398
SPOT	1156	24	5	1	6259
SPOT	1157	24	5	2	6377
SPOT	1158	24	5	3	4672
SPOT	1159	24	5	4	3830
SPOT	1160	24	5	5	4390
SPOT	1161	24	5	6	5436
SPOT	1162	24	5	7	5552
SPOT	1163	24	6	1	5340
SPOT	1164	24	6	2	4988
SPOT	1165	24	6	3	8342
SPOT	1166	24	6	4	8281
SPOT	1167	24	6	5	5721
SPOT	1168	24	6	6	7740
SPOT	1169	24	6	7	6288
SPOT	1170	24	7	1	5939
SPOT	1171	24	7	2	7900
SPOT	1172	24	7	3	4979
SPOT	1173	24	7	4	7228
SPOT	1174	24	7	5	10764
SPOT	1175	24	7	6	4793
SPOT	1176	24	7	7	3648
SPOT	1177	25	1	1	6169
SPOT	1178	25	1	2	9808
SPOT	1179	25	1	3	7638
SPOT	1180	25	1	4	6332
SPOT	1181	25	1	5	6892
SPOT	1182	25	1	6	5664
SPOT	1183	25	1	7	6156
SPOT	1184	25	2	1	5484
SPOT	1185	25	2	2	7171
SPOT	1186	25	2	3	6329
SPOT	1187	25	2	4	7318
SPOT	1188	25	2	5	5804
SPOT	1189	25	2	6	6112
SPOT	1190	25	2	7	6201
SPOT	1191	25	3	1	6051
SPOT	1192	25	3	2	5872
SPOT	1193	25	3	3	6508
SPOT	1194	25	3	4	6659
SPOT	1195	25	3	5	9017
SPOT	1196	25	3	6	6851
SPOT	1197	25	3	7	4899
SPOT	1198	25	4	1	4547
SPOT	1199	25	4	2	6684
SPOT	1200	25	4	3	6758
SPOT	1201	25	4	4	7232
SPOT	1202	25	4	5	6096
SPOT	1203	25	4	6	5971
SPOT	1204	25	4	7	6905
SPOT	1205	25	5	1	6662
SPOT	1206	25	5	2	5849
SPOT	1207	25	5	3	7993
SPOT	1208	25	5	4	5219
SPOT	1209	25	5	5	7750
SPOT	1210	25	5	6	7964
SPOT	1211	25	5	7	7270
SPOT	1212	25	6	1	7404
SPOT	1213	25	6	2	9142
SPOT	1214	25	6	3	6124
SPOT	1215	25	6	4	6809
SPOT	1216	25	6	5	5123
SPOT	1217	25	6	6	8320
SPOT	1218	25	6	7	3980
SPOT	1219	25	7	1	5120
SPOT	1220	25	7	2	7577
SPOT	1221	25	7	3	7817
SPOT	1222	25	7	4	5116
SPOT	1223	25	7	5	4880
SPOT	1224	25	7	6	5286
SPOT	1225	25	7	7	6348
SPOT	1226	26	1	1	7628
SPOT	1227	26	1	2	6560
SPOT	1228	26	1	3	2604
SPOT	1229	26	1	4	7356
SPOT	1230	26	1	5	5782
SPOT	1231	26	1	6	5548
SPOT	1232	26	1	7	4816
SPOT	1233	26	2	1	5152
SPOT	1234	26	2	2	4112
SPOT	1235	26	2	3	5836
SPOT	1236	26	2	4	5347
SPOT	1237	26	2	5	5545
SPOT	1238	26	2	6	5056
SPOT	1239	26	2	7	5411
SPOT	1240	26	3	1	5049
SPOT	1241	26	3	2	3923
SPOT	1242	26	3	3	4297
SPOT	1243	26	3	4	5366
SPOT	1244	26	3	5	6515
SPOT	1245	26	3	6	5795
SPOT	1246	26	3	7	4547
SPOT	1247	26	4	1	5529
SPOT	1248	26	4	2	4617
SPOT	1249	26	4	3	5379
SPOT	1250	26	4	4	7024
SPOT	1251	26	4	5	6787
SPOT	1252	26	4	6	5996
SPOT	1253	26	4	7	8102
SPOT	1254	26	5	1	5814
SPOT	1255	26	5	2	3084
SPOT	1256	26	5	3	4496
SPOT	1257	26	5	4	5254
SPOT	1258	26	5	5	4883
SPOT	1259	26	5	6	6828
SPOT	1260	26	5	7	6576
SPOT	1261	26	6	1	8604
SPOT	1262	26	6	2	5001
SPOT	1263	26	6	3	3881
SPOT	1264	26	6	4	5123
SPOT	1265	26	6	5	5411
SPOT	1266	26	6	6	5420
SPOT	1267	26	6	7	4566
SPOT	1268	26	7	1	8553
SPOT	1269	26	7	2	7081
SPOT	1270	26	7	3	5529
SPOT	1271	26	7	4	7651
SPOT	1272	26	7	5	4569
SPOT	1273	26	7	6	4099
SPOT	1274	26	7	7	4908
SPOT	1275	27	1	1	10163
SPOT	1276	27	1	2	6595
SPOT	1277	27	1	3	6156
SPOT	1278	27	1	4	6313
SPOT	1279	27	1	5	7276
SPOT	1280	27	1	6	5948
SPOT	1281	27	1	7	5241
SPOT	1282	27	2	1	5804
SPOT	1283	27	2	2	6675
SPOT	1284	27	2	3	6211
SPOT	1285	27	2	4	6649
SPOT	1286	27	2	5	6812
SPOT	1287	27	2	6	5100
SPOT	1288	27	2	7	5571
SPOT	1289	27	3	1	4809
SPOT	1290	27	3	2	6707
SPOT	1291	27	3	3	5552
SPOT	1292	27	3	4	5296
SPOT	1293	27	3	5	5561
SPOT	1294	27	3	6	3667
SPOT	1295	27	3	7	6854
SPOT	1296	27	4	1	6284
SPOT	1297	27	4	2	5312
SPOT	1298	27	4	3	4195
SPOT	1299	27	4	4	6460
SPOT	1300	27	4	5	4211
SPOT	1301	27	4	6	6112
SPOT	1302	27	4	7	4214
SPOT	1303	27	5	1	6374
SPOT	1304	27	5	2	6089
SPOT	1305	27	5	3	5920
SPOT	1306	27	5	4	5788
SPOT	1307	27	5	5	5020
SPOT	1308	27	5	6	22643
SPOT	1309	27	5	7	6576
SPOT	1310	27	6	1	6195
SPOT	1311	27	6	2	4617
SPOT	1312	27	6	3	5190
SPOT	1313	27	6	4	4745
SPOT	1314	27	6	5	7523
SPOT	1315	27	6	6	6470
SPOT	1316	27	6	7	6649
SPOT	1317	27	7	1	6502
SPOT	1318	27	7	2	6265
SPOT	1319	27	7	3	6201
SPOT	1320	27	7	4	4291
SPOT	1321	27	7	5	6841
SPOT	1322	27	7	6	7315
SPOT	1323	27	7	7	4828
SPOT	1324	28	1	1	17040
SPOT	1325	28	1	2	7046
SPOT	1326	28	1	3	5379
SPOT	1327	28	1	4	5011
SPOT	1328	28	1	5	18700
SPOT	1329	28	1	6	5904
SPOT	1330	28	1	7	3721
SPOT	1331	28	2	1	5318
SPOT	1332	28	2	2	4310
SPOT	1333	28	2	3	5001
SPOT	1334	28	2	4	5827
SPOT	1335	28	2	5	6508
SPOT	1336	28	2	6	5491
SPOT	1337	28	2	7	7686
SPOT	1338	28	3	1	5731
SPOT	1339	28	3	2	4915
SPOT	1340	28	3	3	5827
SPOT	1341	28	3	4	5417
SPOT	1342	28	3	5	5203
SPOT	1343	28	3	6	4256
SPOT	1344	28	3	7	5852
SPOT	1345	28	4	1	4899
SPOT	1346	28	4	2	4838
SPOT	1347	28	4	3	5996
SPOT	1348	28	4	4	5827
SPOT	1349	28	4	5	6774
SPOT	1350	28	4	6	5622
SPOT	1351	28	4	7	5849
SPOT	1352	28	5	1	5731
SPOT	1353	28	5	2	5590
SPOT	1354	28	5	3	4848
SPOT	1355	28	5	4	5590
SPOT	1356	28	5	5	5376
SPOT	1357	28	5	6	5712
SPOT	1358	28	5	7	6195
SPOT	1359	28	6	1	7049
SPOT	1360	28	6	2	5494
SPOT	1361	28	6	3	8003
SPOT	1362	28	6	4	6438
SPOT	1363	28	6	5	6944
SPOT	1364	28	6	6	6387
SPOT	1365	28	6	7	6304
SPOT	1366	28	7	1	17942
SPOT	1367	28	7	2	6016
SPOT	1368	28	7	3	5939
SPOT	1369	28	7	4	5756
SPOT	1370	28	7	5	5360
SPOT	1371	28	7	6	6224
SPOT	1372	28	7	7	8185
SPOT	1373	29	1	1	7356
SPOT	1374	29	1	2	9472
SPOT	1375	29	1	3	7558
SPOT	1376	29	1	4	6451
SPOT	1377	29	1	5	5852
SPOT	1378	29	1	6	5504
SPOT	1379	29	1	7	8220
SPOT	1380	29	2	1	7100
SPOT	1381	29	2	2	6617
SPOT	1382	29	2	3	5395
SPOT	1383	29	2	4	11350
SPOT	1384	29	2	5	4163
SPOT	1385	29	2	6	9772
SPOT	1386	29	2	7	7510
SPOT	1387	29	3	1	4608
SPOT	1388	29	3	2	5609
SPOT	1389	29	3	3	7193
SPOT	1390	29	3	4	4128
SPOT	1391	29	3	5	6480
SPOT	1392	29	3	6	4828
SPOT	1393	29	3	7	3648
SPOT	1394	29	4	1	6150
SPOT	1395	29	4	2	8006
SPOT	1396	29	4	3	6220
SPOT	1397	29	4	4	5196
SPOT	1398	29	4	5	6268
SPOT	1399	29	4	6	7753
SPOT	1400	29	4	7	5219
SPOT	1401	29	5	1	7107
SPOT	1402	29	5	2	7075
SPOT	1403	29	5	3	7558
SPOT	1404	29	5	4	6662
SPOT	1405	29	5	5	5929
SPOT	1406	29	5	6	6195
SPOT	1407	29	5	7	9337
SPOT	1408	29	6	1	5833
SPOT	1409	29	6	2	6438
SPOT	1410	29	6	3	7228
SPOT	1411	29	6	4	5913
SPOT	1412	29	6	5	6720
SPOT	1413	29	6	6	5081
SPOT	1414	29	6	7	8179
SPOT	1415	29	7	1	14220
SPOT	1416	29	7	2	8243
SPOT	1417	29	7	3	5552
SPOT	1418	29	7	4	5344
SPOT	1419	29	7	5	5491
SPOT	1420	29	7	6	7321
SPOT	1421	29	7	7	9280
SPOT	1422	30	1	1	4598
SPOT	1423	30	1	2	4387
SPOT	1424	30	1	3	5254
SPOT	1425	30	1	4	6278
SPOT	1426	30	1	5	4105
SPOT	1427	30	1	6	5862
SPOT	1428	30	1	7	4550
SPOT	1429	30	2	1	5545
SPOT	1430	30	2	2	5737
SPOT	1431	30	2	3	5449
SPOT	1432	30	2	4	4691
SPOT	1433	30	2	5	4560
SPOT	1434	30	2	6	6736
SPOT	1435	30	2	7	5177
SPOT	1436	30	3	1	7731
SPOT	1437	30	3	2	5571
SPOT	1438	30	3	3	6438
SPOT	1439	30	3	4	6492
SPOT	1440	30	3	5	4310
SPOT	1441	30	3	6	4252
SPOT	1442	30	3	7	4688
SPOT	1443	30	4	1	6432
SPOT	1444	30	4	2	5548
SPOT	1445	30	4	3	4979
SPOT	1446	30	4	4	5945
SPOT	1447	30	4	5	3734
SPOT	1448	30	4	6	5116
SPOT	1449	30	4	7	5161
SPOT	1450	30	5	1	8796
SPOT	1451	30	5	2	5900
SPOT	1452	30	5	3	8300
SPOT	1453	30	5	4	8332
SPOT	1454	30	5	5	6105
SPOT	1455	30	5	6	7872
SPOT	1456	30	5	7	8195
SPOT	1457	30	6	1	4556
SPOT	1458	30	6	2	8761
SPOT	1459	30	6	3	7187
SPOT	1460	30	6	4	9529
SPOT	1461	30	6	5	7283
SPOT	1462	30	6	6	6352
SPOT	1463	30	6	7	8380
SPOT	1464	30	7	1	12675
SPOT	1465	30	7	2	7430
SPOT	1466	30	7	3	6556
SPOT	1467	30	7	4	7276
SPOT	1468	30	7	5	7523
SPOT	1469	30	7	6	10384
SPOT	1470	30	7	7	5667
SPOT	1471	31	1	1	5369
SPOT	1472	31	1	2	3257
SPOT	1473	31	1	3	3808
SPOT	1474	31	1	4	4368
SPOT	1475	31	1	5	7084
SPOT	1476	31	1	6	4902
SPOT	1477	31	1	7	5619
SPOT	1478	31	2	1	3776
SPOT	1479	31	2	2	5577
SPOT	1480	31	2	3	4096
SPOT	1481	31	2	4	6051
SPOT	1482	31	2	5	5369
SPOT	1483	31	2	6	4134
SPOT	1484	31	2	7	7248
SPOT	1485	31	3	1	8051
SPOT	1486	31	3	2	7529
SPOT	1487	31	3	3	4777
SPOT	1488	31	3	4	4771
SPOT	1489	31	3	5	4947
SPOT	1490	31	3	6	8886
SPOT	1491	31	3	7	7526
SPOT	1492	31	4	1	7132
SPOT	1493	31	4	2	5840
SPOT	1494	31	4	3	5382
SPOT	1495	31	4	4	7689
SPOT	1496	31	4	5	7174
SPOT	1497	31	4	6	6496
SPOT	1498	31	4	7	6323
SPOT	1499	31	5	1	10275
SPOT	1500	31	5	2	9340
SPOT	1501	31	5	3	5830
SPOT	1502	31	5	4	8537
SPOT	1503	31	5	5	7737
SPOT	1504	31	5	6	12291
SPOT	1505	31	5	7	8390
SPOT	1506	31	6	1	12729
SPOT	1507	31	6	2	7670
SPOT	1508	31	6	3	6566
SPOT	1509	31	6	4	5961
SPOT	1510	31	6	5	5488
SPOT	1511	31	6	6	7737
SPOT	1512	31	6	7	14822
SPOT	1513	31	7	1	17772
SPOT	1514	31	7	2	7014
SPOT	1515	31	7	3	6233
SPOT	1516	31	7	4	6003
SPOT	1517	31	7	5	5891
SPOT	1518	31	7	6	6768
SPOT	1519	31	7	7	8054
SPOT	1520	32	1	1	6278
SPOT	1521	32	1	2	7267
SPOT	1522	32	1	3	5126
SPOT	1523	32	1	4	5881
SPOT	1524	32	1	5	9875
SPOT	1525	32	1	6	5788
SPOT	1526	32	1	7	5104
SPOT	1527	32	2	1	6825
SPOT	1528	32	2	2	6681
SPOT	1529	32	2	3	8038
SPOT	1530	32	2	4	6355
SPOT	1531	32	2	5	6316
SPOT	1532	32	2	6	5033
SPOT	1533	32	2	7	5302
SPOT	1534	32	3	1	7523
SPOT	1535	32	3	2	9561
SPOT	1536	32	3	3	5488
SPOT	1537	32	3	4	6924
SPOT	1538	32	3	5	4582
SPOT	1539	32	3	6	5728
SPOT	1540	32	3	7	6188
SPOT	1541	32	4	1	5193
SPOT	1542	32	4	2	12022
SPOT	1543	32	4	3	6710
SPOT	1544	32	4	4	8019
SPOT	1545	32	4	5	6870
SPOT	1546	32	4	6	7385
SPOT	1547	32	4	7	4275
SPOT	1548	32	5	1	4329
SPOT	1549	32	5	2	6076
SPOT	1550	32	5	3	5465
SPOT	1551	32	5	4	5878
SPOT	1552	32	5	5	4700
SPOT	1553	32	5	6	5414
SPOT	1554	32	5	7	5958
SPOT	1555	32	6	1	5644
SPOT	1556	32	6	2	3603
SPOT	1557	32	6	3	7228
SPOT	1558	32	6	4	6502
SPOT	1559	32	6	5	6928
SPOT	1560	32	6	6	7996
SPOT	1561	32	6	7	14358
SPOT	1562	32	7	1	6643
SPOT	1563	32	7	2	4860
SPOT	1564	32	7	3	5072
SPOT	1565	32	7	4	6310
SPOT	1566	32	7	5	7904
SPOT	1567	32	7	6	5750
SPOT	1568	32	7	7	6128
SPOT	1569	33	1	1	7168
SPOT	1570	33	1	2	24691
SPOT	1571	33	1	3	7705
SPOT	1572	33	1	4	4963
SPOT	1573	33	1	5	4233
SPOT	1574	33	1	6	5683
SPOT	1575	33	1	7	6777
SPOT	1576	33	2	1	7305
SPOT	1577	33	2	2	8179
SPOT	1578	33	2	3	8592
SPOT	1579	33	2	4	5209
SPOT	1580	33	2	5	4364
SPOT	1581	33	2	6	5868
SPOT	1582	33	2	7	5148
SPOT	1583	33	3	1	5843
SPOT	1584	33	3	2	6611
SPOT	1585	33	3	3	5808
SPOT	1586	33	3	4	5446
SPOT	1587	33	3	5	5110
SPOT	1588	33	3	6	5116
SPOT	1589	33	3	7	3449
SPOT	1590	33	4	1	5603
SPOT	1591	33	4	2	6921
SPOT	1592	33	4	3	6915
SPOT	1593	33	4	4	7123
SPOT	1594	33	4	5	6960
SPOT	1595	33	4	6	7408
SPOT	1596	33	4	7	5948
SPOT	1597	33	5	1	7788
SPOT	1598	33	5	2	8294
SPOT	1599	33	5	3	6614
SPOT	1600	33	5	4	5494
SPOT	1601	33	5	5	6659
SPOT	1602	33	5	6	20105
SPOT	1603	33	5	7	6227
SPOT	1604	33	6	1	8016
SPOT	1605	33	6	2	8672
SPOT	1606	33	6	3	5651
SPOT	1607	33	6	4	5068
SPOT	1608	33	6	5	5404
SPOT	1609	33	6	6	20230
SPOT	1610	33	6	7	7776
SPOT	1611	33	7	1	7577
SPOT	1612	33	7	2	5907
SPOT	1613	33	7	3	9382
SPOT	1614	33	7	4	4812
SPOT	1615	33	7	5	5379
SPOT	1616	33	7	6	15427
SPOT	1617	33	7	7	8496
SPOT	1618	34	1	1	7292
SPOT	1619	34	1	2	5907
SPOT	1620	34	1	3	4918
SPOT	1621	34	1	4	7897
SPOT	1622	34	1	5	6444
SPOT	1623	34	1	6	7126
SPOT	1624	34	1	7	7068
SPOT	1625	34	2	1	4451
SPOT	1626	34	2	2	5180
SPOT	1627	34	2	3	7299
SPOT	1628	34	2	4	6851
SPOT	1629	34	2	5	6336
SPOT	1630	34	2	6	7545
SPOT	1631	34	2	7	6604
SPOT	1632	34	3	1	7475
SPOT	1633	34	3	2	4995
SPOT	1634	34	3	3	6217
SPOT	1635	34	3	4	6886
SPOT	1636	34	3	5	6224
SPOT	1637	34	3	6	8096
SPOT	1638	34	3	7	7238
SPOT	1639	34	4	1	7225
SPOT	1640	34	4	2	7209
SPOT	1641	34	4	3	5641
SPOT	1642	34	4	4	6832
SPOT	1643	34	4	5	8412
SPOT	1644	34	4	6	6534
SPOT	1645	34	4	7	6902
SPOT	1646	34	5	1	6819
SPOT	1647	34	5	2	6518
SPOT	1648	34	5	3	4518
SPOT	1649	34	5	4	6595
SPOT	1650	34	5	5	5686
SPOT	1651	34	5	6	5462
SPOT	1652	34	5	7	4873
SPOT	1653	34	6	1	7929
SPOT	1654	34	6	2	7673
SPOT	1655	34	6	3	7939
SPOT	1656	34	6	4	5798
SPOT	1657	34	6	5	6128
SPOT	1658	34	6	6	5529
SPOT	1659	34	6	7	5654
SPOT	1660	34	7	1	4780
SPOT	1661	34	7	2	7532
SPOT	1662	34	7	3	8227
SPOT	1663	34	7	4	6467
SPOT	1664	34	7	5	7670
SPOT	1665	34	7	6	4806
SPOT	1666	34	7	7	6374
SPOT	1667	35	1	1	8313
SPOT	1668	35	1	2	4028
SPOT	1669	35	1	3	5827
SPOT	1670	35	1	4	4633
SPOT	1671	35	1	5	5801
SPOT	1672	35	1	6	5776
SPOT	1673	35	1	7	6099
SPOT	1674	35	2	1	6028
SPOT	1675	35	2	2	6313
SPOT	1676	35	2	3	5590
SPOT	1677	35	2	4	6732
SPOT	1678	35	2	5	6896
SPOT	1679	35	2	6	5811
SPOT	1680	35	2	7	7408
SPOT	1681	35	3	1	7593
SPOT	1682	35	3	2	6921
SPOT	1683	35	3	3	6147
SPOT	1684	35	3	4	5846
SPOT	1685	35	3	5	7056
SPOT	1686	35	3	6	7177
SPOT	1687	35	3	7	4416
SPOT	1688	35	4	1	7190
SPOT	1689	35	4	2	6659
SPOT	1690	35	4	3	5564
SPOT	1691	35	4	4	7120
SPOT	1692	35	4	5	5792
SPOT	1693	35	4	6	5648
SPOT	1694	35	4	7	4972
SPOT	1695	35	5	1	3920
SPOT	1696	35	5	2	7641
SPOT	1697	35	5	3	4265
SPOT	1698	35	5	4	5744
SPOT	1699	35	5	5	6252
SPOT	1700	35	5	6	3964
SPOT	1701	35	5	7	5596
SPOT	1702	35	6	1	7059
SPOT	1703	35	6	2	5808
SPOT	1704	35	6	3	5600
SPOT	1705	35	6	4	5276
SPOT	1706	35	6	5	6579
SPOT	1707	35	6	6	5577
SPOT	1708	35	6	7	5424
SPOT	1709	35	7	1	6217
SPOT	1710	35	7	2	6204
SPOT	1711	35	7	3	5091
SPOT	1712	35	7	4	5555
SPOT	1713	35	7	5	6406
SPOT	1714	35	7	6	5126
SPOT	1715	35	7	7	7600
SPOT	1716	36	1	1	5801
SPOT	1717	36	1	2	5123
SPOT	1718	36	1	3	5555
SPOT	1719	36	1	4	4636
SPOT	1720	36	1	5	5600
SPOT	1721	36	1	6	3891
SPOT	1722	36	1	7	5859
SPOT	1723	36	2	1	5168
SPOT	1724	36	2	2	5504
SPOT	1725	36	2	3	8342
SPOT	1726	36	2	4	9123
SPOT	1727	36	2	5	6934
SPOT	1728	36	2	6	5123
SPOT	1729	36	2	7	5011
SPOT	1730	36	3	1	4668
SPOT	1731	36	3	2	6310
SPOT	1732	36	3	3	7158
SPOT	1733	36	3	4	56336
SPOT	1734	36	3	5	27683
SPOT	1735	36	3	6	4147
SPOT	1736	36	3	7	5401
SPOT	1737	36	4	1	5491
SPOT	1738	36	4	2	4582
SPOT	1739	36	4	3	5888
SPOT	1740	36	4	4	12809
SPOT	1741	36	4	5	10240
SPOT	1742	36	4	6	5251
SPOT	1743	36	4	7	5043
SPOT	1744	36	5	1	6633
SPOT	1745	36	5	2	4816
SPOT	1746	36	5	3	4505
SPOT	1747	36	5	4	4864
SPOT	1748	36	5	5	32832
SPOT	1749	36	5	6	4867
SPOT	1750	36	5	7	6185
SPOT	1751	36	6	1	4886
SPOT	1752	36	6	2	9897
SPOT	1753	36	6	3	11513
SPOT	1754	36	6	4	6739
SPOT	1755	36	6	5	6544
SPOT	1756	36	6	6	5923
SPOT	1757	36	6	7	15465
SPOT	1758	36	7	1	14723
SPOT	1759	36	7	2	6169
SPOT	1760	36	7	3	4588
SPOT	1761	36	7	4	7049
SPOT	1762	36	7	5	9932
SPOT	1763	36	7	6	4624
SPOT	1764	36	7	7	5680
SPOT	1765	37	1	1	5020
SPOT	1766	37	1	2	7635
SPOT	1767	37	1	3	10137
SPOT	1768	37	1	4	6364
SPOT	1769	37	1	5	5862
SPOT	1770	37	1	6	7139
SPOT	1771	37	1	7	3657
SPOT	1772	37	2	1	7244
SPOT	1773	37	2	2	5830
SPOT	1774	37	2	3	6198
SPOT	1775	37	2	4	6976
SPOT	1776	37	2	5	6764
SPOT	1777	37	2	6	5811
SPOT	1778	37	2	7	7091
SPOT	1779	37	3	1	5436
SPOT	1780	37	3	2	5961
SPOT	1781	37	3	3	8259
SPOT	1782	37	3	4	46739
SPOT	1783	37	3	5	8761
SPOT	1784	37	3	6	4838
SPOT	1785	37	3	7	6521
SPOT	1786	37	4	1	7696
SPOT	1787	37	4	2	6137
SPOT	1788	37	4	3	6348
SPOT	1789	37	4	4	8976
SPOT	1790	37	4	5	6560
SPOT	1791	37	4	6	7424
SPOT	1792	37	4	7	7532
SPOT	1793	37	5	1	6537
SPOT	1794	37	5	2	10780
SPOT	1795	37	5	3	8723
SPOT	1796	37	5	4	5756
SPOT	1797	37	5	5	6854
SPOT	1798	37	5	6	7171
SPOT	1799	37	5	7	6979
SPOT	1800	37	6	1	10128
SPOT	1801	37	6	2	8771
SPOT	1802	37	6	3	8480
SPOT	1803	37	6	4	6108
SPOT	1804	37	6	5	4531
SPOT	1805	37	6	6	4409
SPOT	1806	37	6	7	4374
SPOT	1807	37	7	1	28070
SPOT	1808	37	7	2	20025
SPOT	1809	37	7	3	11724
SPOT	1810	37	7	4	6864
SPOT	1811	37	7	5	6694
SPOT	1812	37	7	6	5801
SPOT	1813	37	7	7	6163
SPOT	1814	38	1	1	7328
SPOT	1815	38	1	2	12956
SPOT	1816	38	1	3	9107
SPOT	1817	38	1	4	7107
SPOT	1818	38	1	5	8857
SPOT	1819	38	1	6	6211
SPOT	1820	38	1	7	6412
SPOT	1821	38	2	1	5212
SPOT	1822	38	2	2	6940
SPOT	1823	38	2	3	5529
SPOT	1824	38	2	4	5193
SPOT	1825	38	2	5	6329
SPOT	1826	38	2	6	8108
SPOT	1827	38	2	7	6704
SPOT	1828	38	3	1	7920
SPOT	1829	38	3	2	5948
SPOT	1830	38	3	3	8422
SPOT	1831	38	3	4	6326
SPOT	1832	38	3	5	4902
SPOT	1833	38	3	6	8070
SPOT	1834	38	3	7	6972
SPOT	1835	38	4	1	7177
SPOT	1836	38	4	2	6057
SPOT	1837	38	4	3	5382
SPOT	1838	38	4	4	6332
SPOT	1839	38	4	5	6387
SPOT	1840	38	4	6	8992
SPOT	1841	38	4	7	5705
SPOT	1842	38	5	1	6851
SPOT	1843	38	5	2	8604
SPOT	1844	38	5	3	7075
SPOT	1845	38	5	4	7545
SPOT	1846	38	5	5	6012
SPOT	1847	38	5	6	6192
SPOT	1848	38	5	7	6208
SPOT	1849	38	6	1	6451
SPOT	1850	38	6	2	8067
SPOT	1851	38	6	3	5635
SPOT	1852	38	6	4	7792
SPOT	1853	38	6	5	5401
SPOT	1854	38	6	6	6032
SPOT	1855	38	6	7	6793
SPOT	1856	38	7	1	18582
SPOT	1857	38	7	2	12208
SPOT	1858	38	7	3	7251
SPOT	1859	38	7	4	12092
SPOT	1860	38	7	5	18569
SPOT	1861	38	7	6	6825
SPOT	1862	38	7	7	5990
SPOT	1863	39	1	1	7334
SPOT	1864	39	1	2	6409
SPOT	1865	39	1	3	5980
SPOT	1866	39	1	4	5158
SPOT	1867	39	1	5	4396
SPOT	1868	39	1	6	4534
SPOT	1869	39	1	7	5625
SPOT	1870	39	2	1	6070
SPOT	1871	39	2	2	8211
SPOT	1872	39	2	3	7692
SPOT	1873	39	2	4	4617
SPOT	1874	39	2	5	6502
SPOT	1875	39	2	6	5065
SPOT	1876	39	2	7	4921
SPOT	1877	39	3	1	6073
SPOT	1878	39	3	2	5174
SPOT	1879	39	3	3	3555
SPOT	1880	39	3	4	6873
SPOT	1881	39	3	5	5596
SPOT	1882	39	3	6	4099
SPOT	1883	39	3	7	5139
SPOT	1884	39	4	1	5788
SPOT	1885	39	4	2	6329
SPOT	1886	39	4	3	5286
SPOT	1887	39	4	4	3660
SPOT	1888	39	4	5	5404
SPOT	1889	39	4	6	4380
SPOT	1890	39	4	7	4041
SPOT	1891	39	5	1	7910
SPOT	1892	39	5	2	5936
SPOT	1893	39	5	3	6134
SPOT	1894	39	5	4	5065
SPOT	1895	39	5	5	7964
SPOT	1896	39	5	6	6489
SPOT	1897	39	5	7	4611
SPOT	1898	39	6	1	5184
SPOT	1899	39	6	2	5897
SPOT	1900	39	6	3	5600
SPOT	1901	39	6	4	7190
SPOT	1902	39	6	5	4985
SPOT	1903	39	6	6	5008
SPOT	1904	39	6	7	6556
SPOT	1905	39	7	1	14227
SPOT	1906	39	7	2	6505
SPOT	1907	39	7	3	7235
SPOT	1908	39	7	4	7900
SPOT	1909	39	7	5	7488
SPOT	1910	39	7	6	6505
SPOT	1911	39	7	7	4572
SPOT	1912	40	1	1	6969
SPOT	1913	40	1	2	5699
SPOT	1914	40	1	3	8316
SPOT	1915	40	1	4	6486
SPOT	1916	40	1	5	31897
SPOT	1917	40	1	6	7862
SPOT	1918	40	1	7	5785
SPOT	1919	40	2	1	4784
SPOT	1920	40	2	2	9894
SPOT	1921	40	2	3	6976
SPOT	1922	40	2	4	5836
SPOT	1923	40	2	5	8227
SPOT	1924	40	2	6	6368
SPOT	1925	40	2	7	4944
SPOT	1926	40	3	1	3814
SPOT	1927	40	3	2	6726
SPOT	1928	40	3	3	6108
SPOT	1929	40	3	4	5987
SPOT	1930	40	3	5	6979
SPOT	1931	40	3	6	5836
SPOT	1932	40	3	7	6380
SPOT	1933	40	4	1	4899
SPOT	1934	40	4	2	29254
SPOT	1935	40	4	3	5270
SPOT	1936	40	4	4	7635
SPOT	1937	40	4	5	5340
SPOT	1938	40	4	6	7104
SPOT	1939	40	4	7	5497
SPOT	1940	40	5	1	3731
SPOT	1941	40	5	2	6492
SPOT	1942	40	5	3	5801
SPOT	1943	40	5	4	13936
SPOT	1944	40	5	5	6086
SPOT	1945	40	5	6	6793
SPOT	1946	40	5	7	8291
SPOT	1947	40	6	1	4918
SPOT	1948	40	6	2	3721
SPOT	1949	40	6	3	8796
SPOT	1950	40	6	4	6096
SPOT	1951	40	6	5	6313
SPOT	1952	40	6	6	5068
SPOT	1953	40	6	7	6416
SPOT	1954	40	7	1	4318
SPOT	1955	40	7	2	5355
SPOT	1956	40	7	3	5551
SPOT	1957	40	7	4	12773
SPOT	1958	40	7	5	3614
SPOT	1959	40	7	6	4463
SPOT	1960	40	7	7	7029
SPOT	1961	41	1	1	9251
SPOT	1962	41	1	2	11174
SPOT	1963	41	1	3	7376
SPOT	1964	41	1	4	7072
SPOT	1965	41	1	5	7561
SPOT	1966	41	1	6	6720
SPOT	1967	41	1	7	4598
SPOT	1968	41	2	1	7337
SPOT	1969	41	2	2	10576
SPOT	1970	41	2	3	9264
SPOT	1971	41	2	4	8403
SPOT	1972	41	2	5	7180
SPOT	1973	41	2	6	8201
SPOT	1974	41	2	7	4720
SPOT	1975	41	3	1	7033
SPOT	1976	41	3	2	6828
SPOT	1977	41	3	3	7004
SPOT	1978	41	3	4	9616
SPOT	1979	41	3	5	24467
SPOT	1980	41	3	6	8310
SPOT	1981	41	3	7	6400
SPOT	1982	41	4	1	5676
SPOT	1983	41	4	2	11465
SPOT	1984	41	4	3	11987
SPOT	1985	41	4	4	24176
SPOT	1986	41	4	5	11104
SPOT	1987	41	4	6	8956
SPOT	1988	41	4	7	6643
SPOT	1989	41	5	1	7155
SPOT	1990	41	5	2	12236
SPOT	1991	41	5	3	24214
SPOT	1992	41	5	4	65280
SPOT	1993	41	5	5	18377
[truncated: 1,079 more rows]

## Sheet: exp4SA
Scanalyze quant kinase1 SAJA spot intensities
HEADER	SPOT	GRID	ROW	COL	CH1I
REMARK	SOFTWARE	ScanAlyze
REMARK	SOFTVERS	2.5
REMARK	CH1 IMAGE	SAJA4SA
REMARK	DATE	2006-12-06
REMARK	TIME	1899-12-31 17:50:48
SPOT	1	1	1	1	8425
SPOT	2	1	1	2	12729
SPOT	3	1	1	3	5699
SPOT	4	1	1	4	7177
SPOT	5	1	1	5	7107
SPOT	6	1	1	6	7164
SPOT	7	1	1	7	6009
SPOT	8	1	2	1	6841
SPOT	9	1	2	2	7798
SPOT	10	1	2	3	7216
SPOT	11	1	2	4	6627
SPOT	12	1	2	5	6300
SPOT	13	1	2	6	5008
SPOT	14	1	2	7	8992
SPOT	15	1	3	1	7081
SPOT	16	1	3	2	9164
SPOT	17	1	3	3	7075
SPOT	18	1	3	4	7436
SPOT	19	1	3	5	5113
SPOT	20	1	3	6	7440
SPOT	21	1	3	7	8396
SPOT	22	1	4	1	6921
SPOT	23	1	4	2	12134
SPOT	24	1	4	3	4688
SPOT	25	1	4	4	7721
SPOT	26	1	4	5	5104
SPOT	27	1	4	6	5712
SPOT	28	1	4	7	6147
SPOT	29	1	5	1	8771
SPOT	30	1	5	2	6521
SPOT	31	1	5	3	5568
SPOT	32	1	5	4	5184
SPOT	33	1	5	5	8076
SPOT	34	1	5	6	7308
SPOT	35	1	5	7	4633
SPOT	36	1	6	1	5049
SPOT	37	1	6	2	9164
SPOT	38	1	6	3	5516
SPOT	39	1	6	4	6144
SPOT	40	1	6	5	8051
SPOT	41	1	6	6	10246
SPOT	42	1	6	7	6032
SPOT	43	1	7	1	5315
SPOT	44	1	7	2	7337
SPOT	45	1	7	3	6566
SPOT	46	1	7	4	5923
SPOT	47	1	7	5	7936
SPOT	48	1	7	6	6240
SPOT	49	1	7	7	6614
SPOT	50	2	1	1	7798
SPOT	51	2	1	2	6534
SPOT	52	2	1	3	4985
SPOT	53	2	1	4	6409
SPOT	54	2	1	5	6038
SPOT	55	2	1	6	6870
SPOT	56	2	1	7	5964
SPOT	57	2	2	1	7593
SPOT	58	2	2	2	4540
SPOT	59	2	2	3	8486
SPOT	60	2	2	4	4633
SPOT	61	2	2	5	6716
SPOT	62	2	2	6	5734
SPOT	63	2	2	7	7363
SPOT	64	2	3	1	7459
SPOT	65	2	3	2	4323
SPOT	66	2	3	3	5097
SPOT	67	2	3	4	4105
SPOT	68	2	3	5	6736
SPOT	69	2	3	6	5782
SPOT	70	2	3	7	6467
SPOT	71	2	4	1	6892
SPOT	72	2	4	2	6675
SPOT	73	2	4	3	3606
SPOT	74	2	4	4	5657
SPOT	75	2	4	5	8016
SPOT	76	2	4	6	9676
SPOT	77	2	4	7	6617
SPOT	78	2	5	1	6368
SPOT	79	2	5	2	8758
SPOT	80	2	5	3	5542
SPOT	81	2	5	4	7040
SPOT	82	2	5	5	7283
SPOT	83	2	5	6	6748
SPOT	84	2	5	7	7264
SPOT	85	2	6	1	5875
SPOT	86	2	6	2	6659
SPOT	87	2	6	3	9084
SPOT	88	2	6	4	7884
SPOT	89	2	6	5	6358
SPOT	90	2	6	6	7459
SPOT	91	2	6	7	7001
SPOT	92	2	7	1	7398
SPOT	93	2	7	2	6380
SPOT	94	2	7	3	6752
SPOT	95	2	7	4	6841
SPOT	96	2	7	5	7401
SPOT	97	2	7	6	5721
SPOT	98	2	7	7	5526
SPOT	99	3	1	1	6563
SPOT	100	3	1	2	8054
SPOT	101	3	1	3	8835
SPOT	102	3	1	4	8934
SPOT	103	3	1	5	8745
SPOT	104	3	1	6	7942
SPOT	105	3	1	7	8371
SPOT	106	3	2	1	6982
SPOT	107	3	2	2	11395
SPOT	108	3	2	3	7331
SPOT	109	3	2	4	7475
SPOT	110	3	2	5	5475
SPOT	111	3	2	6	8028
SPOT	112	3	2	7	5801
SPOT	113	3	3	1	10662
SPOT	114	3	3	2	8739
SPOT	115	3	3	3	8396
SPOT	116	3	3	4	6896
SPOT	117	3	3	5	6716
SPOT	118	3	3	6	10678
SPOT	119	3	3	7	7881
SPOT	120	3	4	1	8121
SPOT	121	3	4	2	8758
SPOT	122	3	4	3	7894
SPOT	123	3	4	4	7404
SPOT	124	3	4	5	9705
SPOT	125	3	4	6	8374
SPOT	126	3	4	7	6912
SPOT	127	3	5	1	9846
SPOT	128	3	5	2	10857
SPOT	129	3	5	3	10630
SPOT	130	3	5	4	10892
SPOT	131	3	5	5	8908
SPOT	132	3	5	6	44112
SPOT	133	3	5	7	7555
SPOT	134	3	6	1	6364
SPOT	135	3	6	2	9619
SPOT	136	3	6	3	7555
SPOT	137	3	6	4	10153
SPOT	138	3	6	5	8678
SPOT	139	3	6	6	6208
SPOT	140	3	6	7	6841
SPOT	141	3	7	1	7795
SPOT	142	3	7	2	9190
SPOT	143	3	7	3	6723
SPOT	144	3	7	4	8153
SPOT	145	3	7	5	9251
SPOT	146	3	7	6	9952
SPOT	147	3	7	7	8121
SPOT	148	4	1	1	24454
SPOT	149	4	1	2	7241
SPOT	150	4	1	3	9203
SPOT	151	4	1	4	4764
SPOT	152	4	1	5	8704
SPOT	153	4	1	6	9955
SPOT	154	4	1	7	8905
SPOT	155	4	2	1	7696
SPOT	156	4	2	2	5369
SPOT	157	4	2	3	6288
SPOT	158	4	2	4	6624
SPOT	159	4	2	5	5683
SPOT	160	4	2	6	6096
SPOT	161	4	2	7	9094
SPOT	162	4	3	1	5568
SPOT	163	4	3	2	6630
SPOT	164	4	3	3	7126
SPOT	165	4	3	4	7891
SPOT	166	4	3	5	8835
SPOT	167	4	3	6	9875
SPOT	168	4	3	7	8835
SPOT	169	4	4	1	6512
SPOT	170	4	4	2	8022
SPOT	171	4	4	3	6652
SPOT	172	4	4	4	7123
SPOT	173	4	4	5	8937
SPOT	174	4	4	6	6076
SPOT	175	4	4	7	7932
SPOT	176	4	5	1	5702
SPOT	177	4	5	2	7660
SPOT	178	4	5	3	10169
SPOT	179	4	5	4	9164
SPOT	180	4	5	5	8387
SPOT	181	4	5	6	7337
SPOT	182	4	5	7	9129
SPOT	183	4	6	1	12710
SPOT	184	4	6	2	8662
SPOT	185	4	6	3	10236
SPOT	186	4	6	4	6313
SPOT	187	4	6	5	9324
SPOT	188	4	6	6	7932
SPOT	189	4	6	7	14752
SPOT	190	4	7	1	23190
SPOT	191	4	7	2	6832
SPOT	192	4	7	3	8681
SPOT	193	4	7	4	6371
SPOT	194	4	7	5	8579
SPOT	195	4	7	6	10822
SPOT	196	4	7	7	15171
SPOT	197	5	1	1	4950
SPOT	198	5	1	2	9715
SPOT	199	5	1	3	5212
SPOT	200	5	1	4	6633
SPOT	201	5	1	5	5801
SPOT	202	5	1	6	3494
SPOT	203	5	1	7	6793
SPOT	204	5	2	1	5616
SPOT	205	5	2	2	6409
SPOT	206	5	2	3	7462
SPOT	207	5	2	4	15289
SPOT	208	5	2	5	7107
SPOT	209	5	2	6	11526
SPOT	210	5	2	7	8486
SPOT	211	5	3	1	6707
SPOT	212	5	3	2	4499
SPOT	213	5	3	3	8953
SPOT	214	5	3	4	10320
SPOT	215	5	3	5	8198
SPOT	216	5	3	6	4803
SPOT	217	5	3	7	5715
SPOT	218	5	4	1	7366
SPOT	219	5	4	2	4582
SPOT	220	5	4	3	10604
SPOT	221	5	4	4	7260
SPOT	222	5	4	5	5235
SPOT	223	5	4	6	7958
SPOT	224	5	4	7	6835
SPOT	225	5	5	1	7280
SPOT	226	5	5	2	5596
SPOT	227	5	5	3	7712
SPOT	228	5	5	4	6854
SPOT	229	5	5	5	4793
SPOT	230	5	5	6	6534
SPOT	231	5	5	7	9027
[truncated: 2,841 more rows]

[truncated: 3 more sheets: exp4JA, exp4SAJA, PCK Map scanalyze]
